# Supplementary material for: Analysis of QTL DM4.1 for Downy Mildew Resistance in Cucumber Reveals Multiple subQTL: A Novel RLK as Candidate Gene for the Most Important subQTL
Source: Front Plant Sci. 2020 Oct 22;11:569876. doi: 10.3389/fpls.2020.569876 (PMC7649820; doi:10.3389/fpls.2020.569876)
Supplement: Supplementary Table 1 — SNP markers used and QTL detected for the three traits Chlorosis, Sporulation and Necrosis in the DM4.1 mapping population. Physical locations of nine SNP markers used in QTL analysis and subsequent fine-mapping are given based on the cucumber reference genome (Chinese Long 9930 v2). Furthermore, flanking and peak markers for each of the QTL detected in Figure 1 are given. [file Table_1.xlsx]

## Sheet: SNP marker locations
Marker name	Physical position	Remarks
mCU945_ks	Chr4:10967497	marker used for initial MAS
mCU88_ks	Chr4:12127169	marker used for QTL mapping
mCU3474_ks	Chr4:13878143	marker used for QTL mapping
mCU9280_ks	Chr4:14194427	marker used for QTL mapping and finemapping DM4.1.2
mCU1817756_k	Chr4:14611004	marker used for finemapping DM4.1.2
mCU23916_k	Chr4:14928963	marker used for finemapping DM4.1.2
mCU11469_k	Chr4:15309857	marker used for finemapping DM4.1.2
mCU1842795_k	Chr4:15738683	marker used for finemapping DM4.1.2
mCU6077_ks	Chr4:15766975	marker used for QTL mapping
mCU1849638_k	Chr4:16046811	marker used for finemapping DM4.1.2
mCU1855932_k	Chr4:16320654	marker used for finemapping DM4.1.2
mCU1864649_k	Chr4:16650837	marker used for finemapping DM4.1.2
mCU1422_ks	Chr4:16876817	marker used for QTL mapping
mCU95_ks	Chr4:18469868	marker used for QTL mapping
mCU96_ks	Chr4:20438834	marker used for QTL mapping
mCU23561_ks	Chr4:23196074	marker used for initial MAS

## Sheet: QTL intervals
Phenotype	QTL	Left marker	Peak marker	Right marker
Necrosis	DM4.1.1	mCU945_ks	mCU88_ks	mCU3474_ks
Sporulation	DM4.1.2	mCU9280_ks	mCU6077_ks	mCU1422_ks
Chlorosis	DM4.1.3	mCU1422_ks	mCU95_ks	mCU96_ks
