# Supplementary material for: Analysis of QTL DM4.1 for Downy Mildew Resistance in Cucumber Reveals Multiple subQTL: A Novel RLK as Candidate Gene for the Most Important subQTL
Source: Front Plant Sci. 2020 Oct 22;11:569876. doi: 10.3389/fpls.2020.569876 (PMC7649820; doi:10.3389/fpls.2020.569876)
Supplement: Supplementary Table 2 — Differentially expressed genes between genotypes, inoculated. Pairwise contrasts of differentially expressed genes (DEGs) between the three genotypes (NIL DM4.1.1/.2, NIL DM4.1.3 and HS279), comparing inoculated samples. Complete DEseq2 (v3.8) output is given. [file Table_2.xlsx]

## Sheet: DM4_1_2_vs_HS279_DM_sig_up
	baseMean	log2FoldChange	lfcSE	stat	pvalue	padj
Csa1M000650.1	889184684957171	108211874039836	0.230459245569865	46954885134791	2.6597e+08	5.91317e+09
Csa1M000660.1	212805232723038	176865250973338	0.442073622651153	400080986313234	6.31261e+09	0.000792163514074206
Csa1M001360.1	133853461458495	202153196192272	0.554702151676673	364435572462146	0.000268062454713723	0.00257133142761894
Csa1M004240.1	33738497728348	108431066011743	0.167003990575267	649272305639152	8429.86	622154
Csa1M008540.1	275117178552667	121280262376725	0.363829316303331	333343842681472	0.00085779655622939	0.00664329934754942
Csa1M032440.1	134344466374863	111201433860699	0.176886721033773	628659026583839	32451.4	2.15849e+06
Csa1M032450.1	396203481444155	103031550376054	0.107812024687762	955659173217899	1.21699e-07	4.79759e-05
Csa1M039100.1	128333333581007	108097272280444	0.252850869312456	427513943592042	1.91018e+09	0.000300332608101205
Csa1M043010.1	410047535000759	258586264496188	0.299833252110781	862433578249841	0.000644657	0.145379
Csa1M044900.1	802841439532992	106362350427904	0.203165811003217	523524848510167	1.64763e+07	5.34752e+08
Csa1M045890.1	661736881392798	147373473388658	0.257611989218254	572075367438742	1.06053e+06	4.88355e+07
Csa1M049460.1	606152834926479	11535865896194	0.126411741371244	912562849863415	7.13212e-06	0.00209594
Csa1M050100.1	204036320897978	160349646518286	0.219523280360889	730444835985854	27.8407	3242.98
Csa1M050230.1	113976107811385	11297563866948	0.301001949425748	375331916902914	0.000174508431967352	0.00182769697836406
Csa1M059180.1	250975613729742	108368573502135	0.431776580185427	250982981651287	0.0120789358649422	0.0496364703424809
Csa1M062380.1	118501658781895	170990838717316	0.330845869293788	516829299039781	236242	7.30091e+08
Csa1M064170.1	147463107338311	215658979451794	0.643382912719914	335195379280577	0.00080243410541614	0.00627770689537322
Csa1M073900.1	174163196771575	196786721644548	0.158625365702218	124057536935151	2.43213e-21	1.31035e-17
Csa1M118870.1	463711379782406	111610980320397	0.382254871223302	291980531113224	0.00350250121800278	0.0196497491102322
Csa1M126030.1	31806951523118	175402515862862	0.216495785410101	810189055323189	0.0541116	9.20638
Csa1M153560.1	520326829289327	155043657442231	0.432904813285835	358147224710713	0.000341663436735859	0.00314482125738137
Csa1M168870.1	938111418356296	102944439578015	0.103829750354202	991473438266323	3.59211e-09	2.00204e-06
Csa1M257870.1	178690392162192	124451866865784	0.200260658039604	621449405410285	5149.03	3.31569e+06
Csa1M288020.1	138994292139346	168192362536245	0.248254143334515	677500726783885	1244	109873
Csa1M420340.1	672715388621344	213307572493822	0.191561609199138	111351942273609	8.45605e-15	1.36675e-11
Csa1M435720.1	128922464202432	133162121848234	0.152766486833484	871671036026251	0.000286402	0.00690912
Csa1M526840.1	13524428372015	145268702157925	0.343196289298709	423281680739522	2.30782e+09	0.000350247632899569
Csa1M527850.1	339880782946133	211817425711976	0.468545211108186	452074678580095	6.16219e+08	0.000119280735730073
Csa1M527870.1	385095757048096	176883919051985	0.378716313939738	467061788841055	3.00295e+08	6.53253e+09
Csa1M537370.1	162699958185586	114715624608493	0.175950615469838	651976262215221	704.187	526934
Csa1M568560.1	284139098466007	118667308088762	0.428964953647697	276636371059397	0.00566852736655887	0.0281556129667957
Csa1M570240.1	454484633312521	138430698461446	0.185369320093462	74678322384551	8.15267	1062.67
Csa1M573650.1	96015119611806	112740919467891	0.168559505326107	668849373102838	2254.79	187857
Csa1M575010.1	248639723044041	137008529171757	0.446844697450435	306613304249749	0.00216846803041489	0.0136643075148522
Csa1M575060.1	275767237967078	201512569965591	0.244577819821463	823920051755678	0.0173365	3.14843
Csa1M586900.1	97562247514828	150583902059838	0.568430405952225	264911764893333	0.00807022324028442	0.0367744624281694
Csa1M597190.1	467029795793398	145588795131967	0.349219057688798	416898195921788	3.05963e+08	0.000440756083486533
Csa1M597690.1	642346198445472	107117945531918	0.105396442427845	101633359783706	2.89015e-10	1.94639e-07
Csa1M665920.1	549368428600108	194660447126105	0.402080680539207	484132803558375	1.28974e+08	3.21699e+09
Csa2M000790.1	262942078142407	113813742908176	0.180379822239904	63096715305997	2796.28	1.88318e+06
Csa2M080160.1	195788217797478	143197226522998	0.279496084712449	51234072445173	3.00063e+07	9.06528e+08
Csa2M138200.1	116647408701794	106434099939937	0.237345335261307	448435608910356	7.31344e+08	0.000136183412626084
Csa2M193320.1	530752817889601	137535526919148	0.381147784029439	360845668483607	0.000308023928479356	0.0028818294804148
Csa2M224250.1	80873210892833	138471064801874	0.143984451582551	96170845726689	6.77234e-08	2.95842e-05
Csa2M247590.1	312033996234889	100074290096979	0.190741505900637	524659222042165	1.54938e+07	5.08998e+08
Csa2M258660.1	131805110024878	127320206463498	0.483116705185806	263539234095684	0.00840400807347882	0.0379167058503985
Csa2M258750.1	428663198615809	117464187085353	0.382561462536343	307046575749103	0.00213725192162978	0.0135362079973754
Csa2M264610.1	147030694299144	112421138841916	0.172416000005494	652034259223819	7014.7	526934
Csa2M292850.1	610715176269492	119830240987915	0.181118553814247	661612178677239	3687.45	290922
Csa2M293350.1	724665748285964	146356778402113	0.348375946882011	420111605614614	2.65602e+09	0.000393125579743729
Csa2M293360.1	396134202004347	120696132651758	0.210510649242108	573349296514428	983831	4.59586e+07
Csa2M294910.1	422733665027734	274786266542214	0.475007819281616	578487880384348	725646	3.54339e+07
Csa2M348230.1	519117984571024	109140840081498	0.111994781788517	974517190341886	1.93451e-08	9.87688e-08
Csa2M348790.1	139435148957092	100691438554096	0.174680301618546	576432703751445	819843	3.90889e+07
Csa2M348850.1	861847133264749	171937056653582	0.242433119160559	709214389720866	132.05	14041.6
Csa2M350300.1	300572339083079	101676875837376	0.16133248967943	630231864886046	2932.26	1.96656e+06
Csa2M352420.1	184711923134574	107660865643845	0.122880724556609	87614120141558	1.9282e-05	0.048696
Csa2M354750.1	119136885865178	149627740252486	0.527438207035088	283687715938508	0.00455571359987443	0.0239226767104517
Csa2M360620.1	127361648650729	147520694430074	0.210970420249404	699248237054649	27.0064	27112.1
Csa2M401240.1	469898178280467	106059264355895	0.276527750484859	38353931628899	0.000125363592373104	0.00139934512674481
Csa2M416070.1	257300793379535	153006377391312	0.461054250035358	331861982357993	0.000904635008127775	0.00691656368797031
Csa2M416770.1	789855329483309	282553299650001	0.261790133014828	107931225824312	3.70967e-13	4.99661e-10
Csa2M433350.1	239265260620613	172742161839188	0.1972475152663	875763436644424	0.000199391	0.0495808
Csa2M439150.1	985418617536705	125950124702904	0.497989404787605	252917277942132	0.0114331728550409	0.047639693956181
Csa3M042390.1	25932860220872	113778675809786	0.222969155802243	510288857669172	3.34508e+07	9.9387e+08
Csa3M076010.1	309799843607489	177944973663032	0.586834199731032	303228703685966	0.00242708290591796	0.0148430501955782
Csa3M116720.1	324185229762401	157506075600284	0.182864313091933	861327576371333	0.00071002	0.157206
Csa3M116730.1	383078701695733	196972670680592	0.404322637180581	487167060578454	1.10659e+08	2.83901e+09
Csa3M116840.1	604018313936782	117596385516242	0.268309082791324	43828700949234	1.17126e+09	0.000201180326818146
Csa3M118080.1	781117872293372	154459105046172	0.203210390527654	760094523932096	2.93975	416.801
Csa3M122540.1	284677016593002	219515238633796	0.576368544602116	380859158067576	0.000139760583505383	0.00153149173640509
Csa3M122580.1	772110993581293	121547618013616	0.259515614457378	468363409530328	2.81833e+08	6.18593e+09
Csa3M126190.1	435462251584611	108186962071943	0.193891361874879	557977214795973	2.40834e+06	9.98102e+07
Csa3M127030.1	260278148834949	11895432765234	0.177572852668403	669890278073496	2099.9	177700
Csa3M127760.1	252043929982543	117042347754429	0.213172310094679	549050426401277	400788	1.54974e+08
Csa3M129660.1	247858198667287	106001858369313	0.404176739577431	262266102893843	0.00872460276070814	0.0389761620843907
Csa3M133180.1	445961998518923	101390128209065	0.327184500613993	309886709238357	0.00194262144643648	0.012609875678214
Csa3M135640.1	920759725834951	104401740730557	0.218778730513646	477202424958968	1.82384e+08	4.30031e+09
Csa3M141830.1	272055470856316	132191112636278	0.244102453332753	541539467676219	6.11537e+06	2.26185e+08
Csa3M143560.1	196291021522771	15295580621827	0.450934143724809	339197659673369	0.000693903668658999	0.00561620680848042
Csa3M144140.1	351556100694876	12777982918254	0.144998574714385	881248863543917	0.000122398	0.0324314
Csa3M149980.1	159984464687433	121289828461181	0.115116786374173	105362416969271	5.88021e-12	5.95521e-09
Csa3M149990.1	525813577633487	255524845009095	0.625947604634979	408220820907373	4.46098e+08	0.000597372203338379
Csa3M165080.1	895507277385114	123871649393989	0.270600485316554	457765806476958	4.7021e+08	9.5718e+09
Csa3M174570.1	232848771985063	15043774766218	0.47440531934544	317108054078623	0.00151873028553728	0.010337601878233
Csa3M175710.1	201235632351883	105629680823104	0.381835207788321	276636828319043	0.00566844787469249	0.0281556129667957
Csa3M179150.1	15078441508883	133943982236667	0.530519121584199	252477199759911	0.0115773374630805	0.0480792665508146
Csa3M179180.1	119844611799276	104747766226974	0.289119170882818	362299621665107	0.000291210083421581	0.00274931575837793
Csa3M180400.1	236963185503054	115701007134434	0.152530203148642	758544896329043	3.31338	461.673
Csa3M182180.1	322914559690405	377816728468889	0.890982461725668	424045079110904	2.23071e+09	0.000342077989732323
Csa3M182190.1	505329886443816	260049475169653	0.55608991831004	467639255104542	2.91965e+08	6.37708e+09
Csa3M362650.1	117808992294749	22686944941214	0.665687670077534	340804643994256	0.000654297582032975	0.00535192905789422
Csa3M363150.1	521698273296864	112666551149606	0.345187625707754	326392207480208	0.00109881382525798	0.00807628817967724
Csa3M556210.1	982256280846923	110376156107988	0.135027673013097	817433594499418	0.02975	5.28405
Csa3M600020.1	184274347863822	119266683012517	0.153751093935274	775712744279568	0.868746	127.65
Csa3M619930.1	10984446922949	10431281669069	0.235823463841181	442334341933594	9.71851e+08	0.000172237099863725
Csa3M697970.1	7088868771489	129262727852197	0.160973630528376	803005606743841	0.0974281	15.5158
Csa3M710810.1	115383656528197	100017376839611	0.153176910788435	652953348678988	6597.49	500635
Csa3M732400.1	643528165111035	124993878094018	0.184317918299913	678142848220726	1189.93	106259
Csa3M736650.1	463132173270938	155724792947138	0.342892266644706	454150787566449	5.58533e+08	0.000110361475864351
Csa3M736960.1	315750161126692	109356394756752	0.167075999223311	654530843838246	5937.27	456972
Csa3M743400.1	262212404122277	152894532276528	0.171540312229159	891303800778197	4.9653e-05	0.0133757
Csa3M751990.1	113554035436411	101476716153208	0.215247999999135	47144092467115	2.42413e+08	5.45699e+09
Csa3M760500.1	511775142561734	112756903783287	0.231083608509128	487948515737468	1.06363e+08	2.75064e+09
Csa3M778440.1	529224557106924	11361399474512	0.119055613360857	954293472923082	1.38846e-07	5.21901e-05
Csa3M809970.1	425024100735401	122617246802153	0.357020236623164	343446208993403	0.000593731114343726	0.00493392082320701
Csa3M814360.1	370216784841696	1288912785783	0.388796932281533	331513105882657	0.0009160016781075	0.0069869443715203
Csa3M818270.1	502957820652105	150169947147775	0.343834837842044	436750237673015	1.25675e+09	0.000213371004556923
Csa3M825140.1	132141978124784	150920195761593	0.16233802434571	929666332763776	1.44922e-06	0.000468476
Csa3M826660.1	368792745460513	154788793161127	0.28211887411466	548665145665574	4.09624e+06	1.57263e+08
Csa3M827220.1	184740217017514	158140513797774	0.150095359600496	105360028596947	5.89515e-13	5.95521e-09
Csa3M829190.1	788897726803365	121641036224806	0.315579614207934	385452769280139	0.000115953258855842	0.00131704323463597
Csa3M841990.1	348266410545974	227648636183115	0.371751853587772	612367185223372	91443.1	5.51491e+06
Csa3M843820.1	603540528959054	124056327061841	0.133423003699846	929797138587312	1.43151e-06	0.000468476
Csa3M848160.1	168633925847212	149102375336953	0.143608366154797	103825688801608	2.97656e-11	2.33012e-08
Csa3M872740.1	853731821802156	112691712148885	0.122237171271844	921910340171974	2.99595e-06	0.00094948
Csa3M889750.1	476220566716859	169304824240727	0.179369557344676	943888287104324	3.76775e-07	0.000132387
Csa3M889770.1	169964168484424	101933025062715	0.146705663384795	694813156567474	37.0156	36041.1
Csa3M901180.1	992260368121997	132922810469361	0.272792606851897	487266909478699	1.10101e+07	2.82918e+09
Csa4M008780.1	365057220800237	10146279530532	0.121847253799239	832704818054375	0.0082883	1.59481
Csa4M012360.1	272373954588528	124408893841441	0.342679946200831	363046904905636	0.000282906629967709	0.00268466210625278
Csa4M015810.1	138321470801987	101727989047891	0.155664751904852	653506897374372	6358.02	484739
Csa4M028470.1	154440636264387	157466706416837	0.148736587515933	105869516738757	3.42566e-12	3.95493e-09
Csa4M043950.1	365391574104206	176407435735783	0.257006417861813	686393115017981	669.909	61872.8
Csa4M047890.1	618941112410278	125528699234511	0.265437617344387	472912243902664	2.25492e+08	5.13329e+09
Csa4M056600.1	191901983269086	154791297466615	0.171077841247995	904800389912731	1.45606e-05	0.000412881
Csa4M083600.1	121841248899582	124585270997112	0.482593250478457	258157922585106	0.00983494145835365	0.0426554693141902
Csa4M098710.1	500910358858909	118429766833618	0.348727357497886	339605609618212	0.000683643471688931	0.00555821400045684
Csa4M194780.1	148501047845698	137208525483776	0.141935437029186	966696748575637	4.16538e-09	1.92357e-05
Csa4M269780.5	117977077495089	111656753998409	0.229265125581806	487020229156341	1.11484e+08	2.84663e+09
Csa4M279810.1	287502683005566	144976647425398	0.254934378968926	568682215445996	1.29425e+06	5.81083e+07
Csa4M303070.1	139366646883668	253554415195761	0.511262306736782	495938018224177	7.07184e+07	1.92752e+09
Csa4M303130.1	14617075582227	103480217274339	0.360643246157988	286932358713872	0.0041135072717659	0.0221917950712791
Csa4M304840.1	274532165797375	181746911425146	0.424129886032113	428517106222938	1.82599e+09	0.000290486388920524
Csa4M308560.1	108327129727451	166292974191256	0.553151708107736	300628149120472	0.00264464051487597	0.0158198832871726
Csa4M309180.1	331230827933473	178894638676991	0.175948330689343	101674530230611	2.77059e-10	1.94639e-07
Csa4M351110.1	10418201699159	113344262481138	0.239160910077688	47392469966902	2.14514e+08	4.91741e+09
Csa4M361270.1	40747944279847	146749182566384	0.263363467843548	557211612407687	2.51664e+06	1.03502e+08
Csa4M370550.1	207334869753049	15535249431263	0.192436095182453	80729394433688	0.0686256	11.3183
Csa4M377150.1	345428330936883	12512904872807	0.235594354144176	531120744309075	1.08901e+07	3.72918e+08
Csa4M377160.1	189449503433235	149425238356171	0.171759516056151	869967742033701	0.000332829	0.0791105
Csa4M420210.1	286229740050713	112265502644437	0.139799026987617	803049241926278	0.0970822	15.5158
Csa4M495210.1	315861600033242	129202477565874	0.371543142909654	347745558036827	0.000506196916576233	0.00435658187573038
Csa4M628890.1	367258624113921	156263546808273	0.181804827100358	859512639463717	0.000831732	0.179244
Csa4M638510.1	902554330101832	105562850615225	0.123198676943281	85685052172942	0.00104837	0.222958
Csa4M641760.1	115514558089946	209320730108961	0.199431518933377	104958700223753	9.02425e-13	8.10327e-10
Csa4M645250.1	344420607462857	116572526361772	0.115617487963828	100826032821473	6.59551e-10	4.26413e-07
Csa4M646080.1	710096714609039	115965269836104	0.238913162511101	485386692877232	1.21077e+08	3.05327e+08
Csa4M649620.1	21516667828643	111438563018037	0.444565077998261	250668728906487	0.0121868475342486	0.0499558753984427
Csa4M652820.1	20091692167378	117338899303175	0.236169033530249	496842865252892	6.74976e+07	1.85223e+09
Csa4M664490.1	440118482067667	114167815173617	0.312162355084678	36573216889861	0.000254864439562003	0.00248005655426891
Csa5M014290.1	26747235846018	109338350378166	0.358287648888497	305169186594521	0.00227555565809119	0.0141247176701078
Csa5M029450.1	144140469336557	193938081779462	0.5963307921925	325218962895441	0.00114519590894246	0.00834903088689081
Csa5M060150.1	182946359962793	100291808313839	0.242128385395228	414209214463361	3.44152e+09	0.000488087380089345
Csa5M153020.1	208707492008767	164256327674244	0.171698172923912	956657399884122	1.10507e-07	4.46531e-05
Csa5M155580.1	738577860275927	153618399512912	0.175949495530685	873082352692063	0.000252825	0.0619153
Csa5M156200.1	81948099630871	106326594413018	0.258855099450359	410757194425712	3.9984e+09	0.00054769852692372
Csa5M156220.1	101404779017489	170271689735095	0.381157642500965	446722486312639	7.92408e+08	0.000145397940999211
Csa5M160220.1	179113641392168	122947419991842	0.166464079740631	738582282636636	1.51513	1869.4
Csa5M166440.1	104327777947324	147997878490646	0.254513705119631	581492766454686	606601	3.04487e+07
Csa5M174570.1	710306196126548	112128544334239	0.155426788546628	721423542123822	54.2379	5963.58
Csa5M174650.1	124604964273405	126481461948412	0.186824356128816	677007348341684	1287.17	112639
Csa5M190550.1	853454860207066	125079367345126	0.281580664715642	444204389784502	8.91084e+08	0.000160028739645949
Csa5M190560.1	190354171791981	158629633469548	0.257209600464006	616732941474114	69453	426832
Csa5M428440.1	60186268153855	100612444254486	0.193376966377793	520291770726838	1.96184e+07	6.2297e+08
Csa5M505170.1	903735369268285	105686947808072	0.237255328493478	445456582489261	8.40631e+08	0.000152073041131713
Csa5M517830.1	588579899489069	131451900375459	0.311721545077799	421696550819582	2.47612e+09	0.000371256960387625
Csa5M584380.1	1422945657573	182831479294276	0.575003711517117	317965737667822	0.00147449278656416	0.0101083978289361
Csa5M609700.1	552534397602338	103496370847473	0.382816273568656	270355201681132	0.0068602709507588	0.0325168795827315
Csa5M610340.1	198762024539403	102693715079529	0.226253312986628	453888226978574	5.65532e+08	0.000111065533323381
Csa5M611090.1	274636135780588	139183041650195	0.445485369360957	31243010707591	0.00178227990394735	0.0117723702850433
Csa5M622650.1	855655155163832	103727771976423	0.240720769200954	43090495398771	1.63958e+09	0.000265535809127358
Csa5M623640.1	148486166559359	202942903323362	0.52899520493985	383638455373972	0.000124858848218036	0.00139585668389979
Csa5M639480.1	222720274769105	135160299699933	0.199473245715051	67758610542193	1236.67	109826
Csa5M642130.1	122923948198587	270287240244912	0.459896457053155	587713247405323	417434	2.22673e+07
Csa5M643370.1	128443722658304	101108322754452	0.157049905418751	643797412579528	12107.9	869775
Csa5M647390.1	467579927683139	109857604320372	0.357715848597252	307108574448597	0.00213281892662976	0.0135187263965164
Csa5M647400.1	169225629182268	120824150296738	0.253535733426668	476556691491714	1.88323e+08	4.40502e+09
Csa5M649870.1	131482278847532	144936721333852	0.480889545708279	301392955258326	0.00257887680618524	0.0155289508006977
Csa5M650560.1	251727621117952	148674904146852	0.222709313535135	667573806352723	2459.91	201825
Csa6M004550.1	4811980548358	105587715705976	0.194451991714536	543001461568894	5.63494e+06	2.11317e+08
Csa6M013900.1	183886010734211	120315953666962	0.211506328633064	56885273572922	1.2814e+06	5.76914e+07
Csa6M014590.1	734445101064278	134639627717429	0.132387158169124	101701426014015	2.69514e-12	1.94639e-07
Csa6M028940.1	298403076258649	190670263313374	0.499637057296681	381617537227939	0.000135536189752773	0.00149391775388519
Csa6M056510.1	112957553334366	118479577419479	0.267584484376114	442774466896764	9.52235e+08	0.000169317700454597
Csa6M077360.1	534306759156021	107112567477356	0.134067537936206	798944838744813	0.135544	21.2699
Csa6M083560.1	352052822272978	103141639160337	0.244686067520557	421526408125674	2.49486e+09	0.000373179560988922
Csa6M088700.1	227623702710279	109843595944426	0.276647598234174	397052411246479	7.17147e+09	0.000884827979833967
Csa6M094170.1	351198575979834	16509373424127	0.35652471865472	463063921245688	3.64539e+08	7.74249e+09
Csa6M107940.1	496202722419378	110393610612586	0.24189764051558	456364974777318	5.02719e+08	0.000101314847689069
Csa6M108510.1	276963701943292	120509819320776	0.173755275277507	693560636523453	404.482	38914.6
Csa6M121970.1	290781542143628	141629451373649	0.200284528762761	707141246748073	153.365	16096.3
Csa6M124100.1	224655147062329	109269306439244	0.212935323530949	513157256519548	2.87331e+07	8.74602e+08
Csa6M134890.1	928114326946333	16738105670596	0.166467229168216	100548953414021	8.74143e-10	5.43414e-07
Csa6M147460.1	356070134800572	119504628262529	0.164917866451245	724631180563192	42.8274	4807.07
Csa6M147670.1	322863669886645	113392129066214	0.147765141096317	767380778882769	1.66964	243.121
Csa6M148240.1	168554853931704	172667760998536	0.571899263434423	301919887012296	0.00253444105593388	0.0153309022406659
Csa6M153490.1	562820982276133	120931338394327	0.183026294225993	660732048942683	3913.38	305565
Csa6M178950.1	641175361034779	293614089204412	0.295482139383243	99367795907147	2.87987e-09	1.66241e-06
Csa6M358130.1	390838999633324	118461192507782	0.215500477897467	549702690516281	3.86248e+06	1.50432e+08
Csa6M361410.1	176987933409656	154395820010537	0.108299240187348	142564084238677	4.08967e-32	6.61014e-28
Csa6M401530.1	668138111943742	100251348253479	0.12758761824658	785745118775789	0.392029	59.2183
Csa6M405920.1	201434840968829	131926231677142	0.460879424376457	286248907413541	0.00420327752231402	0.0225481495496719
Csa6M410040.1	18531066315644	143872239862904	0.486539162347164	295705363508324	0.00310594085788356	0.0178854316048998
Csa6M421680.1	584412937732074	101235033865183	0.384330344515639	26340629958003	0.00843698327724714	0.0379958096155323
Csa6M423390.1	137019234653509	154801485185614	0.160588320927486	96396477833226	5.43742e-08	2.44125e-05
Csa6M423400.1	166380867870031	102905890070032	0.201437554261887	510857523300968	3.24597e+07	9.67982e+08
Csa6M423410.1	195177653584822	176540352314778	0.221105679077585	798443319281868	0.141169	21.9396
Csa6M445050.1	27636010405499	111501155117686	0.310022744337606	359654758091764	0.000322468620926774	0.002997159470983
Csa6M485140.1	168945610322734	120512552221685	0.230656920682209	522475336379447	1.74387e+07	5.59251e+08
Csa6M486690.1	856491743816917	101566169944641	0.28911767995535	351296987304018	0.000443127718889616	0.00392588515035763
Csa6M492310.1	281429777608429	185336898482222	0.165039738663702	112298347042271	2.91022e-15	5.22644e-12
Csa6M495100.1	356858057037923	125099436947543	0.111247399151046	112451561027229	2.44663e-15	4.94312e-12
Csa6M500540.1	459090059878999	102147980110824	0.291167635780373	350821889380157	0.000451117703762576	0.0039724730139043
Csa6M502040.1	418237501555164	305341648642403	0.921662459005199	331294440452717	0.00092319329142592	0.00703515943862194
Csa6M502720.1	529737867544766	150281217057415	0.377058816507498	398561737527828	6.73049e+09	0.000838742506539139
Csa6M504380.1	31252221293324	118563847682689	0.359611450565372	329699867721915	0.000977239614820075	0.00736369412323398
Csa6M514850.1	146751968654597	229595245812915	0.323016117463817	710785726779202	117.858	12699.6
Csa6M516990.1	471389605849135	145892205756999	0.158366534428772	921231283384662	3.19172e-06	0.000992074
Csa6M517220.1	178426405437216	150049671388643	0.155008445971937	968009649072979	3.6637e-08	1.74166e-05
Csa6M518000.2	204749312804933	128448458283164	0.444983482817633	288658935090869	0.00389442151627438	0.0213039030808156
Csa6M519450.1	116089554502637	130387635223717	0.153185196960357	851176470122366	0.000171306	0.359587
Csa6M520240.1	113979058448399	10638670139099	0.0877470824281819	121242437294783	7.85823e-21	2.54025e-16
Csa6M520420.1	127992014061807	138125014402237	0.189103188855613	73042139182381	2.78892	3242.98
Csa6M523390.1	284031773533441	343583717272023	0.907151387621977	378750142435101	0.000152169812968246	0.00163968045800384
Csa6M523440.1	162806668959006	141529436080689	0.235993520871276	599717464946369	200780	1.12291e+07
Csa6M538750.1	122580233601734	101680737657104	0.108383122567759	938160252704802	6.49775e-07	0.000223454
Csa7M009730.1	200038176488172	11779570218274	0.177323080474972	664299886214568	3073.64	248396
Csa7M014450.1	208048464214337	111077937798622	0.0950728222453755	11683458550535	1.54864e-17	3.5758e-14
Csa7M014510.2	258357910110188	107982732791958	0.419901940826079	257161785390946	0.0101224555948879	0.0436175019408619
Csa7M029390.1	132558591458362	100098965075268	0.178423941567426	561017564099943	2.02121e+06	8.55206e+07
Csa7M041360.1	64658648150746	136918882488557	0.285981065852677	478769047455368	1.68712e+08	4.02195e+09
Csa7M044980.1	48501732571813	123271565599669	0.216907092501218	568315052210554	1.32236e+06	5.87821e+07
Csa7M048060.1	286038226915403	127058904898934	0.13030125660953	975116496993481	1.82363e-08	9.82513e-07
Csa7M073430.1	128179068781546	114433805249288	0.181718907851722	629729765615054	30287.9	2.02291e+06
Csa7M073440.1	370148604577296	102333049065417	0.325847164623226	314052292533353	0.00168646507528498	0.0112498287296042
Csa7M074970.1	512476401363317	115783443019928	0.37658043588124	307460058961859	0.00210784627796043	0.0133908644848484
Csa7M074980.1	101917039445973	108857468957719	0.143725253837654	757399733526856	3.61912	499.964
Csa7M253810.1	137952283789571	151228297150115	0.123283569424631	122667033292355	1.36707e-20	5.52398e-17
Csa7M320040.1	589494394999982	107484580897001	0.398285956536339	269867865369222	0.00696153610913443	0.0328811537498363
Csa7M354530.1	536071560263374	115701229083512	0.1359807481699	850864777850391	0.00175974	0.364649
Csa7M372360.1	164635053456465	104111607896037	0.243441868165554	427665169843486	1.89725e+09	0.00029946580407576
Csa7M387720.1	227467534912592	133590232288239	0.195749009256592	682456748034551	881.906	80532.5
Csa7M389450.1	318061290753318	15469506193083	0.192659749398016	802944374287781	0.0979156	15.5158
Csa7M389490.1	129831551126814	151477651598491	0.572697406333018	264498581490708	0.00816943416595757	0.0371010296219084
Csa7M390090.1	950320970785144	116788790174852	0.266959449685941	437477640563935	1.21557e+09	0.000207687732472845
Csa7M394040.1	1548428667281	119449283708676	0.401803207837593	29728305145079	0.00295067334599585	0.0171955928221753
Csa7M407590.1	161819799084296	126253115158524	0.121619990461494	103809509176451	3.02744e-11	2.33012e-08
Csa7M414390.1	151169536845802	10468021102504	0.146281771378975	715606668132579	83.0248	9006.24
Csa7M431320.1	414461209952319	11485100853283	0.184874776543446	621236767287398	5219.21	3.34755e+06
Csa7M433380.1	524284339095031	108012559052527	0.144791436756417	7459872038858	8.66065	1110.97
Csa7M447100.1	188083502112998	158548515759966	0.236811421791413	669513803686452	2154.68	181386
Csa7M450510.1	289311584981168	119852991419336	0.171575511358427	698543693505071	283.971	28332.2
Csa7M451340.1	199506921739661	127906050730159	0.266369755652298	480182333076581	1.57227e+08	3.78165e+09
Csa7M452960.1	26440330412599	166435652443742	0.433140309726176	384253436372523	0.000121770358220358	0.00136583920882418
CsaUNM012430.1	318578969520248	706539686385712	179947070749581	392637503596238	8.62357e+09	0.0010319906762018

## Sheet: DM4_1_2_vs_HS279_DM_sig_down
	baseMean	log2FoldChange	lfcSE	stat	pvalue	padj
Csa1M088450.1	497052769524744	-121317472973401	0.290607680380792	-417461344498655	2.98492e+09	0.000431918841091299
Csa1M435760.1	132204921158343	-118761304873244	0.356901663507047	-332756378062941	0.00087608931840667	0.00673655169048859
Csa1M469740.1	136614745800663	-100214802741328	0.349280009721098	-286918231654168	0.00411534509083795	0.0221943018696075
Csa1M561390.3	140646995871977	-109961350773215	0.40712825180298	-270090199553207	0.00691517120853027	0.0327195293452795
Csa1M568500.1	564726446026547	-180351566504524	0.247526733734225	-728614496639268	31.895	3656.16
Csa1M587470.1	255022764237877	-102241310992721	0.295194379978149	-346352498310739	0.000533147083518719	0.00454736480786969
Csa1M600930.1	275683583238012	-118392403854123	0.343692952983028	-344471432499723	0.000571663225080694	0.00477262019988598
Csa1M654910.1	125725503625182	-104893858447664	0.404715543681412	-259179218800243	0.00954774258953646	0.0417023376173969
Csa2M021590.1	139966248402964	-114181578308456	0.453358533154202	-251857128427799	0.0117832029369928	0.048721388864317
Csa2M028490.1	297658335011725	-239861121048334	0.874183074987679	-274383167452326	0.00607266674258337	0.0296175354738609
Csa2M034770.1	351178950139633	-153040345740673	0.573563788877432	-266823583895002	0.00762507134234254	0.0352932497440672
Csa2M258620.1	241299831742214	-140958746442773	0.334407973340347	-421517301261566	2.49587e+09	0.000373179560988922
Csa2M285930.1	227216646836178	-108074528725475	0.344326200044716	-313872510170413	0.00169684550717339	0.0113050758171655
Csa2M298260.1	182128276071917	-113569051922111	0.351519857161416	-323080046854823	0.00123444081479055	0.00887161711403275
Csa2M357230.1	279935596885895	-149349896486482	0.364968605502871	-409212995952626	4.27429e+09	0.000577154101064749
Csa2M357240.1	255665773843072	-133491616781622	0.524291728215082	-25461324220408	0.0108923859481362	0.0460030399999282
Csa3M149300.1	157241152855591	-122426804336938	0.391756186632097	-312507647650527	0.00177758838998573	0.011750986154331
Csa3M180440.1	332138796992718	-113846332202787	0.371020029756362	-306846862897258	0.00215158917540562	0.0135844280633129
Csa3M348940.1	280480656912697	-104018382527042	0.257636269350871	-403741223194707	5.40441e+09	0.000700492417218985
Csa3M502410.1	10786220713771	-798828066392072	124028658702949	-644067326653332	11894.5	858260
Csa3M785400.1	152979672905584	-130547924932505	0.339839720529003	-384145575241442	0.000122306785630183	0.00136995466122013
Csa3M841480.1	212093175876408	-106743975047383	0.353048988367094	-302348905009161	0.00249878071474378	0.0151492095620419
Csa3M851930.1	199559661866303	-12280378258164	0.374355915688271	-328040181643343	0.00103659337587782	0.00771739232349756
Csa3M873260.1	566649079331345	-120314573043617	0.269329079131976	-446719579747498	7.92516e+08	0.000145397940999211
Csa4M022220.1	101354187293472	-12789592924288	0.480088701126506	-266400623348932	0.00772161318398227	0.0355872352132037
Csa4M129560.1	905281171539626	-111821359194401	0.420149199347443	-266146786351316	0.00778007672912268	0.0357954398442385
Csa4M285740.1	156074558676491	-139074102852289	0.461560522404113	-301312820533045	0.00258569657169585	0.015557519885136
Csa4M295490.1	147330817041269	-127781983842473	0.409878336733707	-311755885565358	0.00182355532061635	0.0120057534204163
Csa4M297410.1	995304863201272	-698827511912072	124337297775849	-562041740019066	1.90497e+06	8.1455e+07
Csa4M297420.1	134610906187753	-153207045740465	189503960796958	-808463554514391	0.0623504	10.3894
Csa4M297430.1	256597327370624	-40446213987742	0.417477768977957	-968823180375806	3.38335e-08	1.65712e-05
Csa4M297450.1	116525246658298	-19315930041789	0.426552289318568	-452838503636842	5.94362e+08	0.000116022628559237
Csa4M303090.1	336477513825284	-113369787342857	0.313264484845446	-361897989804972	0.000295766609568035	0.00278907567704093
Csa4M365550.1	144324816028472	-231812075226064	0.185617468723097	-12488699302967	8.60489e-22	6.95404e-18
Csa4M410850.1	12534219637912	-315596397431531	0.467067355686612	-675697827281439	1408.99	121136
Csa4M620620.1	535902667838644	-103027620740767	0.29328547708187	-351287836567534	0.00044328035633253	0.00392588515035763
Csa4M639930.1	152377362228559	-160661201905243	0.497030072506293	-32324241689261	0.00122744708780247	0.00884101037439902
Csa4M642440.1	167533199990559	-104240930869949	0.40743985087704	-25584372919233	0.0105143781493754	0.0448637523834092
Csa5M167740.1	535368411262035	-107527275038937	0.26466099118404	-406283051226708	4.84812e+09	0.00064124561934324
Csa5M168910.1	1801341255618	-170278840749942	0.144795453626804	-117599576840872	6.27657e-18	1.6908e-14
Csa5M173450.1	152050120188635	-124524420981997	0.45018409014377	-27660777825851	0.00567350005248787	0.0281556129667957
Csa5M223100.1	378452403933201	-100098875606375	0.2560314450997	-390963209879928	9.24368e+08	0.00108896204453341
Csa6M007410.1	111428189908559	-122892973418006	0.450929788064633	-27253239122981	0.00642384317300444	0.0309155869090605
Csa6M020230.1	109683398698959	-112882213922842	0.404633621190243	-278973886526769	0.00527505687858566	0.0267835873051136
Csa6M058200.1	223248191747107	-124682701987374	0.467524232224048	-266687143454038	0.00765609534554576	0.0353963012214119
Csa6M080930.1	289297109391797	-116531130538719	0.314976670065595	-369967497956121	0.000215875757586656	0.00218211373975805
Csa6M091890.1	998587457867283	-136728162357453	0.544473231738748	-25112008155262	0.0120321228881414	0.0494973790381851
Csa6M124200.1	170183133333406	-10050193563956	0.391736330536903	-256555054523063	0.0103012211578023	0.044234494573209
Csa6M149400.1	267138090233638	-106492801013773	0.233448020067695	-456173502704767	5.07326e+08	0.000101989024033113
Csa6M188040.2	979873231578637	-146812607509977	0.557799740589468	-263199490474537	0.00848851359059672	0.0381245415419205
Csa6M366320.1	580483727576694	-128033781820034	0.284306861759232	-450336587122055	6.68856e+08	0.000127484877010744
Csa6M401400.1	245674605063733	-140816631308859	0.295138586833806	-47712036850049	1.83128e+08	4.30266e+09
Csa6M431740.1	415129540077364	-107158225857752	0.403526181303379	-265554580651084	0.00791801790770218	0.0362854900601617
Csa6M504560.1	141767067924367	-109765078709974	0.388740833672774	-282360557991625	0.00474867827368028	0.0246635240801717
Csa7M253780.1	409960809704942	-230404745378381	0.468065439544902	-492249001768648	8.54499e+07	2.25674e+09
Csa7M414490.1	182917379975332	-275759726738552	0.555959035528706	-496007275925123	7.04668e+07	1.92717e+08
Csa7M428910.1	211960229391707	-134445578130953	0.421133874104461	-319246649101431	0.00141063310909629	0.00976866449971006
Csa7M446640.1	441833349129916	-128387135700141	0.290167325538797	-442458969016396	9.66258e+08	0.000171622205111598

## Sheet: DM4_1_3_vs_HS279_DM_sig_up
	baseMean	log2FoldChange	lfcSE	stat	pvalue	padj
Csa1M001360.1	133853461458495	139449499592703	0.517877480197795	269271217469126	0.00708734239498158	0.0448702277995332
Csa1M002090.1	307731785727144	164338832635319	0.244435268687637	672320461436058	1777.71	282775
Csa1M008540.1	275117178552667	119108976427854	0.366246693894811	325215158016043	0.00114534922882806	0.0110869001126404
Csa1M025970.1	45425280569712	120486584488517	0.357290191674824	337223319575965	0.000745612883466836	0.00798746593528753
Csa1M033120.1	166405710062402	12865810255668	0.212553518208661	605297449983291	142195	1.4002e+07
Csa1M038330.1	623430020540521	102160720487656	0.121646815507097	839814178955593	0.00453599	2.08441
Csa1M042910.1	529003054299811	149856894851924	0.305468220552698	490580966428458	9.30427e+07	3.49026e+09
Csa1M043010.1	410047535000759	157478543154686	0.272962662988342	57692338369886	79632.7	6.30318e+07
Csa1M050110.1	670801404649077	143063930486189	0.229335827762208	623818493090087	44267.7	508556
Csa1M064170.1	147463107338311	177126627942966	0.601778102018766	29433877262859	0.00324641552436509	0.0247718874629021
Csa1M065380.1	147597124528744	147514187159123	0.406518634291844	362871894952842	0.000284831121588061	0.0038030357097912
Csa1M068570.1	939323009887378	176141427886802	0.45584231950044	386408677631854	0.000111505579281017	0.00179264994951007
Csa1M071890.1	735075702656233	106234661275672	0.224829513999246	472512079868784	2.29979e+07	7.45987e+09
Csa1M073900.1	174163196771575	15002663958342	0.15587767388847	962463936245056	6.29273e-08	4.95717e-05
Csa1M087430.1	324387024452182	102686633517259	0.294461492464633	348726866313741	0.000487980884877385	0.00570563466474674
Csa1M126030.1	31806951523118	211116745955205	0.222053414585548	950747577330634	1.95345e-07	0.000140504
Csa1M153560.1	520326829289327	138749389998314	0.431017331145496	321911394211378	0.00128587379075665	0.0121278278908137
Csa1M154090.1	265517551488331	108148481661214	0.242289241770108	446361055369636	8.059e+08	0.000210283934685102
Csa1M170510.1	235643147079259	108327845648297	0.11559222769238	937155099533034	7.14744e-07	0.00047296
Csa1M264530.1	106006203177527	10564342898381	0.0965310564375895	10943983509816	7.10097e-14	1.95786e-10
Csa1M288020.1	138994292139346	119731655147336	0.23372355801665	512278933982369	3.01049e+07	1.34966e+09
Csa1M420340.1	672715388621344	191894887502015	0.188742129278906	101670405136974	2.78234e-10	3.06855e-07
Csa1M435720.1	128922464202432	106790808084604	0.151479260291405	704986331984766	179.094	37020.9
Csa1M435760.1	132204921158343	126826028201062	0.443077690025017	286238804291638	0.00420461777875312	0.0300462168094656
Csa1M481720.1	776397692576411	103407880926148	0.28686807632091	360471901413208	0.000312490832557604	0.00409630415451699
Csa1M527850.1	339880782946133	135077972432847	0.421038236211841	320821153081412	0.00133563222664139	0.012511531101545
Csa1M533650.1	158135670832265	111913411522563	0.374512909520515	298823908809565	0.00280589960106339	0.0221459909830113
Csa1M537470.1	269659474827709	113958984438518	0.253150930676498	450162217985863	6.74368e+08	0.000180227247936571
Csa1M537480.1	123988214224091	171285821495531	0.494893661026381	346106315324982	0.000538046575447077	0.00614824347409137
Csa1M596420.1	776772459868777	111253528499055	0.20535799828325	541754055985697	6.04244e+06	3.48293e+08
Csa1M627480.1	298569213513977	119187120397028	0.209790058430612	568125683784245	1.33709e+06	9.96369e+07
Csa1M665920.1	549368428600108	164176032026102	0.393582819252089	417132110436323	3.02839e+09	0.000632879931760303
Csa1M701990.1	273752738235137	100198922334334	0.262422346315541	381823132599591	0.000134411861837952	0.00208199946665284
Csa1M701990.2	200539860867618	106420951991252	0.327383651279746	325064955367354	0.00115141691408265	0.0111326066684216
Csa2M000440.1	411966078114262	127870845898746	0.311113892713368	411009758463454	3.95492e+09	0.000783547696422163
Csa2M021000.1	84732241407322	146945357040874	0.445152285570213	330101319939638	0.000963363502777593	0.00969989192115016
Csa2M021500.1	212820231780301	164011231066083	0.477758190988982	343293394356195	0.000597087549416686	0.00666828900417394
Csa2M032730.1	279803178250354	117272608316896	0.170449082262223	688021353711257	5.97629	112347
Csa2M033950.1	236445757880868	101519509977543	0.206176620048097	492390989598438	8.48319e+07	3.24105e+08
Csa2M055050.1	939855496588619	106912807365002	0.159447639795187	670519849038426	2011.33	310966
Csa2M057070.1	134099771405218	129111677495079	0.229442514567095	56271906598776	1.83168e+06	1.32321e+08
Csa2M094400.1	175652352933434	113851188409597	0.426406370661949	267001612177735	0.00758476050985672	0.047318163130255
Csa2M271490.1	118714253786225	106533137958274	0.217067127694397	490784298340463	9.20835e+07	3.46563e+09
Csa2M294910.1	422733665027734	242974099442092	0.461258181982729	526763771208701	1.3819e+07	6.84457e+07
Csa2M348850.1	861847133264749	165853912717733	0.242603878765709	683640812181342	812.034	14762.1
Csa2M348850.2	77952026313562	229228030131353	0.711471082630523	322188822184913	0.00127348806722901	0.012045347682201
Csa2M354930.1	318990275288365	14892754759405	0.363679732574277	409501916809822	4.22133e+09	0.000826432408440171
Csa2M356620.1	722166501726735	140286742410521	0.253366570847971	553690812252803	3.07858e+06	2.00915e+08
Csa2M360620.1	127361648650729	107992608289673	0.20029536737148	539166780075263	6.98067e+06	3.91462e+08
Csa2M360800.1	118455712620749	103683805012624	0.135685417856077	764148474102077	2.14731	6.45872
Csa2M361350.1	137600483523019	10928955765283	0.404172435277299	270403293529523	0.00685034989230062	0.0436874858397568
Csa2M401340.1	228148506395609	123454250238078	0.384769288353407	320852661516704	0.00133416960126844	0.0125049108859965
Csa2M406630.1	201221973754965	197208180764816	0.528471016035981	373167448697676	0.000190211189474601	0.00275674669517358
Csa2M416770.1	789855329483309	110905380647206	0.211838954128472	523536292479739	1.64661e+07	8.05913e+08
Csa2M433930.1	107401640322262	120900189995622	0.387372535830093	312103153458072	0.00180218734409465	0.0157318080149381
Csa3M017100.1	644988475500273	128666624047045	0.235877344280718	545481061097238	4.90251e+06	2.9085e+08
Csa3M042390.1	25932860220872	133545217553642	0.229573384995488	581710364885139	598760	4.95264e+06
Csa3M076000.1	235806586422233	169328899190811	0.417061796127444	40600433979589	4.90636e+09	0.000928153768664738
Csa3M076020.1	60055080880182	106704415932551	0.12264932795631	869995928314923	3.32003e-05	0.183078
Csa3M116720.1	324185229762401	109351417505671	0.177275827430886	61684336263106	6896.98	7.45259e+06
Csa3M116730.1	383078701695733	229890868941299	0.441125890058461	52114571854042	1.87363e+07	9.11632e+08
Csa3M123170.1	187651525633685	125418602980064	0.358305664440345	350032431599878	0.000464692429303056	0.00553449017851725
Csa3M126950.1	141279029356472	169794408736668	0.407635688977607	416534698329605	3.10879e+09	0.000644245692049565
Csa3M135640.1	920759725834951	112932579765966	0.22264865832855	507223266530167	3.93175e+06	1.6635e+09
Csa3M135710.1	41630745000315	119842219383619	0.406381896876884	294900487213205	0.00318798950166596	0.0244048636400092
Csa3M135720.1	566907210044903	11526859666166	0.40510340833502	284541167242743	0.00443540586785009	0.0313462962213957
Csa3M142960.1	653019045174574	13485834443181	0.280635900913283	480545589473535	1.54399e+08	5.37732e+09
Csa3M175710.1	201235632351883	107652866595289	0.386425449649048	278586378544837	0.00533852998591724	0.0362244879233096
Csa3M182180.1	322914559690405	184111187513148	0.538123976249451	342135261833793	0.000623104866267133	0.00688457908996435
Csa3M183950.1	420770278636623	13659545226979	0.319581831582295	427419329795708	1.91831e+09	0.000434124895713087
Csa3M190380.1	77526885782717	230235161641037	0.682764901586383	337210013441073	0.000745973213444915	0.00798746593528753
Csa3M391390.1	400365579140728	149005928404457	0.322636205388	461838832456089	3.86732e+08	0.000115690918035144
Csa3M550680.1	631810186207027	105222684122653	0.249642803824795	421492959182195	2.49856e+09	0.000538199204077564
Csa3M598370.1	32921782371539	124123839600996	0.361698127382879	343169704800833	0.000599817202258357	0.0066910154935671
Csa3M690840.1	331578805362106	115486014297502	0.364727704529129	316636254563103	0.00154358278069755	0.0140924337423177
Csa3M728000.1	115958428393934	180991542742469	0.450280894810827	40195252525317	5.83155e+09	0.00105860125561591
Csa3M778430.1	462220415281036	11650150914094	0.251379754166414	463448257904714	3.57831e+08	0.000108816255110069
Csa3M779020.1	247723345835447	112628317577146	0.179170021654608	628611396800871	32551.1	3.8191e+06
Csa3M814360.1	370216784841696	132661016799549	0.393371307102957	33724121308326	0.000745128582334954	0.00798746593528753
Csa3M823030.1	326538250969247	102712651575826	0.286838763131102	358084975875038	0.00034247855399322	0.00438855361635154
Csa3M829270.1	117372539595994	103405530429983	0.259258161670413	398851591648014	6.64879e+09	0.00116610015648631
Csa3M852630.1	782227980912283	139756802289987	0.487754720733631	286530906517478	0.00416602420189912	0.0298866168135374
Csa3M881700.1	165061902898343	14663175834627	0.467741677739263	313488759554175	0.00171919972532037	0.0151360942288317
Csa3M888550.1	120582284848073	127911329292409	0.458889866768158	278740801563685	0.0053131535682683	0.0360670904718352
Csa4M000670.1	162675719772847	119896901495157	0.401687984312922	298482668582279	0.00283739038559193	0.0223306132963118
Csa4M000840.1	554742458006543	14060569544259	0.348577172164341	403370348578935	5.49046e+08	0.00101146017066499
Csa4M000850.1	102339034189366	198275901657855	0.492300407002684	402753885305591	5.63638e+09	0.00103343752704407
Csa4M008260.1	309112832287502	11606250317103	0.184977910287453	627439800734427	35099	4.08903e+06
Csa4M008770.1	118060739626915	109419652785824	0.128330161522483	852641744448004	0.0015095	0.753825
Csa4M025050.1	381296619180481	127221373114526	0.354448422066576	358927745743018	0.000331595768709212	0.00427226542192874
Csa4M025140.1	154583464121165	105459023959422	0.149350514620545	706117580025496	165.1	35015.9
Csa4M049610.1	186303849155413	130964053680421	0.419245117178867	31238062964618	0.00178527943128213	0.0156346625895713
Csa4M056600.1	191901983269086	102577376034797	0.169531668709477	605063212175314	144279	1.41231e+07
Csa4M064650.1	439149824552518	131618506543188	0.194226333621352	677655311147358	1230.77	212090
Csa4M075200.1	153268166008715	127166541675489	0.25483941603297	499006565212961	6.03588e+07	2.38879e+09
Csa4M193250.1	145287030397522	10156617056022	0.212305808640748	478395627564222	1.71878e+08	5.86264e+09
Csa4M194780.1	148501047845698	118882247437032	0.141534038616676	839955169787863	0.00448186	2.08441
Csa4M285790.1	122720822643986	177458146200283	0.425765328494857	41679802070221	3.07311e+09	0.00063867329803379
Csa4M296140.1	56593750279509	108946037720541	0.223319645009587	487847980037155	1.06907e+08	3.92141e+08
Csa4M303680.1	843606081029391	2047974663169	0.637522701868067	321239487969297	0.00131633310719618	0.0123727832911059
Csa4M303690.1	17643130124207	119591954733681	0.18779011940478	636838376335987	19103	2.41238e+06
Csa4M314440.1	541338689544996	154777236434072	0.199967669585541	774011302701425	0.993285	322.194
Csa4M361820.1	140971795865498	111936544179094	0.113525303000981	986005244823052	6.2017e-09	6.03498e-06
Csa4M573860.1	167814247505104	656491739919436	0.558731245516443	117496872635543	7.08807e-18	2.93145e-14
Csa4M594450.2	125286700534312	252758202883885	0.661192777539369	382276109888141	0.000131965622947287	0.00205372276614955
Csa4M614170.1	102082526480525	120969246561547	0.195222982413534	619646545022565	57745.2	6.36853e+06
Csa4M621220.1	235836397137785	100778735737782	0.177519973414991	567703643703181	1.37048e+06	1.01214e+08
Csa4M621720.1	926804617038754	126129152688366	0.129382747916156	974852943841491	1.8716e-09	1.62957e-05
Csa4M624460.1	132530389836001	104760170100689	0.192940946096232	542964944561009	5.64649e+06	3.32419e+08
Csa4M627220.1	343544508323455	235735365141786	0.153716677704633	153357051857933	4.41453e-39	3.65147e-35
Csa4M637770.1	132396680906922	364235721393575	0.68367654717764	532760298561091	9.95174e+06	5.19342e+08
Csa4M641690.1	242679814993902	164134462772215	0.131632016152247	124691900625738	1.09938e-21	6.06234e-18
Csa4M667190.1	733628685633577	12431904215704	0.115695622367718	107453540257482	6.23224e-13	1.14555e-09
Csa5M027950.1	972770387444946	179017400589755	0.594621164542329	30106126600378	0.00260721207800916	0.0208766260438072
Csa5M106010.1	70191882702443	10115849529193	0.214436753633887	471740471620087	2.38872e+08	7.67313e+09
Csa5M139270.1	664730618290655	116299592898099	0.2990754133049	388863770555203	0.000100808467864914	0.00163979791926182
Csa5M155560.1	778212069760314	121988247605092	0.297416576643201	410159544507959	4.10311e+09	0.000806149414728634
Csa5M155580.1	738577860275927	104502084513895	0.173472239947672	602413876395547	170012	1.61639e+07
Csa5M165280.1	194937032843222	117703277160708	0.315427209018479	37315511723598	0.000190304341769221	0.00275674669517358
Csa5M166390.1	152897840196057	163986034462584	0.538028685782991	304790504290558	0.00230442733276766	0.0190610706829877
Csa5M174570.1	710306196126548	10492001339107	0.155399341414497	675163822678096	1461.85	239439
Csa5M187870.1	346903486503684	146736619349077	0.448578901844921	327114402272548	0.00107113345366492	0.0105663450947995
Csa5M205920.1	992537068696759	293648615714117	0.797729848601108	368105338203223	0.000232272364370832	0.0032398665461945
Csa5M262240.1	29970538959087	144521379305436	0.306676049634346	471250948607661	2.44685e+08	7.84461e+09
Csa5M262770.1	524176970675241	151308627554194	0.277643427332927	544974642503449	5.04417e+06	2.9802e+08
Csa5M457740.1	853208137564814	120851271926634	0.117176733939695	103135893844618	6.1173e-11	9.19986e-08
Csa5M517170.1	132048107491165	126700050953752	0.247207830063653	51252442497929	2.97152e+07	1.34311e+09
Csa5M576840.1	116276181869931	104489609008863	0.190263715258263	549183058193882	3.97789e+06	2.47392e+08
Csa5M591770.1	661919999395184	103832075715799	0.189687955872068	547383597648271	4.40397e+06	2.66868e+08
Csa5M593360.1	124865136273021	13102181608795	0.44114356085232	297004938335282	0.00297751880010811	0.0231689056962317
Csa5M606390.1	388664588217515	139027351742007	0.313026908398101	444138660326271	8.9381e+07	0.000227481635203173
Csa5M606840.1	322256317308409	223890760577237	0.328151772119621	682278078619127	892.949	15714.9
Csa5M608110.1	777795061014049	122654763977026	0.274490410617587	446845351358759	7.87871e+08	0.000206230298231416
Csa5M608120.1	530356057557439	105570035767387	0.164594907002153	641393088584483	14181.5	1.89197e+06
Csa5M611090.1	274636135780588	13286058455562	0.445598077402488	298162382858788	0.00286724066298152	0.022501310383161
Csa5M633160.1	265962589973838	132081443629958	0.340930814593269	387414214193373	0.000107000949016766	0.00173370881448028
Csa5M642130.1	122923948198587	160697353892923	0.440652200523777	364680702154469	0.000265519180095514	0.00359009516557029
Csa5M649870.1	131482278847532	174224066406747	0.506710534127736	343833519677385	0.000585302689947269	0.0065734300066515
Csa6M006800.1	733537562741312	176503484361056	0.453488097500631	389213047340918	9.93678e+09	0.00161954794744978
Csa6M020130.1	224491170768354	127737797136792	0.377804076965585	338105925597059	0.000722069694718752	0.00778188857311552
Csa6M020170.1	106531183682482	177589246085175	0.50821153657264	349439619735573	0.000475135335254947	0.00561347173949552
Csa6M055940.1	260138648394699	137253330999536	0.406697084515807	337482947936407	0.000738614417071334	0.00794466729623607
Csa6M083540.1	803245975010722	24088272407141	0.670724948129552	359137862313246	0.00032893336149246	0.00425120671810138
Csa6M094170.1	351198575979834	109861257743221	0.32745368207345	335501671709949	0.000793601885713556	0.00832698744977112
Csa6M125240.1	79515091319133	179588279143343	0.532534027080372	337233434881033	0.000745339069277999	0.00798746593528753
Csa6M178950.1	641175361034779	155300718284636	0.286602781332574	541867450003651	600425	3.47302e+08
Csa6M181560.1	112217799407677	136507010966841	0.202152270154828	675268256261928	1451.36	239439
Csa6M183190.1	567230162013098	103271560176722	0.199447599574712	517787932253538	2.24422e+07	1.06075e+09
Csa6M235560.1	17744032664348	132306294131658	0.42022263428147	314848090840908	0.00164121443538124	0.0146918887470303
Csa6M350370.1	130228321658594	115038074904886	0.26480588556172	434424161913401	1.39758e+09	0.000332663371518614
Csa6M425720.1	109128945983094	116379224163743	0.148586882209978	783240232467361	0.478635	16.496
Csa6M446290.1	376335223283871	141014807226426	0.311228233298284	453091307726172	5.87293e+08	0.00016219679815392
Csa6M450350.1	238512360084072	142038121937679	0.484609796943589	293097916784818	0.0033789543978435	0.0255358805863522
Csa6M485160.1	611173746598349	124262858086604	0.321841775221072	386099219099969	0.00011292751306074	0.00181198821393194
Csa6M486790.1	439799492422359	111138738785644	0.234129343513195	474689490509676	2.06563e+08	6.84805e+09
Csa6M492250.1	124151342782195	119370470844905	0.393181106893209	303601746757703	0.00239725476003366	0.0196325670768499
Csa6M492310.1	281429777608429	183477943008738	0.165772400187667	110680633688737	1.79232e-14	5.93007e-11
Csa6M493310.1	547260105114441	148127944756692	0.329992357368998	448882955768139	7.16156e+08	0.000189255003624542
Csa6M495100.1	356858057037923	111352434031956	0.11111654424801	100212290424925	1.22964e-09	1.27137e-06
Csa6M497100.1	255155221393386	142961610306104	0.232437049042311	615055176853842	77213.8	8.18813e+06
Csa6M498430.1	705856656341545	137096033902821	0.344754106230279	397663237145746	6.98981e+09	0.00121590349413159
Csa6M502720.1	529737867544766	154453603408477	0.384288702112357	40192075010136	5.83942e+08	0.00105860125561591
Csa6M502830.1	415210598449093	104362662506981	0.163011866514112	640215125062361	15320.3	2.02755e+06
Csa6M513600.1	251043275739455	130000242686497	0.244595239048665	531491304541018	1.06708e+07	5.51648e+08
Csa6M513610.1	159390311435861	102189328128306	0.224038761629359	456123428754545	5.08538e+08	0.000144548868128247
Csa6M514850.1	146751968654597	145123828223927	0.302596810686671	479594705227074	1.61908e+08	5.55694e+09
Csa6M516600.1	149775473591888	141088642903552	0.432456646362211	326249218483236	0.00110437217835781	0.0108143755707047
Csa6M517010.1	103388452874652	103836770597806	0.211030994704943	492045117557199	8.63449e+07	3.29125e+09
Csa6M517020.1	124156746611938	149922090728631	0.157651937563529	950968906856706	1.91233e-07	0.000140504
Csa6M517220.1	178426405437216	117557975502219	0.154453313605181	76112303943653	2.71499	802.036
Csa6M518170.1	497787670948244	112799208021609	0.253164223407252	445557458725734	8.36688e+08	0.000216270773581877
Csa6M519450.1	116089554502637	104427272694941	0.1521191625685	68648335246992	665.688	123736
Csa6M523390.1	284031773533441	215006616874159	0.6531688360229	329174640638582	0.000995673499914275	0.00997663640768131
Csa7M027830.1	129188920237731	114548389347337	0.431472093776547	265482729936782	0.00793490207960166	0.0487800390571721
Csa7M041940.1	455860395410226	10353123109418	0.24348057608074	425213512965603	2.11742e+09	0.000468295229909423
Csa7M048060.1	286038226915403	112290325139218	0.130160168700802	86270881683734	0.000629337	0.0325347
Csa7M049140.1	73137703075537	195234463942644	0.229056888628323	852340504194305	0.0015493	0.753825
Csa7M061710.1	41079230747692	103847981360013	0.179935316325983	577140627423438	786127	6.25235e+07
Csa7M073450.1	370576595647081	138134211691912	0.154563989377286	893702422203472	3.99791e-05	0.00022806
Csa7M073490.1	469514920515191	107106305551886	0.256438524968218	417668544791235	2.95788e+09	0.000623339411769938
Csa7M430250.1	828148254649936	101723868429897	0.311796807285476	326250513324724	0.00110432172806484	0.0108143755707047
Csa7M448810.1	511288860905161	100741301481177	0.106995373989785	941548197128551	4.70917e-07	3.24599e-05
Csa7M450650.1	192006543860777	17373959373124	0.431630049228278	402519690280771	5.69277e+07	0.00103946391256687
Csa7M452230.1	230611187682547	155086831623017	0.383094001595028	404827094596383	5.15974e+09	0.00096449233440463

## Sheet: DM4_1_3_vs_HS279_DM_sig_down
	baseMean	log2FoldChange	lfcSE	stat	pvalue	padj
Csa1M003480.1	164776008116193	-125843786251239	0.402398999553954	-312733844742986	0.00176396734839621	0.0155054791947495
Csa1M051640.1	148607742839433	-132435527425586	0.478520095606609	-276760638981526	0.00564696108768275	0.0378146773291954
Csa1M063480.1	139953273533565	-116477992648488	0.2180540118857	-534170372015643	920771	4.85105e+08
Csa1M074960.1	331492554499139	-109301169821037	0.317095272902236	-34469504644661	0.000566952524344726	0.00641598905274528
Csa1M264550.1	905337274359346	-120233685193281	0.302099245718429	-397993993355895	6.89327e+09	0.00120037197841972
Csa1M542490.1	659298584363962	-115584360969888	0.263457606065014	-438720911103113	1.14814e+09	0.000281388817810393
Csa1M569090.1	874393520054027	-113789821655448	0.255210650483436	-445866273370256	8.24726e+08	0.000214182689621455
Csa1M600930.1	275683583238012	-101304616228375	0.348228781642401	-29091396681968	0.00362424907194992	0.0270193566459069
Csa1M710160.1	189188471742024	-108112114132723	0.301332088851033	-35878062155594	0.000333471982107062	0.00429309494163201
Csa2M023900.1	896728229639333	-113199898580001	0.221894162866754	-510152665205424	3.36925e+07	1.4591e+09
Csa2M028480.1	452363771063942	-344663843784676	0.858879619288357	-401294705386366	5.99654e+08	0.00107514242054816
Csa2M028490.1	297658335011725	-433171184216528	0.858910458178817	-504326359158553	4.57658e+07	1.89276e+09
Csa2M028500.1	185741145599266	-266757149289168	0.887419894220829	-300598567855395	0.00264721465469877	0.0211151745577058
Csa2M034530.1	150469694734236	-134259687569593	0.487658347307877	-275315060863359	0.00590247356668276	0.0391518124352979
Csa2M060430.1	130730777759844	-148394240601468	0.459871185043798	-32268653794287	0.00125154327819076	0.011905854198453
Csa2M060450.1	162109828818042	-165485594404557	0.473569823428155	-349442861892283	0.0004750776311254	0.00561347173949552
Csa2M061600.1	388462100097526	-131950448018365	0.288805150773109	-456883984461995	4.90431e+08	0.000141435431025494
Csa2M074170.1	215035465560248	-113912733816778	0.188403652655612	-604620622854921	148296	1.4431e+07
Csa2M179220.1	953680355516387	-220870656885208	0.666417735770095	-331429739981298	0.00091873732570036	0.00934727649388749
Csa2M239390.1	217979536202252	-106722158865587	0.327469587096148	-325899451646642	0.0011180782895018	0.0109058780325639
Csa2M248720.1	230753131938468	-109280549517625	0.340793523751987	-320664983050422	0.00134290352054711	0.0125725257161352
Csa2M258100.1	387668620855913	-135190549949162	0.232811271826517	-580687304736266	636504	5.23865e+07
Csa2M258610.1	184316458466491	-148292679671901	0.404114146739913	-366957407624093	0.000242954929818416	0.00334376323126959
Csa2M258620.1	241299831742214	-202729395207058	0.327311827218772	-619376931563052	58742.2	6.43558e+06
Csa2M285930.1	227216646836178	-104292161897684	0.346889135424665	-300649836640195	0.0026427547367753	0.0210999476884526
Csa2M361640.1	235341771824391	-1971567581945	0.432189960907383	-456180790920198	5.0715e+08	0.000144548868128247
Csa2M372760.1	135314667617984	-120335249203578	0.202852870163933	-593214427315375	299004	2.65936e+07
Csa2M380090.1	289387953052798	-105232191086879	0.361817784374135	-290843058665309	0.00363247806681893	0.0270563190722132
Csa3M000180.1	462122170985948	-103239939906993	0.251232672355386	-410933573802664	3.96799e+09	0.000785196557846787
Csa3M064240.1	254535260185898	-11157931428831	0.348936167159873	-319769988867871	0.00138528366359394	0.0128673484822204
Csa3M146670.1	26492339159449	-10295523291454	0.32779832490121	-314081022060036	0.00168481168829069	0.0149192360691065
Csa3M149300.1	157241152855591	-12033427727293	0.393657044410601	-305683027857661	0.00223690893662369	0.018644269001452
Csa3M180390.1	9628876160227	-207561122057895	0.660143565629822	-314418155177909	0.00166552074729989	0.0148452099798395
Csa3M180440.1	332138796992718	-115108380938195	0.372016349363523	-309417532684066	0.00197360817378643	0.01677435034195
Csa3M745000.1	210587122279257	-178003864338714	0.389895385502094	-456542629016978	4.9848e+08	0.000142861171137641
Csa3M853150.1	306719867278005	-10413412131851	0.349854729823448	-297649602653823	0.00291562860471427	0.0228485286630925
Csa3M879520.1	292142945116624	-149404003633782	0.383132084464477	-389954299553407	9.63744e+08	0.0015885671122441
Csa4M047950.1	173564419230644	-121159054284737	0.455533421796728	-265971822236134	0.00782060491754504	0.0482927462302903
Csa4M051480.1	169036761259154	-114786240718346	0.430948426821326	-266357256632793	0.00773157340281215	0.0479218504318926
Csa4M052720.1	205850869307302	-102477585796755	0.183167202471204	-559475628901775	2.20932e+06	1.54214e+08
Csa4M296810.1	215028215650541	-116870720455812	0.3657613532086	-319527253031456	0.00139698856547913	0.0129542499095972
Csa4M429280.1	107121307862977	-100351625223298	0.208189998714391	-482019433416524	1.43418e+08	5.03731e+09
Csa4M500830.1	100995944338341	-152067455354583	0.218626716138954	-695557514836993	351.127	68337.5
Csa4M502330.1	777409146232273	-204290189594293	0.735470693323969	-277767953840554	0.00547485845079486	0.0368605313140041
Csa4M608070.1	438764914625001	-158167533398335	0.278091418828234	-568760927844481	1.2883e+06	9.64871e+07
Csa4M608170.1	207683852048742	-124153028170194	0.355925952257707	-348817014838809	0.000486338483573893	0.00570014924259069
Csa4M618510.1	159516214577522	-115493098726178	0.227065035193548	-50863444751735	3.65031e+07	1.56849e+09
Csa4M620620.1	535902667838644	-106413754267056	0.293536099553271	-362523568409494	0.000288698040486516	0.00384845421737988
Csa4M628870.1	142077466947343	-10277360874442	0.380023216633643	-270440342184402	0.00684271577100294	0.0436740010421346
Csa4M630530.1	740204821209546	-114930175582654	0.201516574724006	-570326166669221	117536	8.95661e+07
Csa4M639930.1	152377362228559	-202900159937451	0.49095089561994	-413279946625299	3.58371e+09	0.000723875185219343
Csa4M645880.1	774421441770709	-124552195613707	0.193310388428041	-644311961848193	11704.2	162709
Csa4M645920.1	213361369075093	-115389271340802	0.371615206148789	-310507399674602	0.00190231427450844	0.0163650468243334
Csa4M646300.1	431311955022524	-268011652187197	0.109947784927448	-243762666400285	3.05379e-117	5.05188e-113
Csa4M646380.1	423610807763668	-145448608149724	0.34718226613409	-418940200400523	2.79691e+09	0.000593956415869125
Csa4M647430.1	464269288989735	-103178020156345	0.240670452127033	-428710792058033	1.81014e+09	0.000414275398893682
Csa4M658540.1	343249832399229	-124663645759429	0.289246873851186	-430993926052134	1.63299e+09	0.00037995243810143
Csa5M141120.1	147970671696063	-144682210433281	0.436649817058918	-331346091950289	0.000921489838879495	0.00936078729220506
Csa5M168910.1	1801341255618	-120855893048922	0.145032170879709	-833304033966104	0.00787923	3.52287
Csa5M171670.1	865212319775322	-161271155755761	0.569303844151268	-283277826792454	0.00461453827021874	0.0323879111600461
Csa5M173450.1	152050120188635	-131158445134366	0.450158312250202	-291360709255251	0.00357279267956929	0.0266958939919217
Csa5M223090.1	974555069513044	-10130136953434	0.230528320032895	-439431344139777	1.11123e+09	0.000274375249216559
Csa5M223100.1	378452403933201	-110274165186061	0.255601413787656	-431430184802003	1.60108e+09	0.000373051792990874
Csa5M321480.1	346180857639843	-113962659931074	0.272925499720574	-417559590612643	2.97207e+09	0.000624738939522954
Csa5M505220.1	254320105895227	-103709025447429	0.33534155497404	-309263865182047	0.0019838553520169	0.0168474943985707
Csa6M057130.1	769647627239527	-107488082073088	0.186756052701796	-575553405193889	863683	6.77152e+07
Csa6M080920.1	17996547289991	-116007294480705	0.414402606509554	-279938621665089	0.00511998575936145	0.0352036261085272
Csa6M085110.1	880070981948585	-111166979170809	0.221810841691988	-501179195402805	5.39255e+07	2.18115e+09
Csa6M085120.1	295010323468548	-163698309728645	0.4689776724142	-34905352505581	0.000482054014580223	0.00567404705379523
Csa6M091890.1	998587457867283	-150751450356401	0.542165934810476	-278054080268062	0.00542684394683005	0.0366433793520039
Csa6M138620.1	175536430628071	-133460678700483	0.452209257544379	-295130354971527	0.00316435766812436	0.0242914008834252
Csa6M358060.1	140025157155091	-147161896228516	0.40623045102966	-362262099888154	0.000291632968081121	0.00387612046752323
Csa6M497180.1	63623204144084	-149354057935308	0.240722138951665	-620441720008547	54900	613656
Csa7M008430.1	110775158545134	-160023420953445	0.221878492226527	-721220968051596	55.0511	12475.5
Csa7M008440.1	709430532552045	-128794271260349	0.21887835317854	-588428546679038	39977.7	3.39155e+07
Csa7M051330.1	238410829752155	-100466170612798	0.302536408207932	-332079603932325	0.000897611077362364	0.00916050589315582
Csa7M056500.1	677917334986452	-107228014031862	0.277974695560906	-385747392637641	0.000114564895764637	0.00183279284533214
Csa7M253780.1	409960809704942	-164440484369799	0.468413744748477	-351058196334734	0.00044712694130777	0.00537304889174262
Csa7M343340.1	330090346878528	-122515401060403	0.407604372351543	-30057430530882	0.00264932767286368	0.0211218446709319
Csa7M392940.1	293726059778711	-108356828555938	0.161206079138512	-672163414276921	1796.98	283118
Csa7M414490.1	182917379975332	-203007443317433	0.568312950991598	-357210658253034	0.000354121225948956	0.0044925057061914
Csa7M433930.1	702438689185125	-131466043314181	0.229973403883207	-571657596462531	1.08692e+06	8.36321e+07

## Sheet: DM4_1_3_vs_DM4_1_2_DM_sig_up
	baseMean	log2FoldChange	lfcSE	stat	pvalue	padj
Csa1M008570.1	238769591771206	113432423913895	0.193439625678078	586397039987396	451928	1.18914e+07
Csa1M012100.1	540388931087794	109585646828758	0.410990965744026	266637605112249	0.00766738740370946	0.0244190821456035
Csa1M013250.1	18190433014421	112039744680921	0.241171188675946	464565213183342	3.39004e+08	3.39618e+09
Csa1M033120.1	166405710062402	146194943829723	0.212476655659567	688051792682388	59.6353	38173.8
Csa1M033130.1	852435431061074	129559826731714	0.184820578497219	701003252912466	238.263	1686.65
Csa1M033160.1	218636057650504	122867136021273	0.484716601738985	253482417520816	0.0112503778124968	0.0335575540621743
Csa1M039880.1	334441389941057	116520518170984	0.177315209882794	65713775060811	4985.19	239533
Csa1M042270.1	195499563779641	11607709149662	0.211982413763502	547578874283984	4.35567e+06	8.24593e+07
Csa1M042350.1	560553021274889	128030056815916	0.48767946927283	262529109553903	0.00865749165069332	0.0269415289277647
Csa1M042450.1	687787108377294	162408976195762	0.562193874065665	28888428652069	0.00386662240012856	0.0138428056851738
Csa1M050110.1	670801404649077	126049031561854	0.229723799513076	548698183771241	4.08859e+06	7.81562e+07
Csa1M058680.1	143249760637105	114791502174372	0.481468095296643	238419748464635	0.0171164142988336	0.047542010309767
Csa1M065380.1	147597124528744	110302007789802	0.410555672260818	268665165877257	0.00721721759538043	0.0231858360322523
Csa1M068570.1	939323009887378	111763489782422	0.469641618309665	237976119290028	0.0173238608680956	0.048012618788349
Csa1M071250.1	400343502023733	176565248577605	0.727587255838188	242672266674326	0.0152358976371675	0.0432217458720353
Csa1M071280.1	250690234873197	118594414113286	0.326348928921376	363397589522524	0.000279086947724161	0.00150957950739021
Csa1M071800.1	323819750256883	112280961595357	0.260097719670487	431687604711045	1.58253e+09	0.000127889805617833
Csa1M071890.1	735075702656233	133513659489438	0.222118206408805	601092821917122	184464	5.44563e+06
Csa1M073070.1	520283263434118	175011541053641	0.649129405504623	269609633409827	0.00701573736539486	0.0226248893114922
Csa1M073640.1	458282650269474	188975133531839	0.770676719271246	245206749868523	0.0142038015198393	0.0407316929084979
Csa1M088440.1	145614434361441	13927708893365	0.190768403364024	730084681098273	28.5962	2528.19
Csa1M088450.1	497052769524744	114563194088531	0.289219004585356	396112261892254	7.45982e+09	0.000484053413142664
Csa1M153540.1	634224048166147	186513079878073	0.567269010851698	328791237155794	0.00100933250431347	0.00448868645404197
Csa1M267230.1	124867488981684	110528718981762	0.151364907256557	730213633959562	28.3234	2528.19
Csa1M287010.1	830573062254707	137208701486153	0.541773334715955	253258498885129	0.0113224918103499	0.0337326920894501
Csa1M348950.1	486845594437545	138186279399459	0.478311301972906	288904482978925	0.00386413980923501	0.0138395219985605
Csa1M409740.1	374629784025119	106006057539455	0.312780823662799	338914823159804	0.000701100994433248	0.00327786033410066
Csa1M414240.1	43500669695714	125729963074072	0.36868157917946	341025888393713	0.000649012421780534	0.00307333627260937
Csa1M423060.1	596536430265229	101121488658489	0.295798349987628	341859542701026	0.000629452414816889	0.00299676295067104
Csa1M433620.1	126598902635652	119707627329136	0.429513954106738	278704862052951	0.00531904978077089	0.0179487477525937
Csa1M435760.1	132204921158343	245587333074305	0.418295210481822	587114857928735	432786	1.14903e+07
Csa1M469740.1	136614745800663	127070281052712	0.35669702348999	356241495399746	0.000367458965741249	0.00190651685218215
Csa1M475990.1	747621188390748	110597627713927	0.234577789630867	4714752743129	2.42004e+08	2.5547e+09
Csa1M481720.1	776397692576411	179228490318762	0.283200319004662	632868250108898	24726.3	960903
Csa1M527900.1	677783585574511	178198182108752	0.676042003021062	263590400171038	0.00839134677615916	0.0262009171280322
Csa1M532370.1	200583646718234	126454509932775	0.396932860469604	318579091141936	0.00144358886886334	0.00605731807765579
Csa1M533530.1	915371804456475	126469683648801	0.461762305997978	273884814776014	0.00616548433911579	0.0203013210585187
Csa1M533650.1	158135670832265	109730456831469	0.373016542742052	294170483766854	0.00326410884585286	0.0120661354216081
Csa1M534720.1	76394387223809	11922067817966	0.234878645309354	507584152755297	3.85785e+07	5.32094e+08
Csa1M536320.1	421163145999001	158683516749655	0.226031553200574	702041438474935	221.211	15798.4
Csa1M537470.1	269659474827709	14936762369591	0.252473137676438	591617884859239	329507	9.16091e+06
Csa1M537480.1	123988214224091	164532276118793	0.494112049067096	332985759868509	0.000868904096448105	0.0039425101958931
Csa1M547510.1	539901629417225	180580998205099	0.674506416216061	267723173366011	0.00742332724986907	0.0237659374311398
Csa1M568480.1	321085792496849	109149032345505	0.316659586784544	344688861164246	0.000567082337289503	0.00273517454663202
Csa1M568500.1	564726446026547	150736238418097	0.241849010752476	623265887874026	45858.4	1.64143e+06
Csa1M569120.1	144871147642214	116393156002677	0.40318779364837	288682241467324	0.00389153807254036	0.0139010456966987
Csa1M569340.1	40488532703566	148951294976156	0.286772273628893	519406193253227	2.05755e+07	3.09894e+08
Csa1M573570.1	17457274904388	103913894271557	0.405294847424784	256390859473834	0.0103500797635154	0.0313188174347402
Csa1M597780.1	99647780305416	111225509924964	0.192148233108909	578852629167408	710066	1.75846e+07
Csa1M597790.1	139566950978419	120264434074325	0.506870789598959	237268425291343	0.0176593528365354	0.0488375682991759
Csa1M605730.1	251472247377321	100603777057505	0.32443962748873	310084738526583	0.00192967718397753	0.00772132879997525
Csa1M614640.1	466647975114898	123249541947778	0.411240112132194	299702140700125	0.00272631567969095	0.0103603511386837
Csa1M633420.1	340613710578425	119696978895031	0.333489486493279	358922795898825	0.00033165873110267	0.00174587367768902
Csa1M660200.1	492334580404442	156557115297603	0.555445816569153	281858483091324	0.00482358631776925	0.0165434510775952
Csa1M680120.1	212862967104625	153398314204238	0.374758827443863	409325419365116	4.25361e+09	0.000298817347023321
Csa1M701990.2	200539860867618	104148833976022	0.325491259980015	319974287427615	0.00137550240115197	0.00581718092733056
Csa1M703580.1	113704347869051	187175692813796	0.407021062456063	459867338767023	4.2519e+08	4.09935e+09
Csa2M000420.1	812354566414952	134742644374592	0.201112061331383	669987883782709	2085.92	112793
Csa2M000440.1	411966078114262	130459135561253	0.310116272887594	42067813580534	2.59034e+09	0.000195319015123779
Csa2M006280.1	106305654760541	120384819399266	0.422543793999113	284904952123184	0.00438500545691757	0.0153111505705404
Csa2M010160.1	158820336444215	179211835863707	0.470760137328583	380686089694591	0.000140741853735081	0.000841026514952251
Csa2M010200.1	288690579108449	107250433430302	0.405230774081701	264665075532193	0.00812932612822754	0.0255406440297298
Csa2M010380.1	850988208196465	137761296087178	0.511439549511441	269359880788992	0.00706851906666376	0.0227536053407516
Csa2M010390.1	108295982562848	136235338340965	0.544116712475394	250378889707649	0.012287132211901	0.0360719030003043
Csa2M021000.1	84732241407322	147772661519136	0.444850197413858	332185221852692	0.000894220415034615	0.00404078849441402
Csa2M021500.1	212820231780301	127756771138315	0.480238504635509	26602775476173	0.00780762834642903	0.0247498179314375
Csa2M021520.1	20098557631526	106551044797476	0.392891860298538	271196875182177	0.00668848977136031	0.0217160991805349
Csa2M021540.1	295110049700493	122629767225552	0.312697720505147	392167128776794	8.79369e+09	0.000556713326739897
Csa2M021590.1	139966248402964	106639816430687	0.448012023050218	238028916511319	0.0172990571781449	0.0479589101636811
Csa2M033950.1	236445757880868	108320144953267	0.205800707256909	526335144310494	1.41453e+07	2.24119e+08
Csa2M049330.1	620812302614938	21299900142724	0.680828988851623	312852426842917	0.00175686502114532	0.00713971209006929
Csa2M057070.1	134099771405218	149756047327405	0.228500319813704	655386598362316	5606.63	26528.6
Csa2M074190.1	690520139129501	107811754808854	0.204245110730032	527854764422526	1.30212e+06	2.08174e+08
Csa2M094400.1	175652352933434	122648896266393	0.423811162013732	289395153453789	0.00380426876254737	0.013649975701981
Csa2M116250.1	31855865442507	100130428757426	0.183707524477699	545053497629498	5.02185e+06	9.28768e+07
Csa2M129170.1	595955823535263	116961795802885	0.457651053483929	255569816593883	0.0105974999374371	0.03192792535249
Csa2M138770.1	70541762556998	109207828422037	0.341551467423864	319740474973602	0.00138670199980376	0.00585894020562248
Csa2M166180.1	53628896384486	17177561776537	0.622764175317735	275827712276048	0.00581069143699162	0.0192990958718792
Csa2M177220.1	692925978675509	262829130579176	0.568489284284891	462329084900504	3.777e+08	3.71233e+09
Csa2M185730.2	100875887355119	114564826161869	0.43310195575943	264521608915348	0.00816387637837843	0.0256309769393621
Csa2M228380.1	145382343695703	104679025244072	0.155765417654505	67202994618648	181.351	100522
Csa2M248130.1	98841208146215	103812202648309	0.277107839067975	374627448279599	0.000179480204499602	0.00104051441834818
Csa2M302120.1	360903725686985	257505348839884	0.948179980805728	271578554760316	0.00661187311737824	0.0215187079811305
Csa2M336130.1	437767892735482	139365157689408	0.128915732072654	108105624851795	3.06783e-13	3.19091e-11
Csa2M350420.1	135354572872189	135878968465906	0.212620579372576	639067812094543	16515.2	675975
Csa2M354930.1	318990275288365	131249375395954	0.36418664011395	360390417822267	0.000313472664319449	0.00166351250014901
Csa2M354940.1	745828728210351	132443509517087	0.357883114416214	370074765145406	0.000214965169576254	0.00120974351637407
Csa2M356620.1	722166501726735	134061071589055	0.253008039721993	529868820517967	1.16638e+07	1.8921e+08
Csa2M357220.1	699043362026499	102271398913746	0.28755949949951	355653000828512	0.000375785573238906	0.00193950480106948
Csa2M359910.1	120328625453228	145062029119612	0.469145176707905	309204988821465	0.00198779439179955	0.00791091164433934
Csa2M360760.1	460573368072902	180084155877194	0.688326530117743	261626056816943	0.00888986879042313	0.0275483105419316
Csa2M379360.1	244767445476712	155054990201727	0.575487773306048	269432292733122	0.00705317923903891	0.022716633024533
Csa2M382650.1	205810763790204	104260475203575	0.315746489725658	330203117362173	0.000959874016319546	0.00429447498312654
Csa2M401340.1	228148506395609	102870102734694	0.386514406416792	266148172039326	0.00777975650479975	0.0246857481257202
Csa2M404910.1	171823894103733	11549134344453	0.237734726167482	485799215395936	1.18582e+08	1.38492e+09
Csa2M406060.1	511980120832066	118280923620505	0.210883572118468	560882587639679	2.03704e+06	4.29844e+07
Csa2M406630.1	201221973754965	268720302183668	0.521655084231471	5151302274367	2.58684e+07	3.79274e+08
Csa2M433930.1	107401640322262	158113979061503	0.387263377311795	408285390059493	4.4486e+09	0.000310418829725734
Csa3M002400.1	249871378016074	111821600937911	0.342025319586027	326939540830646	0.00107777574423329	0.00473706952759954
Csa3M017100.1	644988475500273	159798229432973	0.233358742367565	684774985551104	750.206	46220
Csa3M017110.1	56859049147117	126826714518861	0.370811785350091	342024497412134	0.000625647671016542	0.00298025380358688
Csa3M019320.1	33729886586212	108522482333287	0.233662577929541	464441004181726	3.4105e+07	3.41088e+09
Csa3M035340.1	578726253247559	111564452751085	0.306434395669614	364072879310093	0.000271867396060624	0.00147504120808345
Csa3M045120.1	805343515792566	104118607664293	0.305687780292022	340604415278979	0.000659115187320037	0.00311367211920729
Csa3M073920.1	112929488738709	108596308515527	0.193357447575793	561634991964605	1.95033e+06	4.15492e+07
Csa3M076000.1	235806586422233	181617467288734	0.414947888826464	437687411309348	1.20393e+09	0.000101905083259708
Csa3M078260.1	959651326355857	109185718125312	0.251401405214596	43430830480884	1.40497e+09	0.000115393476009462
Csa3M081930.1	145816593047519	101092214479843	0.168636001456302	599469944773561	203862	5.92877e+06
Csa3M115060.1	180543492030385	106893618524379	0.419746620181071	254662249521549	0.010877102898652	0.0326313086959561
Csa3M118040.1	476427999737471	152891086015502	0.398642677700636	383529146696925	0.000125415477168446	0.00076049261566957
Csa3M120450.1	175198660601008	115080355151358	0.445726992418504	258185743984079	0.0098270169169156	0.0299330427433078
Csa3M123170.1	187651525633685	112085913611322	0.358330257270658	312800583643316	0.00175996686426779	0.00714903149413808
Csa3M126950.1	141279029356472	17757704398272	0.404319666828081	439199619884499	1.12315e+09	9.58007e+09
Csa3M129590.1	10119067013041	166603259779461	0.467829967707424	356119255454907	0.000369174213181335	0.00191261014868806
Csa3M133370.1	667221472094032	112527831690567	0.238323383984063	472164459103566	2.33945e+08	2.47405e+09
Csa3M133380.1	758317931893515	132123538270686	0.357289779378072	369793780557259	0.000217358125579672	0.00122049106906947
Csa3M133920.1	206367092109827	101101369009822	0.337359366448917	299684488010593	0.00272789481554624	0.0103618982016087
Csa3M135050.1	325158021288768	112269602981084	0.319190791759388	351731960568949	0.000435928547080884	0.00218979788905801
Csa3M135080.1	113719431712747	103554801426725	0.16250669434029	637234065015687	18616.5	75499.2
Csa3M135710.1	41630745000315	116679482842432	0.40591350086702	287449130401448	0.00404678913816529	0.0143570075323111
Csa3M135720.1	566907210044903	131582714929018	0.40509225179103	324821603837774	0.00116131059609469	0.0050477615437921
Csa3M142960.1	653019045174574	198013492081439	0.276453992991726	716262007788636	79.1495	6390.51
Csa3M144210.1	119780459521139	112654321049351	0.205224433575186	548932303463169	4.03477e+06	7.73783e+07
Csa3M150820.1	413809836484287	120151831841215	0.221278142840694	542990059021405	5.63855e+06	1.01944e+08
Csa3M164530.1	506946598030493	117967298729857	0.256271365737529	460321809228885	4.16012e+08	4.03285e+08
Csa3M164550.1	706860944646513	155084837691264	0.541408197569671	286447154637526	0.00417705679980664	0.0146982524048121
Csa3M167380.1	403773268084403	10421790785784	0.29366889016073	354882356795778	0.00038695625771294	0.00198279001703953
Csa3M175610.1	170931603305085	102475973336206	0.384470054006516	26653824470415	0.0076900812008103	0.0244781306557566
Csa3M182060.1	34353589698022	153839377844232	0.287491283742448	535109711298416	8.74226e+06	1.4722e+08
Csa3M182150.1	186199027900538	135308249809803	0.458324732986576	295223539275517	0.00315482331104694	0.0117217032540307
Csa3M214590.1	103103517673283	15174451835827	0.566104173260827	268050520603308	0.00735111210014471	0.0235603342676742
Csa3M215590.1	318290275184333	100761556130018	0.344697826909802	292318512806827	0.00346470451408765	0.0126576250450615
Csa3M232430.1	331619216643063	126947492761741	0.296538503711998	428097839480008	1.86073e+09	0.000146947310782662
Csa3M331340.1	400800065014226	302484905891051	119691213666463	252721061659522	0.0114972530604269	0.0341441767911435
Csa3M391390.1	400365579140728	129421806704818	0.323226341956197	400406123837385	6.22642e+09	0.000414829017395786
Csa3M435010.2	108619226150113	154819106508978	0.473503386660317	32696515140248	0.00107680052486113	0.00473399525340715
Csa3M502410.1	10786220713771	707667878282976	124029532730066	570564012220478	1.15907e+06	2.68606e+07
Csa3M550680.1	631810186207027	16676015302016	0.243364567541751	685227741674233	7.26834	45127.5
Csa3M567330.1	422626874202106	108405390383629	0.221728825362759	488909776192936	1.01299e+08	1.21683e+09
Csa3M592690.1	174608881541562	149770052494467	0.402463031567494	372133688679802	0.000198170853102457	0.00112998410384816
Csa3M598370.1	32921782371539	156756402885022	0.358324730295686	437470231975528	1.21598e+09	0.000102662843155389
Csa3M646530.1	274379457364575	142309614689852	0.193091051689751	737007818044868	17.0528	1656.75
Csa3M646540.1	781289978393913	110326261567019	0.460914748612792	239363704240462	0.0166822479785638	0.046540787118486
Csa3M690840.1	331578805362106	119385164872308	0.363558682317704	32837935298704	0.00102419926693305	0.00454223512362936
Csa3M715370.1	875015303147821	145219904947298	0.494151889048505	293877061214763	0.00329516854932746	0.0121512346797097
Csa3M728000.1	115958428393934	192658582462866	0.446493769903313	431492207617109	1.59659e+09	0.000128882979507825
Csa3M731130.1	105915732772993	113943006949988	0.274099786857327	415698998734711	3.22468e+09	0.000236592583337128
Csa3M734200.1	476102797538874	159929775126263	0.263271319496121	607471316785873	124210	3.91366e+06
Csa3M736660.1	468487958575234	104329754183783	0.134103070624476	777981844099108	0.726287	95.8374
Csa3M743950.1	817924742051224	250516540601257	0.597808016493232	41905851659668	2.78236e+08	0.000208553120339452
Csa3M760550.1	219889134775807	102045442731619	0.16545701043724	616748981877235	69382.6	2.36838e+06
Csa3M764550.1	810678309822248	152002310431772	0.536431616253862	283358224657358	0.00460294614085749	0.0159497822343283
Csa3M778180.1	920328950130882	212262375617399	0.593263530875258	357787668667653	0.000346396797714333	0.00181159070605881
Csa3M778280.1	997741388825352	163724330381668	0.453462352439247	361053854859104	0.000305561881511778	0.00162984771912255
Csa3M778290.1	736308735948992	109035955797586	0.262769001281934	414949842887281	3.33205e+09	0.000243158204300504
Csa3M778430.1	462220415281036	146224665655664	0.247944670081489	589747162573031	369114	1.00876e+07
Csa3M785400.1	152979672905584	107121446965433	0.330423695446378	324194204113358	0.00118718163724702	0.0051412553783497
Csa3M791510.1	385197320515386	113285126620664	0.376728153098868	300707886280358	0.00263771323768613	0.010060406701632
Csa3M824940.1	108587064878106	118382853944607	0.226618080411751	52238927154229	1.752e+07	2.70558e+08
Csa3M828430.1	168329696183899	102081252952304	0.371936156927154	274459073287402	0.00605864036188904	0.0199904606976902
Csa3M829270.1	117372539595994	159942951122815	0.256932772746949	622508952099859	48128.1	1.71573e+06
Csa3M841490.1	296955496984531	112807443845594	0.294710041529447	382774347491387	0.000129323434872931	0.000780975742972393
Csa3M846010.1	375797146317339	100361544627353	0.331153373560509	303066653219568	0.00244014581304158	0.0094309635554538
Csa3M850570.1	280025144692363	105449629693038	0.361140289281499	291990765978598	0.00350135115944443	0.0127651322064529
Csa3M850630.1	983228445509524	104448154230163	0.304704675715852	342784875173904	0.000608384308536818	0.00291293023112592
Csa3M852600.1	309949296433455	141475813052606	0.402546074862177	351452471871809	0.000440541669606502	0.00221045908115272
Csa3M852620.1	266233525225552	135133569663946	0.30528482018942	442647523647261	9.57854e+08	8.31457e+09
Csa3M852630.1	782227980912283	200068679907279	0.486073476699696	411601721751389	3.85476e+08	0.000275504373103367
Csa3M878180.1	609309689406781	100567684652767	0.189628848872956	530339583088135	1.13668e+07	1.85072e+08
Csa3M888550.1	120582284848073	172693376286512	0.449002692999113	384615457722551	0.000119986083079861	0.000731584110695897
Csa3M893360.1	198067262848913	112426489255061	0.123626493758365	909404496052477	9.54214e-06	0.00351509
Csa3M900960.1	301002637627486	120678290882545	0.350075303850872	344720948764648	0.000566409202786276	0.00273341908397023
Csa3M902360.1	832714858716057	119801830879812	0.22062765999574	543004584656906	5.63396e+06	1.01944e+08
Csa3M902380.1	868845071472783	111419578702944	0.177011988734344	629446510937516	30846.2	1.15801e+06
Csa3M902910.1	722909551438827	229453547022544	0.698216685354825	328627991618301	0.00101520071481198	0.00450684886751329
Csa3M912320.1	274542732829715	100050038146757	0.184373411339937	54264895040799	5.74732e+06	1.03487e+08
Csa4M000670.1	162675719772847	110533749774471	0.401058506630531	275605050004085	0.00585039635703946	0.0194023359015913
Csa4M000840.1	554742458006543	114073848604426	0.349367144141189	326515674176635	0.00109403518025198	0.00479899033917525
Csa4M000850.1	102339034189366	188881278655954	0.491907575495316	383977169828628	0.000123148775509533	0.000748287508096071
Csa4M010410.1	497014495966407	151070545188426	0.221275834283322	682725005546674	86.5577	52595
Csa4M011720.1	202211831723866	122133859177547	0.241616439811039	505486544181614	4.30694e+07	5.82673e+08
Csa4M012390.1	189241540345379	140965692943495	0.593355602143298	237573712010645	0.0175139353609873	0.0484862071477967
Csa4M015100.1	919828461004673	183940415248043	0.549225479843921	334908743309424	0.000810782055999514	0.00371660692657708
Csa4M017170.1	198980612781746	106636182975433	0.188010951967241	567180698037278	1.41299e+06	3.18274e+07
Csa4M017210.1	335302238692383	112278093633685	0.450028130181514	249491278663845	0.0125988091765751	0.0368462030863714
Csa4M022220.1	101354187293472	144847854249491	0.48442405623915	299010448353916	0.00278882035306927	0.0105525190419369
Csa4M022230.1	111032518428147	130633617162159	0.480379589264023	271938317284253	0.00654037944379525	0.0213432461641377
Csa4M022260.1	118943668789426	114928898711892	0.23748148984416	483948870235365	1.30174e+08	1.49172e+09
Csa4M022280.1	102025003895579	1401511886816	0.460604650400285	304276538588577	0.00234415016330397	0.00910772647495954
Csa4M025050.1	381296619180481	140633195051164	0.352716808192077	398714185955608	6.6874e+09	0.000441548482228674
Csa4M026820.1	815230057243554	123693030463746	0.497712338025164	24852313477809	0.0129467266543306	0.0376953763711302
Csa4M047980.1	504098416607655	100158750712476	0.21445471340432	467039167022844	3.00626e+08	3.0762e+09
Csa4M064650.1	439149824552518	212928180217814	0.193173537751366	110226370907942	2.97222e-14	4.37956e-11
Csa4M097630.1	474828518433006	103302466429926	0.171426747630843	602604131838174	168024	503560
Csa4M099750.1	865633173772491	116652074159054	0.164826147157113	707727967746895	147.012	1106.15
Csa4M193250.1	145287030397522	11035266133937	0.211629392796894	521442980490326	1.84384e+07	2.82274e+08
Csa4M280600.1	479061616985759	121895253662128	0.216462208320442	56312487342677	1.78909e+06	3.86733e+07
Csa4M285750.1	501708540104328	109463635422502	0.334019085786306	327716708656982	0.0010485430004075	0.00462929771116242
Csa4M285790.1	122720822643986	163053439890593	0.426243523520029	382535876543191	0.000130581780328711	0.000788036532345486
Csa4M290200.1	664811590851065	13181043300915	0.319042951257318	413143222533823	3.6051e+09	0.000260504193206107
Csa4M291920.1	399033088986471	110995342485209	0.140033073939068	792636620499421	0.225652	3.53095
Csa4M295520.1	151975705598436	157377765159416	0.412890253142082	381161250385001	0.000138063191851749	0.000827256305768426
Csa4M296140.1	56593750279509	101650668842175	0.223284746840386	455251289130109	5.30089e+07	4.9619e+06
Csa4M296910.1	839862621188534	700100558508781	124240535383622	563504138441657	175016	3.81188e+07
Csa4M297410.1	995304863201272	703846698316774	124338168555513	56607452602338	1.50717e+06	3.36913e+07
Csa4M297420.1	134610906187753	129101047391394	169966650433645	759566933054287	3.06206	36.3378
Csa4M297430.1	256597327370624	416360588088703	0.41752759049406	997204969367471	2.02016e-09	1.23174e-06
Csa4M297450.1	116525246658298	297508518948966	0.486071175329008	612067808274354	93178	3.05672e+06
Csa4M297480.1	196349499044089	145287679422514	0.22226036811712	653682348559573	6283.91	291633
Csa4M303090.1	336477513825284	136441806341843	0.316376745317791	43126370177679	1.61319e+09	0.000129951700798828
Csa4M303680.1	843606081029391	33313729435436	0.608726070454811	54726963493687	4.43239e+06	8.36319e+07
Csa4M303690.1	17643130124207	203527621280015	0.184968276523483	110033798825052	3.68072e-15	5.00635e-12
Csa4M304750.1	478355528110566	241613420157891	0.799220389881446	302311381462291	0.00250188128691284	0.00962119724123377
Csa4M312240.1	703183974652693	106452884084806	0.215122090967932	494848686184791	7.47926e+07	9.3264e+08
Csa4M332110.1	516671441549439	197990258377071	0.749414831315632	264193141239932	0.00824347476125877	0.025836208013639
Csa4M335240.1	51589515824538	109991420025068	0.419908933050972	261941129058372	0.00880816783997674	0.0273430519217817
Csa4M361870.1	12401056021293	118497718588769	0.364999798090793	324651463394214	0.00116827441706014	0.00507304229922824
Csa4M365550.1	144324816028472	237531670451426	0.185768181887848	127864561109194	1.95173e-23	8.62761e-20
Csa4M410850.1	12534219637912	335178876685106	0.478183490002422	700941968287963	239.309	1686.65
Csa4M410860.1	59040052780291	378199027197721	0.77465114046144	488218512106543	1.04917e+08	1.25517e+09
Csa4M411390.1	489824064383997	148830307892957	0.217692300250815	683672815811502	810.223	49572.2
Csa4M418570.1	201463333708384	121478418014748	0.319178858460313	380596693028942	0.00014125125671485	0.000843785378794589
Csa4M573860.1	167814247505104	639237014064761	0.55884858475502	114384652927945	2.68595e-16	5.27699e-13
Csa4M580380.1	562306594922938	12584062522314	0.190209120525146	661590910444818	3692.75	186558
Csa4M593900.1	279688875539824	101636771454332	0.313870759370034	323817266885027	0.00120297977709356	0.00519821320101863
Csa4M594450.2	125286700534312	268365977125674	0.65422469835378	410204594539096	4.09513e+09	0.00028975620601747
Csa4M614170.1	102082526480525	169293333334651	0.192143893356256	881075793654098	0.000124303	0.0392485
Csa4M617390.1	567363659398963	100043552254759	0.148161433621539	675233424848657	1454.85	83083.6
Csa4M621720.1	926804617038754	141052007571439	0.12915666398086	109210011488328	9.14818e-14	1.07839e-10
Csa4M624450.1	347109429981947	115902621445685	0.315225162290826	367682010545698	0.000236159458239009	0.00131313570458559
Csa4M624460.1	132530389836001	128977512389024	0.192796149054565	668983862081815	2234.17	120441
Csa4M624960.1	899988045581861	107364960563981	0.321424263673448	334028798376774	0.000836915555608271	0.00381956020974663
Csa4M627210.1	412272924701193	136446512767193	0.0913716461165982	14933135011388	2.00608e-36	1.18239e-33
Csa4M627220.1	343544508323455	18599117172231	0.155109704078339	119909436245442	3.96364e-19	1.4017e-15
Csa4M637770.1	132396680906922	447373547771592	0.673446226417263	66430478072707	3072.62	158860
Csa4M641570.1	126928376881958	131387065020198	0.183719983972982	715148467678506	85.8443	6899.54
Csa4M641690.1	242679814993902	139821772181899	0.131700147385302	106166754523696	2.49282e-12	2.2039e-09
Csa4M646180.1	63047873142439	11411287815961	0.22106790822564	516189251870681	2.44466e+06	3.61727e+08
Csa4M646190.1	185979561393739	1294554761705	0.184404765601592	702018061996237	221.582	15798.4
Csa4M652640.1	11151943417591	159978968959441	0.476145445045291	335987607618979	0.000779774412372932	0.00359155278967913
Csa4M658500.1	117138876668231	213951857572338	0.609588728679767	35097738443378	0.000448487974122067	0.00224650548397348
Csa4M667190.1	733628685633577	10156553059764	0.115998373427905	875577196440299	0.000202711	0.0607515
Csa5M023870.1	133723450700628	101601570956123	0.323164862784785	314395476292191	0.0016668120425925	0.00683818341928552
Csa5M027940.1	338694964893574	322830121075651	0.968884871559389	333197607426842	0.000862316694074065	0.00391462998321377
Csa5M027950.1	972770387444946	280327094686238	0.576443379519385	486304647856244	1.15593e+08	1.35718e+09
Csa5M106010.1	70191882702443	105153092787218	0.213312142666818	492954088185505	8.24231e+07	1.01122e+09
Csa5M128240.1	256831652479413	125960039731682	0.298828747884313	421512456962291	2.4964e+09	0.00018936682917581
Csa5M137400.1	460899006257444	158363652714007	0.355314493588081	445699951934972	8.31148e+08	7.34451e+09
Csa5M141040.1	646744920761047	102697551492708	0.294692962217295	348490003697417	0.000492320929347963	0.00242794103418399
Csa5M152140.1	665275790325666	106678093127697	0.435334062854197	245048807870166	0.0142662686642392	0.0408627660986395
Csa5M152270.1	389808726275861	168147960836319	0.329274569531649	51066185000405	3.27975e+06	4.6394e+08
Csa5M152820.1	389367304368638	128668149168931	0.313908292255638	409890889610991	4.15102e+09	0.000292657105850014
Csa5M155440.1	228565957803355	117852145576638	0.224398158981615	525192123284283	1.50521e+07	2.37e+08
Csa5M155450.1	272136054241159	110059552028347	0.366910796164111	299962697143205	0.00270310432608602	0.0102823661009462
Csa5M156180.1	19312948607919	101351456621974	0.165963943368843	610683589246415	101626	3.3154e+06
Csa5M165200.1	104006183868855	100912699205131	0.226817879013365	444906281833209	8.62458e+08	7.58706e+08
Csa5M165280.1	194937032843222	116575269408099	0.313869182926622	371413556186408	0.000203899476984728	0.00115778758896723
Csa5M168880.1	800398087998084	15810014098954	0.4455536410342	354839746394092	0.000387582870762689	0.00198529557381978
Csa5M173500.1	192920172694617	100487736826586	0.240119767835426	418490063239853	2.85291e+09	0.000212938504942164
Csa5M173510.1	199808780944638	116993790002842	0.229758554783756	509203194253004	3.54246e+07	4.95945e+08
Csa5M178700.1	386509855343671	110835559756748	0.420881717031489	263341350483171	0.0084531363306494	0.0263612621866918
Csa5M184810.1	303870767970546	103462353648739	0.318051019831672	325301122139135	0.00114188987717906	0.00497435250265585
Csa5M190530.1	906012160550484	115616695452034	0.474773584987651	243519646222613	0.0148837061834817	0.0423721933241546
Csa5M205920.1	992537068696759	277824004216839	0.79878830626496	347806799420877	0.000505041797355429	0.00248128620751283
Csa5M218240.1	112932283952163	119873370081557	0.20293367373642	590702212572441	348347	9.57927e+06
Csa5M285030.1	651472506795098	166800829227395	0.472222837084405	353224825502417	0.000412042337906353	0.00208760246958743
Csa5M292250.1	533203418998966	108865592272561	0.436936033096493	249156819365638	0.0127180550224138	0.0371519327451381
Csa5M310810.1	408081179330976	1043394402698	0.22632412152871	461017763219568	4.02325e+07	3.92817e+09
Csa5M359150.1	168604909320592	100886032979549	0.349496633838697	288660957536178	0.00389417122430416	0.0139076420093206
Csa5M431020.1	395205428563956	251260662608118	0.926129821470892	27130177301608	0.00666735391172683	0.0216594069202928
Csa5M515010.1	168147641013936	123793883968509	0.365911388369513	338316564893291	0.000716553983949275	0.00333624076378933
Csa5M515020.1	112689327743739	117815318384578	0.406357177076367	289930447967546	0.00373991517091107	0.0134627809552218
Csa5M517170.1	132048107491165	128095633465291	0.246843832896009	518933902307598	2.11042e+07	3.16778e+08
Csa5M576840.1	116276181869931	110894679955208	0.190172242635931	583127581702379	550052	1.41161e+07
Csa5M577370.1	133943256757023	113295903262831	0.41418702470098	273538031145771	0.00623082410883218	0.0204859486597937
Csa5M585950.1	595347151041913	117065789343879	0.259249716451449	451556094048042	6.31494e+08	5.79755e+09
Csa5M586000.2	133462500822077	137076650416668	0.488544900539109	280581478315307	0.00501895323152515	0.0170992545356123
Csa5M590160.1	428569385175276	127253514349942	0.226443281557621	561966393856383	1.91329e+06	4.09574e+07
Csa5M593430.1	763923221973971	120397903101192	0.487342516352323	247049865467003	0.013492482645014	0.0390081880525078
Csa5M599300.1	835617629655204	121190112930504	0.233850379375433	51823782905197	2.19074e+07	3.26617e+08
Csa5M601500.1	663239065452	107335801945109	0.209270696171203	512904118488229	2.91222e+07	4.18649e+08
Csa5M603380.1	188120969823844	159504860232839	0.454564621632635	350895896077336	0.000449864314290045	0.00225212367080311
Csa5M606390.1	388664588217515	161863634080219	0.310089781367463	521989577877794	1.79024e+07	2.75261e+08
Csa5M606840.1	322256317308409	218165608740356	0.327692006516846	665764206638165	2782.55	145997
Csa5M607970.1	91457824729917	100233545189266	0.149505479927831	670433921469974	2023.2	110074
Csa5M608110.1	777795061014049	127866892419742	0.273773700502574	467053234788489	3.0042e+08	3.07587e+09
Csa5M608120.1	530356057557439	102861150047194	0.164466063656724	625424770072246	39943.7	145926
Csa5M613630.1	610748301602701	324925734218844	0.748087558721924	434341850002112	1.40283e+09	0.000115317330133277
Csa5M622720.2	217746392439318	100124600038149	0.332423236981787	301196152673391	0.00259565492776604	0.00992568564722299
Csa5M623920.1	119113302891714	109187715777502	0.30508778360902	357889504738184	0.000345049991648013	0.00180561525667954
Csa5M633160.1	265962589973838	176331676276922	0.334865600957676	52657446979515	1.39622e+07	2.21417e+08
Csa5M638330.1	709182723471489	101605828248339	0.18763022716467	541521639576584	6.12146e+06	1.09223e+08
Csa6M006800.1	733537562741312	169697344418265	0.453362596569551	374308215327666	0.000181776764865276	0.00105244818478972
Csa6M008830.1	801019622050663	108611734879748	0.192850344681233	563191811034999	1.78216e+06	3.86144e+07
Csa6M012250.1	520205219545883	103442675927878	0.270089368565914	382994252891645	0.000128173190312345	0.000775088355370344
Csa6M020130.1	224491170768354	111162047154778	0.378381842274604	293782720879361	0.00330521181786559	0.0121664298068546
Csa6M020170.1	106531183682482	157260084882321	0.509718921867154	308523145082119	0.00203393808073412	0.00807818803763268
Csa6M055940.1	260138648394699	176761101029761	0.40234119268173	439331354196155	1.11636e+09	9.53443e+09
Csa6M059230.1	23667873692439	108915524221409	0.370738151959263	293780188647476	0.00330548177763429	0.0121664298068546
Csa6M083540.1	803245975010722	226618101163571	0.671302201394958	33757985701918	0.00073601783754512	0.00341492191117104
Csa6M091960.1	212447130195877	153846870868862	0.358554838018968	429074870998461	1.78072e+09	0.000141259052658946
Csa6M094690.1	138821650373668	123316558909838	0.219100432403196	562831198264852	1.81982e+06	3.9146e+07
Csa6M108500.1	954664456289811	112162894826703	0.185111339510193	605921253249461	136790	4.2583e+06
Csa6M125240.1	79515091319133	244889566920649	0.53093252663382	461244234692647	3.97965e+08	3.88774e+09
Csa6M149400.1	267138090233638	10539042719804	0.233282515658123	451771650784537	6.25101e+08	5.74781e+08
Csa6M181560.1	112217799407677	194619624858795	0.199148826173509	977257203058945	1.47655e-08	8.15887e-06
Csa6M190320.1	768217585122058	15151995629472	0.574148640062715	263903710157998	0.00831418811817471	0.0260197299655868
Csa6M190460.1	134261509515044	109829675147857	0.210919722754575	520717900220522	1.91733e+07	2.91256e+08
Csa6M213910.1	371924306626077	158879343293169	0.628765212202118	252684690898733	0.0115091659594293	0.0341738157001896
Csa6M216410.1	903523485307561	194680217374339	0.808444453253797	240808402594387	0.0160364896395813	0.0449876582273643
Csa6M318680.1	955672688594909	102091422523753	0.209574445344862	487136789773	1.10828e+08	1.30994e+09
Csa6M338110.1	89326521373228	136507487777029	0.459652603320947	296979690293875	0.00297996692065806	0.0111800923172238
Csa6M354370.1	24253729490752	10224119738291	0.206419147278021	495308689775779	7.30453e+07	9.14722e+08
Csa6M366320.1	580483727576694	114917611491216	0.282345550113643	407010528216089	4.69919e+09	0.000326231140243895
Csa6M376250.1	152364083775695	100867388584841	0.171535770648553	58802539087606	409638	1.09414e+07
Csa6M401340.1	474742609776141	100829398914356	0.401373292314838	251211031837327	0.0120011565696003	0.035361514824808
Csa6M401400.1	245674605063733	116554167265855	0.285865983929852	407723107393064	4.55752e+09	0.00031726794940624
Csa6M409360.1	758500508680241	134480246656871	0.188853835240984	712086394672735	107.253	8337.08
Csa6M423480.1	229068029469676	118046381573522	0.385887387577691	305908887861115	0.00222011273987401	0.00870220227121329
Csa6M424530.1	508245241351922	137518310311924	0.47320871247773	290608153835282	0.00365986064561327	0.013234354317407
Csa6M424540.1	170240489522929	155701356807103	0.465753605497817	334299842168013	0.000828783712484761	0.00378768508765974
Csa6M425720.1	109128945983094	111363045105648	0.148530045923381	749767795554949	6.49583	736.277
Csa6M430740.1	191116575615558	113972254693056	0.142555872637504	799491824394133	0.12966	21.7815
Csa6M431740.1	415129540077364	127689562290956	0.403684257562612	316310482509098	0.0015609611448557	0.00647149237123995
Csa6M445030.1	788416487302732	104913699003538	0.153772528918746	682265549908297	893.728	53751.4
Csa6M446290.1	376335223283871	151752888895232	0.311052396051678	487869216959896	1.06792e+08	1.27072e+08
Csa6M450350.1	238512360084072	118286348344051	0.488464350759428	242159633881466	0.0154525045432325	0.0436742513078327
Csa6M485160.1	611173746598349	166172412602595	0.31863105699783	521519823485777	1.83621e+07	2.8135e+08
Csa6M486790.1	439799492422359	110086162096952	0.233808706231011	470838592247214	2.49686e+08	2.6217e+09
Csa6M490150.1	682270388571276	187581736984349	0.593876438172234	315859874087053	0.00158529596052572	0.00655704174430776
Csa6M492230.1	307494018175438	121891124145191	0.28388675997175	429365301000021	1.75757e+09	0.000139736369123779
Csa6M492250.1	124151342782195	129885416466649	0.393139144671998	330380269242878	0.000953829373770922	0.00427193793997402
Csa6M493310.1	547260105114441	121210476549764	0.330915422036399	366288388144182	0.000249391608390715	0.00137246885140511
Csa6M497340.1	31009335470462	113911825578986	0.391718490253464	290800226216738	0.00363745706335168	0.0131771185810663
Csa6M498410.1	142691045950227	2121814057426	0.570092845016917	372187456126211	0.000197749259092077	0.00112866442842676
Csa6M498430.1	705856656341545	209347898915656	0.341589835121773	612863374113652	88636.9	2.93498e+06
Csa6M500630.1	805659630916992	155938535000215	0.474265418023312	328800138222497	0.00100901344087992	0.00448839639286511
Csa6M504560.1	141767067924367	201625280588764	0.422856382915127	476817398850127	1.85903e+08	2.02785e+09
Csa6M507170.2	163025530504996	101772554451306	0.380780394512093	267273619960689	0.00752353885185766	0.0240333828248629
Csa6M507520.1	182729894283478	151839281125414	0.500323268502467	303482349681414	0.00240676491517895	0.0093223257897468
Csa6M511780.1	840967407840883	109834139991463	0.196790863160714	558126216976671	2.38779e+06	4.93418e+07
Csa6M516820.1	912597445942173	141526166141706	0.579410380923678	244258941160304	0.0145823169465931	0.0416281124071131
Csa6M517010.1	103388452874652	119636515287328	0.209292062062154	571624714805472	108902	2.54374e+06
Csa6M517020.1	124156746611938	129053465271678	0.158179550375771	815866937066762	0.0338735	6.17476
Csa6M517030.1	425353194123673	203953251982529	0.771832438104353	264245504482093	0.00823073909862312	0.0258133963713824
Csa6M518170.1	497787670948244	142200018234344	0.249768182726847	569327993189018	1.24622e+06	2.85436e+07
Csa6M519740.1	258543430346911	151198048321563	0.476146873893089	317544977425416	0.00149604417545685	0.00624334508152658
Csa6M524030.1	111724388691345	122991704665836	0.460597999253978	267026137467039	0.00757922226249506	0.0241849796867163
Csa6M526270.1	200506646397717	103168099957642	0.183231487602647	563047876254604	1.7971e+06	3.87516e+06
Csa7M011840.1	827099513622117	129454490429521	0.522106478350537	247946531593516	0.0131579526393032	0.0382034349044595
Csa7M011860.1	954869221752111	122858179631525	0.451497083697517	272112897441956	0.00650593726322359	0.0212600226738717
Csa7M024010.1	220825161701725	103885926988559	0.391659048848966	265245823615887	0.0079908012744319	0.0251904703395444
Csa7M027830.1	129188920237731	103222353986133	0.431431813321517	239255314047062	0.0167316049751949	0.0466637601216714
Csa7M031650.1	395023367405136	107188970819275	0.134653351897954	79603640985118	0.0171534	27.5733
Csa7M032240.1	295868796023543	126950617604787	0.198763887462471	638700617227344	16916.5	690794
Csa7M044830.1	206390804181478	129615630226981	0.339873199023075	381364669528359	0.000136931184540556	0.000821029910154666
Csa7M045590.1	139144551926842	109714225667586	0.216022053718484	507884374669281	3.79739e+06	5.24574e+08
Csa7M049140.1	73137703075537	186738908968862	0.228878736828035	815885789815268	0.0338207	6.17476
Csa7M070830.1	624507933908634	108770738182437	0.272867310990817	398621358445159	6.71361e+09	0.000443113179265691
Csa7M071700.1	408246716004357	127788696446118	0.35092444959071	364148740833419	0.000271067385579081	0.00147160378010725
Csa7M072740.1	899491302968702	124252878246941	0.189829025724634	654551524839952	5929.06	276762
Csa7M072770.1	187497172181276	143846863397963	0.310060614690453	463931426897196	3.49567e+08	3.48032e+09
Csa7M072780.1	100635652942402	133763717427006	0.459109182404675	291354916332521	0.00357345564126886	0.0129878402156045
Csa7M073450.1	370576595647081	178675410285325	0.15342016261956	116461491915108	2.40064e-17	6.06401e-14
Csa7M198310.1	562848451105915	100435515105157	0.173871790222403	577641231948483	763102	1.86589e+07
Csa7M290500.1	255443511589236	103527058066351	0.148761164973963	695927986880658	342.016	23440.1
Csa7M308910.1	675147817604982	103850477653454	0.17087302721114	607764018396714	121964	3.8579e+06
Csa7M318990.1	137047828554183	125720764605175	0.26643315618285	471866063542387	2.37402e+08	2.50912e+09
Csa7M343870.1	108888884861148	150429790241691	0.448889242928025	335115605044273	0.000804749394176714	0.00369503474106275
Csa7M375820.1	108441934188617	138253119376928	0.420040842088899	32914208696798	0.000996826563619097	0.00444200788757885
Csa7M379080.1	469736372154773	102127807076732	0.21666887617519	471354302840226	2.43446e+08	2.56725e+09
Csa7M390060.1	383620559356353	150763767615004	0.312299472024532	482753834445038	1.38231e+08	1.56981e+09
Csa7M390190.1	601286934335438	108682865729154	0.270127514035242	402339117943292	5.73661e+08	0.000386418025408074
Csa7M395820.1	14584050089097	112792977687578	0.212970378618561	529618148867522	1.18249e+07	1.91648e+08
Csa7M407700.1	15424029130845	10136967832253	0.389699937207705	260122388135007	0.00928918101311253	0.0286002609566177
Csa7M407710.1	123477844617024	109385096478013	0.381289831291054	286881756346957	0.00412009368671459	0.0145273038784578
Csa7M428910.1	211960229391707	134240094412555	0.420104710372683	319539607859832	0.00139639061059003	0.0058970572668863
Csa7M430250.1	828148254649936	105436781484263	0.311740946923697	338219225048003	0.000719098000443982	0.00334519622305985
Csa7M446640.1	441833349129916	113699600674962	0.28720315997811	395885618680615	7.53096e+09	0.000487417175793471
Csa7M446780.1	103334488863143	100360425671449	0.376834821065525	266324713272709	0.00773905533528448	0.0245909593998818
Csa7M446790.1	607667000962331	111163652262313	0.445239875961386	249671375508051	0.0125350095565182	0.0366870625645149
Csa7M446800.1	388425623962943	11704984765368	0.487647131638329	240029808563484	0.0163817256483724	0.0457963119232444
Csa7M446810.1	212376518643287	11322413903487	0.351619796187236	322007293851505	0.00128157984800118	0.00548484001769951
Csa7M448000.1	492125577392193	138786222449193	0.26677447780051	520238006249517	1.96752e+07	2.98113e+08
Csa7M448000.2	334014873952436	28415403950893	0.942766854846606	301404358933645	0.00257790764862591	0.0098706286364234
Csa7M448680.1	167041537546956	100841004412767	0.410629590825792	24557656502536	0.0140584802959403	0.0403935730570063
Csa7M452050.1	178379942365135	10109179838536	0.382789717275087	264092251758978	0.00826806258763958	0.0258982963108314
Csa7M452230.1	230611187682547	148624745766861	0.382439058595323	388623343841374	0.000101811607578589	0.000632326254023399
CsaUNM033150.1	862953274289371	159744863834209	0.472142164992975	338340600942909	0.000715927080641722	0.00333483209691964

## Sheet: DM4_1_3_vs_DM4_1_2_DM_sig_down
	baseMean	log2FoldChange	lfcSE	stat	pvalue	padj
Csa1M000660.1	212805232723038	-155071067831292	0.446661133808364	-347178332954807	0.000517013436644225	0.00253306500048301
Csa1M002130.1	640234070009954	-118541317543632	0.106725616910287	-111071100805421	1.15848e-14	1.86221e-12
Csa1M003480.1	164776008116193	-184080115355724	0.426380317213279	-431727516314141	1.57967e+09	0.000127717226512084
Csa1M003490.1	160863442671262	-127764277057235	0.164661092545706	-77592268508586	0.0854487	111.837
Csa1M004240.1	33738497728348	-128537324637934	0.16567540368678	-775838306577736	0.86019	111.837
Csa1M009630.1	189673380241661	-107468356373236	0.399147589408954	-26924465842916	0.00709298966406019	0.0228282204659469
Csa1M024150.1	592571256946494	-100160326051236	0.247123974751061	-405303961916814	5.05564e+09	0.000347700859682093
Csa1M042760.1	118989592880591	-109701403366939	0.219055669725468	-50079234883271	5.50204e+07	7.17456e+08
Csa1M043010.1	410047535000759	-101107721341502	0.317404560199386	-318545270042714	0.00144527727586838	0.00606296388894536
Csa1M044900.1	802841439532992	-128289476146582	0.20244698616743	-633694176313804	23437.1	916845
Csa1M045890.1	661736881392798	-101896387740168	0.265706782136908	-383491858659689	0.000125605892258403	0.000761386145667835
Csa1M045940.1	787361334979794	-10247839104593	0.124762185741099	-821389834084733	0.0214121	4.19617
Csa1M049460.1	606152834926479	-123866380719574	0.126323261002226	-980550848171908	1.06609e-08	6.08082e-07
Csa1M049960.1	939391721986804	-135477717800728	0.182561419116463	-742093912593337	11.6293	1195.52
Csa1M050100.1	204036320897978	-119502194062856	0.222325502941561	-537510058368191	7.65399e+06	1.32037e+08
Csa1M050230.1	113976107811385	-145126525384803	0.298474164392094	-486228098436541	1.16041e+07	1.36153e+09
Csa1M051640.1	148607742839433	-111559336770183	0.45988070723253	-24258320693974	0.0152733357890457	0.0433001640888097
Csa1M051700.1	206446430742893	-12729077209545	0.418496153195445	-304162346830468	0.00235306039144919	0.00913632275836727
Csa1M051860.1	75386708130309	-169369900220839	0.634191717490383	-267064194548405	0.00757063547300198	0.0241675350123887
Csa1M059210.1	435715201173879	-248266241397659	103658216435103	-239504643178084	0.0166182606747904	0.0463695889619133
Csa1M062340.1	635357659094894	-231331251901438	0.889981924048963	-259928034098714	0.00934194455995401	0.0287227027837084
Csa1M062380.1	118501658781895	-113127400204454	0.331532363851207	-341225812437503	0.000644270745427992	0.0030549732691493
Csa1M062910.1	710013702518917	-112510941268724	0.264143723919806	-425945919134852	2.04922e+09	0.000159692934345528
Csa1M063480.1	139953273533565	-118901398014166	0.216949343896036	-548060648070659	4.2387e+06	8.0549e+07
Csa1M065970.1	281484852811062	-104269283522008	0.149933547717512	-695436645829661	354.15	24177.9
Csa1M074960.1	331492554499139	-103029589272353	0.310878362344428	-331414475087217	0.000919239061681988	0.00413797991055522
Csa1M077150.1	152892765993957	-130238839700436	0.472176636932494	-275826522350906	0.00581090297601431	0.0192990958718792
Csa1M145970.1	130718392952584	-105887077979932	0.194952723919509	-543142336516674	5.59063e+06	1.01284e+08
Csa1M150990.1	757011258165903	-270800831602424	0.848696342082804	-31907858933131	0.00141886384671976	0.00597057366437384
Csa1M229000.1	958615246896459	-16888160840866	0.563233688302008	-299842875020119	0.00271375601538354	0.0103148396096328
Csa1M232040.1	18052336986426	-10955743571741	0.357133432467193	-306768915361834	0.00215720886196128	0.00849527106841856
Csa1M264540.1	20666337606984	-11681792533777	0.216325519114386	-540009915686372	6.66041e+06	1.17837e+07
Csa1M264550.1	905337274359346	-103284276399	0.296100122319484	-348815379034392	0.00048636824004841	0.00240289556315619
Csa1M278500.1	413390088828698	-113424588749328	0.29162354297856	-388941810358798	0.000100484870722184	0.000625404253470485
Csa1M294080.1	198625180095024	-119300276999131	0.194146350366105	-614486323199817	80032.4	2.67511e+06
Csa1M305710.1	213820727513268	-117405349226427	0.485630363253386	-241758666900259	0.0156238127909874	0.0440115115134999
Csa1M383520.1	922366688523788	-115107964950449	0.292702075128549	-393259818536974	8.40326e+09	0.000535446887479849
Csa1M423340.1	744271505714099	-119089036510166	0.150223802364318	-792744123340424	0.223707	3.53095
Csa1M471460.1	377158932402614	-107485357850185	0.121399130488757	-885388201854866	8.45267e-06	0.0276778
Csa1M526840.1	13524428372015	-194664381724356	0.332555590795631	-585358920770587	481076	1.25648e+07
Csa1M532270.1	147052614342174	-138590053351541	0.535799846377218	-25866012147747	0.00969276985328794	0.0296057275083499
Csa1M532350.1	4862807236875	-110299928345832	0.255778307919219	-431232535875042	1.61546e+08	0.000130075808155327
Csa1M532360.1	111820029741155	-110193963554486	0.22582657360965	-487958355799885	1.0631e+08	1.26755e+09
Csa1M533380.1	14048131727098	-129554359209145	0.173579376839578	-746369537487619	8.4129	901.557
Csa1M568560.1	284139098466007	-109378218291017	0.430087865156322	-25431598320325	0.0109854965092036	0.0329173952339837
Csa1M569090.1	874393520054027	-118198790326638	0.253778929875894	-465754940271997	3.19996e+08	3.25369e+09
Csa1M570240.1	454484633312521	-131165924393516	0.185454123945458	-707268846887932	151.96	11385.4
Csa1M573650.1	96015119611806	-13733108490557	0.168015722965579	-817370437013829	0.0299062	5.62555
Csa1M574980.1	390110220780344	-170673244758403	0.362571180939032	-470730310987133	2.51016e+08	2.63254e+09
Csa1M575060.1	275767237967078	-156646371203394	0.250267177161303	-625916562372186	38704.3	1.41691e+06
Csa1M586900.1	97562247514828	-198666181522334	0.551627266846313	-360145687971736	0.000316438913297354	0.00167724006742321
Csa1M597770.1	507416134224909	-121963631662649	0.267161914454659	-456515787108377	4.99119e+08	4.71947e+09
Csa1M701960.1	352303594916554	-106399226589667	0.341528762493439	-311538114133832	0.00183707368207895	0.00741791128570925
Csa1M703060.1	255255609792854	-1111086831649	0.376648926346163	-294992698486506	0.00317849035685545	0.0117997200272765
Csa1M710160.1	189188471742024	-112737981369644	0.301289841869757	-374184475221632	0.000182674358055898	0.00105729885405708
Csa2M000880.1	554353096496386	-144758665400683	0.307548403458808	-470685797008442	2.51564e+08	2.63673e+09
Csa2M005360.1	284401798179201	-139134405815634	0.354686087053814	-392274777314635	8.75448e+09	0.000555025789738335
Csa2M006170.1	439109074772567	-101072442750668	0.298243223733625	-338892671174115	0.000701667614321819	0.00327964228296019
Csa2M009440.1	316528600799529	-151074877068997	0.191294273790972	-789751172761591	0.284526	42.6355
Csa2M028490.1	297658335011725	-193310063168194	0.752261799517583	-256971792655378	0.0101781351886752	0.0308801967066154
Csa2M033880.1	305845077775035	-115784891530382	0.165389317396029	-700074789311406	254.6	17793.8
Csa2M060350.1	196152856945163	-190140117187627	0.578502729008563	-328676266598585	0.00101346208705436	0.00450138645110193
Csa2M060430.1	130730777759844	-103993039207111	0.419847688176447	-247692299221156	0.0132520491243914	0.0384135627241786
Csa2M060450.1	162109828818042	-176899968497494	0.473459278356849	-373632911179666	0.000186726244686121	0.00107555211237458
Csa2M074170.1	215035465560248	-117912046127684	0.187620496671442	-628460366641977	3286.91	1.22614e+06
Csa2M108600.1	267284255771462	-105211202534751	0.152444857199052	-69015908091523	514.234	33684.9
Csa2M173020.1	104731870818679	-100720172740166	0.208286730757893	-483564998949646	1.32711e+08	1.51523e+09
Csa2M179220.1	953680355516387	-215252775336734	0.644109093532816	-334186828749946	0.000832165385196962	0.00379921206843601
Csa2M193340.1	642114440652744	-106004775130246	0.309584156234785	-342410207355226	0.000616834474426613	0.00294700545171882
Csa2M224250.1	80873210892833	-149662079095261	0.143082448448898	-104598488995464	1.32066e-11	1.06145e-08
Csa2M228420.1	129802583006545	-128833961248019	0.161498185391391	-797742469587445	0.149418	24.463
Csa2M247590.1	312033996234889	-140475158382962	0.18893846077639	-743496892087077	10.4593	1094.32
Csa2M258100.1	387668620855913	-195356978048082	0.234865915229953	-831780881686524	0.00896044	1.93218
Csa2M258610.1	184316458466491	-166069670195681	0.406524080410104	-408511274481326	4.40554e+09	0.000307778715931032
Csa2M258750.1	428663198615809	-131493699247603	0.37804466317305	-347825831328855	0.000504683323219601	0.00248046348587286
Csa2M264610.1	147030694299144	-103850951927685	0.172855304030004	-600797022170975	18786	5.51785e+06
Csa2M297260.1	164513406689596	-176640832316369	0.621730695354089	-284111486912783	0.00449561160745302	0.0156386788201818
Csa2M302050.1	143633858251101	-117428692049421	0.191449922392646	-613365054327813	85885.1	2.85455e+06
Csa2M349080.1	825950346673032	-115886595578703	0.142257139297606	-814627625375381	0.0375302	6.70312
Csa2M350210.1	68287357821165	-113081601248831	0.244029701201778	-463392778386956	3.58792e+07	3.55615e+09
Csa2M350470.1	158466837219665	-101439368112825	0.167787153172461	-604571721939639	148747	4558.3
Csa2M351740.1	179681257227069	-120919793046289	0.138383502456219	-873802085509035	0.00023723	0.0676564
Csa2M352420.1	184711923134574	-13154173151444	0.122386386028653	-10748068946463	6.05153e-13	5.94462e-10
Csa2M361640.1	235341771824391	-226340370974492	0.441313827214373	-512878493753934	2.91618e+07	4.18878e+08
Csa2M362450.1	289524098944173	-127400863236719	0.203947664668807	-624674293003586	41910	1.5248e+06
Csa2M374590.1	156918877601424	-112900839343335	0.168486897460159	-670086760722937	2071.86	112376
Csa2M406740.1	23083258402554	-109624725164403	0.344590698529812	-318130250271161	0.00146614450574124	0.00613304167270322
Csa2M408430.1	214324049076151	-101207598760151	0.121579444202983	-832440051224282	0.00847566	1.8502
Csa2M416070.1	257300793379535	-150813070923946	0.460137941474588	-327756216843672	0.00104707670034842	0.00462513370361246
Csa2M416770.1	789855329483309	-171647919002795	0.272546716299352	-629792651085422	30165.3	1.13728e+06
Csa2M436040.1	15793872738555	-22034492349176	0.623757340898822	-353254236934907	0.000411584266904098	0.00208587933717348
Csa3M000180.1	462122170985948	-119512991930988	0.252694680390519	-472954126878693	2.25028e+08	2.38975e+09
Csa3M002750.1	869451413887439	-110250114977993	0.0981107504195568	-112373123746912	2.674e-15	4.72816e-12
Csa3M015890.2	321913684579259	-315076425643986	120302058574723	-261904434036166	0.00881764853577211	0.0273676779725334
Csa3M017050.1	4287216267764	-10882718277797	0.149972589841384	-725647152543467	39.7318	3427.02
Csa3M047810.1	145241453329627	-12800672265037	0.435960571259613	-293619953475432	0.00332260525608279	0.0122218236193168
Csa3M064240.1	254535260185898	-114132613948044	0.345075217578878	-330747060738882	0.000941425906769327	0.00422658860569556
Csa3M076010.1	309799843607489	-156037660580231	0.593106021176145	-263085612030719	0.00851700850255902	0.0265464030217255
Csa3M118080.1	781117872293372	-184313929503764	0.20235992658047	-910822278987483	8.37425e-06	0.0031505
Csa3M122580.1	772110993581293	-101032957663125	0.262002225712304	-385618699949769	0.000115169398783845	0.000704889342089285
Csa3M126190.1	435462251584611	-112265162367929	0.193539219641581	-580064147080035	660617	1.65227e+07
Csa3M127030.1	260278148834949	-123788371196624	0.176604580741349	-700935223067189	239.424	1686.65
Csa3M128900.1	377542847011751	-104506604845691	0.289764118160241	-360660959366607	0.00031022386833131	0.00164973787664187
Csa3M133180.1	445961998518923	-112504417071793	0.324439581980975	-346765386593273	0.000525023075867449	0.00256803818187779
Csa3M134750.1	503314263266574	-105341500233214	0.245460979394221	-429157825790434	1.77408e+09	0.000140858652381982
Csa3M141830.1	272055470856316	-11880485361009	0.24453338694515	-485843078911503	1.1832e+08	1.3846e+09
Csa3M146330.1	120315089232529	-114913235322767	0.227006404451871	-506211424299839	4.14632e+07	5.66141e+07
Csa3M146670.1	26492339159449	-104313496630576	0.323764277922566	-322189641488258	0.00127345165323745	0.0054573853932488
Csa3M149990.1	525813577633487	-190460609398341	0.648136119560476	-293858965193143	0.00329709285537052	0.0121532615944677
Csa3M150780.1	269507130141852	-103410577601121	0.328962158095997	-314354022358232	0.00166917473646372	0.00684628802833485
Csa3M171180.1	245379981076782	-110969164533233	0.196178635517471	-565653666825256	1.54458e+06	3.44839e+07
Csa3M180240.1	591465836960725	-108441060274391	0.131531784525569	-824447571098758	0.0165886	3.45082
Csa3M182190.1	505329886443816	-164645933585312	0.584466342665149	-281703019603373	0.00484699684370693	0.0165933394366749
Csa3M236550.1	265947924413764	-118362647210104	0.123947277061332	-954943505144819	1.30405e-07	6.06797e-05
Csa3M259700.1	115650588482249	-116690607902221	0.155129159712633	-752215818859482	0.538793	618.633
Csa3M316270.1	52100964179967	-126796235238151	0.198533091271829	-638665496144132	16955.4	690794
Csa3M362650.1	117808992294749	-210181607000678	0.66897550318413	-314184310188152	0.00167887975616897	0.00687971074126993
Csa3M363150.1	521698273296864	-101564936163031	0.346167853865505	-293397942728939	0.0033464638852469	0.0122993503261143
Csa3M598890.1	498281050418397	-10359386516353	0.283656903597676	-365208333904899	0.00026012143352098	0.00142354292402289
Csa3M646510.1	641876735287734	-154118834743815	0.231277362945937	-666380975555492	2668.19	14041.3
Csa3M698490.1	142469508282471	-107838241567763	0.149654592693572	-720580903177284	57.7002	4810.57
Csa3M710810.1	115383656528197	-112378868111924	0.152874896281054	-735103479025882	19.6678	1856.16
Csa3M733350.1	252508182193886	-144844253776921	0.141681203824875	-102232512052872	1.56018e-10	1.19944e-07
Csa3M733360.1	392975006014136	-141338802198617	0.0889000046212567	-15898627092402	6.47687e-43	5.7262e-39
Csa3M734210.1	364619079016793	-110655606432479	0.190848735659889	-579807909388921	67078.8	1.67055e+07
Csa3M743400.1	262212404122277	-162008796303442	0.171405975358331	-945175895792172	3.33184e-08	0.000143692
Csa3M745000.1	210587122279257	-103161494034967	0.356763077421964	-289159670839344	0.00383289608151511	0.0137359684866944
Csa3M776970.1	343528333544256	-115865359441933	0.113655915036998	-101943976610646	2.10042e-10	1.48559e-07
Csa3M778360.1	153230880554318	-126661326077697	0.169744833487546	-746186634817313	8.53054	908.657
Csa3M818250.1	565034446418772	-146104720546626	0.284840329263676	-512935513465782	2.90736e+07	4.18291e+08
Csa3M818270.1	502957820652105	-127162863823864	0.346437214089965	-367058903177883	0.000241992159150053	0.00133841268629691
Csa3M826660.1	368792745460513	-202948791707927	0.281990609228424	-719700532805794	61.5494	5085.59
Csa3M829190.1	788897726803365	-144198266524347	0.312530075784522	-461390047541428	3.95182e+08	3.86696e+09
Csa3M841990.1	348266410545974	-272770775971177	0.370409329928047	-736403632230764	17.8431	1714.68
Csa3M843820.1	603540528959054	-115125437184086	0.1335783737422	-861856855708345	0.000677963	0.178921
Csa3M848160.1	168633925847212	-106365978146904	0.14478214238881	-734662275277426	20.3278	1881.86
Csa3M848850.1	114922755559034	-122338772839589	0.50981999146629	-239964644163387	0.0164109141163938	0.0458561604624013
Csa3M882970.1	158276725338976	-124035056251121	0.185777310355409	-66765449458726	2446.41	131482
Csa3M889750.1	476220566716859	-147990211796061	0.180174367588523	-821372172838909	0.0214436	4.19617
Csa3M892760.1	517848459630075	-207048748072191	0.82715891489558	-250313143391954	0.0123099819823096	0.0361209926005972
Csa3M895830.1	144956179845208	-126407501052068	0.443075200143049	-285295816627193	0.00433143231910593	0.0151660170824616
Csa3M902960.1	112587544972055	-148972875488222	0.526913610830368	-282727324605363	0.00469462503664244	0.0162003044297251
Csa3M903540.1	411874820016909	-105354988448346	0.271730662783523	-387718439167383	0.000105672271974357	0.000654235683841241
Csa4M001530.1	109113268032531	-193201970177254	0.606550982877929	-318525524862824	0.00144626383026804	0.00606566343614788
Csa4M002520.1	441204445950699	-134379779840005	0.313119809031941	-42916409618242	1.77358e+09	0.000140858652381982
Csa4M003100.1	121988825180389	-14741712139718	0.202778427273458	-726986215345187	35.9855	3149.97
Csa4M004780.1	132056268066662	-101702265718147	0.198270436007248	-51294720365889	2.90556e+07	4.18291e+08
Csa4M031060.1	774871280570888	-169703095916199	0.676872721046049	-250716405964681	0.012170420869005	0.0357708413905827
Csa4M043950.1	365391574104206	-107677311682714	0.260293866303368	-413675947158963	3.52245e+09	0.000255576368201094
Csa4M046760.1	515325611051305	-127916303301121	0.32044753970211	-399180169771417	6.55732e+09	0.000434094069067434
Csa4M047950.1	173564419230644	-175224285341885	0.475208028575661	-368731744425875	0.000226630569265006	0.0012637280749744
Csa4M050280.1	159944305831267	-102668940668923	0.25237216523008	-406815627132743	4.73866e+09	0.000328518012118183
Csa4M051530.1	168580630386759	-128052151971936	0.16285778222148	-786282056805797	0.375579	53.5563
Csa4M052720.1	205850869307302	-107638004074249	0.182598567753776	-58947890664396	375160	1.01955e+07
Csa4M098710.1	500910358858909	-114623084733028	0.348533364349891	-328872631596781	0.00100641835211619	0.00448105966032394
Csa4M124910.1	3666900621792	-102683782740482	0.15559613509739	-659937874910652	4128.84	20565.1
Csa4M188990.1	553901814702216	-103870094452922	0.217092335611402	-478460440164276	1.71324e+08	1.88863e+09
Csa4M269780.5	117977077495089	-115052932638209	0.228306869737064	-503939862916577	4.66997e+07	6.22264e+08
Csa4M279800.1	252332740531277	-113266351557409	0.464308436793608	-243946356735614	0.0147090857763441	0.0419358359718342
Csa4M279810.1	287502683005566	-153218894920405	0.253538514030941	-604321972565108	151069	4.62145e+06
Csa4M279820.1	163911692386844	-134486140900238	0.173486693500985	-775195712053122	0.0904869	116.788
Csa4M285710.1	127062457876491	-157897538376215	0.455477400504145	-346663826133736	0.000527010615647234	0.00257348845784987
Csa4M296810.1	215028215650541	-100361790673029	0.351922869287987	-285181212792684	0.00434707846911384	0.0152027376366438
Csa4M303070.1	139366646883668	-289148578930189	0.505747856747666	-57172477366415	1.08263e+06	2.53216e+07
Csa4M303130.1	14617075582227	-100035290354152	0.360285541713467	-277655578068434	0.00549382072068781	0.0184399654485956
Csa4M303720.1	560519348925779	-134454336572762	0.261675658519414	-513820572129318	2.77374e+06	4.0037e+08
Csa4M307360.1	534629031938538	-108445780785274	0.103630020465529	-104647070702208	1.25464e-11	1.05641e-08
Csa4M309180.1	331230827933473	-179410289418747	0.175917964949999	-101985200584682	2.01317e-10	1.4832e-07
Csa4M330070.1	404073445488953	-106295138492454	0.30086164759785	-353302387795649	0.000410835363622446	0.00208387576006084
Csa4M351110.1	10418201699159	-132764355651804	0.236742468166269	-560796534226216	2.04719e+06	4.31447e+07
Csa4M361270.1	40747944279847	-141641537644119	0.263378396716274	-537787227084928	7.53713e+06	1.30374e+08
Csa4M365050.1	551346317999608	-10163576820859	0.100410325066775	-101220435389488	4.41108e-10	2.7856e-07
Csa4M378780.1	111268262633183	-124967069832168	0.155509206565255	-803599173272928	0.092825	16.2508
Csa4M414410.1	971478550205732	-145376732640415	0.519305421235502	-279944569603265	0.00511904260608899	0.0173733035241584
Csa4M420210.1	286229740050713	-132314573599695	0.138296649437949	-956744607605711	1.09579e-07	5.38216e-05
Csa4M500830.1	100995944338341	-118438563388001	0.217879247339202	-543597266992628	5.44983e+06	9.9859e+07
Csa4M594450.1	135173065734266	-153528445605428	0.437314836843023	-351070745080936	0.000446915941620046	0.00223926542355502
Csa4M608070.1	438764914625001	-154341526952882	0.273316897112922	-564698079713362	1.6329e+06	3.60461e+07
Csa4M620550.1	113552713074951	-11073122706191	0.128056287206515	-864707461675313	5.28364e-05	0.0148294
Csa4M620640.1	236958385881422	-168118413282319	0.17871850798133	-940688321434967	5.11067e-07	0.000215159
Csa4M627150.1	112839662093169	-111780946379216	0.159924157675967	-698962233121168	27.5627	19112.3
Csa4M628890.1	367258624113921	-130222354112688	0.182882603511813	-712054354061491	107.502	8337.08
Csa4M638320.1	864095461931219	-116192695616049	0.150956631557323	-769709117230318	1.39199	173.332
Csa4M638410.1	880471822146135	-103151666734293	0.218388342395279	-472331378144673	2.32032e+08	2.45676e+09
Csa4M639800.1	363056943131153	-351742176667672	147752800684427	-238061258425097	0.017283878607509	0.047924343976474
Csa4M640980.1	589959463636199	-109568915350584	0.201670536444022	-543306510125721	5.53942e+06	1.00977e+08
Csa4M640990.1	654002060717358	-132133563449083	0.545659638202933	-242153815672072	0.0154549784345011	0.0436742513078327
Csa4M641760.1	115514558089946	-166771948470607	0.201656691431715	-827009246688345	0.0133855	2.8516
Csa4M645850.1	612662767379708	-142960155993682	0.123194108150095	-116044637312935	3.91132e-17	8.64499e-14
Csa4M645880.1	774421441770709	-104124354996768	0.187196294108535	-556230856452732	2.66229e+06	5.4171e+07
Csa4M645920.1	213361369075093	-145280636141116	0.3779883623525	-384352140465192	0.000121281415996803	0.000738717877249561
Csa4M646300.1	431311955022524	-276627305110205	0.109625065680776	-252339465789451	1.69951e-126	3.00507e-123
Csa4M646380.1	423610807763668	-21307106833227	0.370536002335362	-575034725342087	890603	2.12806e+07
Csa4M647410.1	515177651512332	-306014208975914	0.885568264167859	-345556882916831	0.000549132968869078	0.00266605413386684
Csa4M647450.1	14279060385261	-161425663348146	0.466772730223642	-3458335350285	0.000543524379943583	0.00264390593842158
Csa4M647460.1	733940692614053	-182300958065034	0.563472144297832	-323531446780226	0.00121508824592497	0.00524284781953276
Csa4M648520.1	720002030237799	-100193880123336	0.148387929896892	-675215835903608	1456.62	83083.6
Csa5M000010.1	521581888761648	-121707897510607	0.37145592235582	-327650981410447	0.00105098660038279	0.00463777016919605
Csa5M153020.1	208707492008767	-134697299116835	0.171945237915255	-783373245749449	0.473596	65.938
Csa5M154210.1	124768792217836	-152228003617012	0.534017764621355	-285061684651912	0.00436345147457095	0.0152449217493309
Csa5M156200.1	81948099630871	-103726893014121	0.258492075172306	-401276878391642	6.00107e+09	0.000401184855116703
Csa5M156220.1	101404779017489	-144081676168864	0.383915934194392	-375294858420514	0.000174766710714374	0.00101719057895048
Csa5M157920.1	211175124543112	-117921685871788	0.359405538841093	-328102027175283	0.00103432310018545	0.0045803161564973
Csa5M160140.1	731160131368952	-226518509456231	0.725424866927822	-312256333885463	0.00179283523894137	0.0072591968616811
Csa5M160230.1	11393751038717	-238365445909639	0.649187827116823	-367174854415045	0.000240896644735531	0.00133318762823589
Csa5M160770.1	70957839034348	-119378450672007	0.144964675539383	-82350027844939	0.0179553	3.6917
Csa5M161900.1	149383527601126	-117949880115872	0.226977460919904	-519654593182244	2.03025e+07	3.06044e+08
Csa5M162040.1	363166579895189	-108562386037204	0.128409851224991	-845436584510862	0.00280608	0.670502
Csa5M166440.1	104327777947324	-109767710139369	0.260237936841603	-42179749605908	2.46506e+09	0.000187230342155374
Csa5M168830.1	830856338380327	-104284544206885	0.22333518796584	-466941842692679	3.02054e+08	3.08902e+09
Csa5M168950.1	28449702417919	-114609538345368	0.414304195639585	-276631372676393	0.00566939637125363	0.0189179593577103
Csa5M174650.1	124604964273405	-114563190098237	0.187739966421628	-610222704743382	104601	3.39367e+06
Csa5M218770.1	160898981478826	-102961097537588	0.227833162403234	-451914446744854	6.209e+07	5.71513e+09
Csa5M305760.1	573271138087153	-105672167008599	0.154001960391627	-686174167782506	680.26	42737
Csa5M352640.1	648833307368229	-192410365003133	0.802458419096874	-239776118517993	0.0164956160558705	0.0460637212728841
Csa5M374720.1	130868010738946	-100395334312005	0.157926148636821	-635710648164301	20558.9	813251
Csa5M385350.1	641466919949955	-151556919933602	0.230084881370647	-658700037267797	4488.01	220436
Csa5M409650.1	724228152922842	-136580197380437	0.571414202302169	-239021355839896	0.0168385783694921	0.0469177029198486
Csa5M410730.1	197816685663256	-128889605144026	0.178586754557648	-721719846823354	53.0695	4447.27
Csa5M428440.1	60186268153855	-108512559543843	0.19331741944649	-561318063599951	1.98641e+06	4.2216e+07
Csa5M429450.1	159711558375438	-103452528848973	0.138047135638776	-749400039126306	6.68055	744.464
Csa5M505740.1	161035000693043	-107303575516093	0.159470906600289	-672872424216208	1711.57	96076.2
Csa5M505820.1	199413323541173	-101110918772867	0.19568394831948	-516705226162905	2.37815e+07	3.52772e+08
Csa5M517830.1	588579899489069	-165456007517983	0.3048872314377	-542679359636587	573754	1.03416e+08
Csa5M549170.1	109150611526378	-125777110117585	0.132645119217918	-948222677616585	2.48914e-07	0.000110032
Csa5M567800.1	233572065946765	-110340600794449	0.164231908675005	-671858481610897	1834.98	101394
Csa5M576590.1	954933618930214	-100707209572607	0.157545676743925	-63922547196453	16345.7	673718
Csa5M602120.1	540276797186149	-151197820405862	0.33380323454455	-452954929008283	5.91096e+08	5.475e+09
Csa5M605090.1	68143378788685	-101877413285388	0.245096428736657	-415662577421108	3.22982e+09	0.000236773412449817
Csa5M606610.1	238797780511965	-140872349210184	0.47162982453932	-298692622646978	0.00281797715436204	0.0106446212440567
Csa5M608000.1	576479831678184	-279133549250751	0.809279481727798	-34491613287267	0.000562330628771201	0.00271818758281366
Csa5M623360.1	262405647445236	-10968926381706	0.363655986977581	-301629198322046	0.00255886724224006	0.00980621815719307
Csa5M623640.1	148486166559359	-16842918834364	0.538024387735213	-313051215118026	0.00174501779938253	0.0070997249720851
Csa5M639470.1	164173033402996	-184067027813621	0.730616715896235	-251933775684052	0.0117575811833644	0.0347596640167614
Csa5M639480.1	222720274769105	-126361012457375	0.199523890569284	-63331269301556	24024.2	937738
Csa5M641590.1	753928417497769	-119067340841163	0.212634089613129	-559963555504182	2.14803e+06	4.50017e+07
Csa5M647390.1	467579927683139	-124560720927328	0.352731180622305	-353132152103968	0.000413488803950672	0.00209433085976963
Csa5M647400.1	169225629182268	-103327238570321	0.255288534420778	-404746882991667	5.17745e+09	0.000354973342011467
Csa6M014540.1	143947731854724	-135506730236879	0.162472151916637	-834030500847961	0.00740992	1.63778
Csa6M014590.1	734445101064278	-100562986455092	0.133930775797454	-750857940277863	5.97724	681.868
Csa6M022330.1	105174436862143	-165203934781422	0.61018298738273	-27074490472118	0.00678024778311221	0.0219656176806504
Csa6M056510.1	112957553334366	-12388156106713	0.266489902193295	-464863996900243	3.34131e+08	3.35838e+09
Csa6M056580.1	139461522950969	-105571892197289	0.210516143947325	-501490718088135	5.30591e+07	6.94956e+08
Csa6M057130.1	769647627239527	-127579437129391	0.188734666178539	-675972462889799	1382.54	79629
Csa6M078670.1	272477963742592	-102418791798875	0.22150490084767	-462377091463581	3.76826e+08	3.70787e+09
Csa6M083560.1	352052822272978	-160922155639601	0.242500931378224	-663593969412901	3224.42	165739
Csa6M088160.1	142854594080206	-121698481374511	0.295937074641634	-411230939962093	3.91721e+09	0.000279290640151323
Csa6M088700.1	227623702710279	-112384052038048	0.276587976463258	-406322984372304	4.83983e+09	0.000334550148508995
Csa6M088710.1	284730901267071	-106953369331557	0.203771486288059	-524869162412466	1.53183e+07	2.40549e+08
Csa6M107940.1	496202722419378	-108599518753469	0.241772329375981	-449180925847743	7.06207e+08	6.37197e+09
Csa6M124100.1	224655147062329	-110229783571855	0.212481573172367	-518773378444613	2.12869e+07	3.19215e+08
Csa6M134390.1	216719474234496	-107728290320836	0.418395753969757	-257479406276725	0.010029978578724	0.0304777592763359
Csa6M134890.1	928114326946333	-181042086066188	0.166056352105816	-10902448703126	1.12197e-13	1.23991e-10
Csa6M138620.1	175536430628071	-112563022152598	0.43878192081446	-256535232681556	0.0103071085176285	0.0312125865402819
Csa6M141350.1	576173954385618	-152834471154348	0.139204997099324	-109790937350689	4.81732e-14	6.08428e-11
Csa6M148240.1	168554853931704	-196603098077166	0.564655384077711	-348182455389655	0.000498009868903756	0.00245355544774484
Csa6M153490.1	562820982276133	-100714510306123	0.183541419685074	-548729057882039	4.08145e+06	7.81042e+07
Csa6M178950.1	641175361034779	-138313370919776	0.299252689179984	-462195916430307	3.80133e+08	3.73003e+09
Csa6M358060.1	140025157155091	-141292358285821	0.396723894957585	-356147840051144	0.000368772450388461	0.00191164892048337
Csa6M358130.1	390838999633324	-1065200813484	0.215828336348096	-493540760915658	7.99835e+07	9.88308e+08
Csa6M366250.1	947546058239814	-120932611450717	0.268680073914236	-45009892132648	6.76379e+08	6.14581e+09
Csa6M366260.1	119773025566204	-150466411965716	0.28775340218728	-522900548949157	1.70424e+07	2.64569e+08
Csa6M366270.1	146009323435008	-13645915661121	0.266582443201724	-511883509552617	3.07429e+07	4.38551e+08
Csa6M383560.1	521964927372235	-108574522896376	0.303202619584795	-358092298295634	0.000342382576244803	0.001793780359455
Csa6M401530.1	668138111943742	-101082784344024	0.127418779603492	-793311509171399	0.0213716	34.0444
Csa6M410040.1	18531066315644	-153273768750821	0.483999372342959	-316681751070974	0.00154116999206412	0.00640144886062433
Csa6M423410.1	195177653584822	-12546992290252	0.226271027012483	-554511660459285	2.93758e+06	5.90925e+07
Csa6M425190.1	611545994964179	-112118901874962	0.195130214488374	-574585038862047	914601	2.17658e+07
Csa6M454370.1	362981165960228	-149826700914073	0.312248117548836	-479832199118511	1.6e+08	1.7798e+09
Csa6M485140.1	168945610322734	-112740135332075	0.23093938425908	-488180635337611	1.05118e+08	1.25673e+08
Csa6M490770.1	223129854864685	-114740809699943	0.32285790315188	-355391051542468	0.000379548332120058	0.00195433127796939
Csa6M495650.1	421884812280311	-121572889542217	0.337665349339227	-360039576995748	0.000317733180402582	0.00168309110122183
Csa6M495740.1	106091044420186	-100784200923875	0.18663752972861	-539999651037095	6.66422e+06	1.17837e+07
Csa6M497180.1	63623204144084	-177680242587866	0.247136904559646	-718954714207739	65.0066	5346.26
Csa6M500540.1	459090059878999	-128249181295708	0.285230001184768	-449634262745839	6.91323e+08	6.25587e+09
Csa6M503880.1	930024258429087	-173376536981101	0.628657837475808	-275788396558045	0.00581768446760846	0.0193179900011742
Csa6M509020.1	990723377633616	-125689409841766	0.479710143002598	-262011157519105	0.00879010023383592	0.0273061406069372
Csa6M511030.1	214030750880764	-116285814683066	0.185445164652709	-62706307226095	3595.89	1.3274e+06
Csa6M518000.2	204749312804933	-141300942328703	0.438882152124588	-321956456066117	0.00128385447785165	0.00549264816776505
Csa6M520420.1	127992014061807	-106533213998397	0.192740565557758	-552728553483845	3.25223e+06	6.44686e+07
Csa6M538750.1	122580233601734	-101052915410376	0.108272816328093	-933317510686718	1.02746e-06	0.000412898
Csa7M000520.1	227814590928581	-124109863424974	0.128633476541608	-964833313704537	4.99612e-08	2.52404e-05
Csa7M008430.1	110775158545134	-17169242160223	0.221896322433318	-773750640476819	1.01386	128.05
Csa7M008440.1	709430532552045	-116489009056909	0.213563481327026	-545453784200733	4.91004e+06	9.11967e+07
Csa7M010800.1	670874192665405	-130293357712108	0.248486456384329	-524347924663492	1.57577e+06	2.46791e+08
Csa7M018810.1	123118862765425	-215129898722511	0.868376437370603	-24773806550292	0.0132350663285804	0.0383895083369355
Csa7M029390.1	132558591458362	-151138226000399	0.177353713780007	-852185289944781	0.00157021	0.396634
Csa7M041360.1	64658648150746	-129745815613179	0.286420620206498	-452990484831844	5.90103e+08	5.46865e+09
Csa7M048020.1	121996227346204	-131579894295679	0.505944719725132	-260067729073571	0.00930399300101045	0.0286209471544653
Csa7M051380.1	631589254312474	-149671830034954	0.41576077177752	-359995074559478	0.000318277463390705	0.00168496470289654
Csa7M073460.1	104962362483334	-15147269706508	0.598073572669731	-2532676646937	0.0113195318839192	0.0337296870191201
Csa7M074970.1	512476401363317	-106708446255165	0.377702467302342	-282519854893476	0.00472513263202767	0.016283335645978
Csa7M074980.1	101917039445973	-117574541031408	0.143224485944398	-820910895620544	0.0222836	4.28281
Csa7M222870.1	340931864235924	-100714878587138	0.296786421241523	-339351369802654	0.000690021074573884	0.003235468745854
Csa7M253810.1	137952283789571	-104146457000575	0.124850413672959	-834169899295512	0.00732307	1.63778
Csa7M259360.1	187656305722417	-191727295053043	0.595592029151813	-321910444849444	0.00128591636510178	0.00549765597261759
Csa7M267970.1	170356122080738	-101292511145081	0.401990919550153	-251977112464211	0.0117431163821904	0.0347343231632471
Csa7M318950.1	32428371731983	-128298152704765	0.178062700848432	-720522333388468	57.9488	4810.57
Csa7M368150.1	908998173351189	-100127672032921	0.140534261753712	-712478727845003	10.4242	8228.57
Csa7M372860.1	819635454094143	-105030607806847	0.245385365823533	-428023111542759	1.86699e+09	0.000147345971661048
Csa7M378370.1	638578375332089	-120864340296515	0.248788469388213	-485811663996038	1.18508e+07	1.38492e+09
Csa7M389450.1	318061290753318	-106420548048877	0.195906964038783	-543219831775911	5.5664e+06	1.01233e+08
Csa7M389490.1	129831551126814	-173436233345588	0.561905477386015	-308657310393935	0.00202478151986998	0.00804543524367214
Csa7M405960.1	486044239899503	-106321018274759	0.3081676938754	-345010266772958	0.000560373395419096	0.00271095003496592
Csa7M407590.1	161819799084296	-123141104795965	0.121585386007824	-10127952777815	4.15252e-10	2.71944e-07
Csa7M433930.1	702438689185125	-124044178501797	0.225606483589994	-549825415156191	3.8357e+06	7.41233e+07
Csa7M434970.1	30425671105484	-132948389619775	0.183109061023231	-726061227537551	3.85342	334.001
Csa7M447100.1	188083502112998	-165906396267862	0.235801819537062	-703584037619294	198.064	14524.5
Csa7M452960.1	26440330412599	-112681075248058	0.444774649741167	-253344194219773	0.0112948449081999	0.0336674726343209
CsaUNM012430.1	318578969520248	-710873829724648	17992040517638	-395104618082513	7.78103e+09	0.000501948866086513
CsaUNM028580.1	105471716601211	-124399081058193	0.492981301853218	-252340363803963	0.0116224909411197	0.0344351348560453
CsaUNM033710.1	800284190477989	-103474965515753	0.207502959764149	-498667419652057	6.14275e+07	7.92819e+07
