# Supplementary material for: Analysis of QTL DM4.1 for Downy Mildew Resistance in Cucumber Reveals Multiple subQTL: A Novel RLK as Candidate Gene for the Most Important subQTL
Source: Front Plant Sci. 2020 Oct 22;11:569876. doi: 10.3389/fpls.2020.569876 (PMC7649820; doi:10.3389/fpls.2020.569876)
Supplement: Supplementary Table 3 — Differentially expressed genes between genotypes, mock-treated. Pairwise contrasts of differentially expressed genes (DEGs) between the three genotypes (NIL DM4.1.1/.2, NIL DM4.1.3 and HS279), comparing mock-treated samples. Complete DEseq2 (v3.8) output is given. [file Table_3.xlsx]

## Sheet: DM4_1_2_vs_HS279_Mock_sig_up
	baseMean	log2FoldChange	lfcSE	stat	pvalue	padj
Csa1M002090.1	307731785727144	151699722064595	0.223492559505324	678768556771489	1139.47	461904
Csa1M002660.1	103585115732279	102231763695184	0.187373970171163	545602804924277	4.86903e+06	7.24941e+08
Csa1M008540.1	275117178552667	107676079825403	0.296730117208836	362875466899848	0.000284791720460611	0.00717992088702987
Csa1M024160.1	121297241371953	284143908692851	0.603419635146638	470889397929189	2.49065e+07	0.000168271519718453
Csa1M045480.1	453064703248777	107764949255464	0.339272630983102	317635256764439	0.00149139574997775	0.0254830042331987
Csa1M046300.1	454746724072832	107814855677387	0.314518546582645	342793316479531	0.000608195172258712	0.0131213423438
Csa1M064820.1	31397333523011	111274458751055	0.185350983336292	600344582737733	193173	4.57791e+07
Csa1M071270.1	22573003664037	109076820135282	0.342630585521648	318351089320337	0.00145500638471148	0.0250703784676685
Csa1M145980.1	363343521344609	10103563252813	0.11479399011257	880147405182544	0.000135031	0.208001
Csa1M153560.1	520326829289327	170257934882104	0.424285905471211	401281147185448	5.99998e+09	0.00213943845383214
Csa1M154090.1	265517551488331	161049047505905	0.227849340040251	706822532281439	156.928	75541
Csa1M420340.1	672715388621344	14496252991328	0.156365973224715	927072091988664	1.84892e-06	0.00356009
Csa1M435720.1	128922464202432	107330435368515	0.140292629012071	765046860439689	2.00248	1713.68
Csa1M497300.1	165891418591536	145549041714147	0.382615615457481	380405388159912	0.000142347196262116	0.00420866835167301
Csa1M535800.1	813629512672527	165700601585923	0.21239735874368	780144360391457	0.61203	589.231
Csa1M597190.1	467029795793398	101084532702953	0.227489790416658	444347557390651	8.85172e+08	0.000470178999736554
Csa1M627480.1	298569213513977	100023270710474	0.216643166605557	461695941199873	3.89403e+08	0.000240898388359939
Csa1M701990.1	273752738235137	168167152611248	0.419998264790788	400399636639015	6.22813e+09	0.00219538095115744
Csa2M021690.1	131290578549076	10461735138198	0.14042980260427	744979694066728	9.3484	6545.58
Csa2M023940.1	47432528984868	117166771213771	0.341690336013096	34290338023865	0.000605734081595352	0.013086574744593
Csa2M024440.1	403661034087893	149039859106091	0.375968002601158	396416338823916	7.36538e+09	0.0025212512453406
Csa2M069200.1	121718830617146	138830089501162	0.335311477574912	414033216235927	3.46803e+09	0.00139118689303043
Csa2M069700.1	357197720632104	194552178764957	0.475785183753429	40890760243972	4.33095e+09	0.0016636892421356
Csa2M070200.1	231730328377959	205687060977544	0.559756101966371	367458363124554	0.000238237601920168	0.00633819001723362
Csa2M070210.1	359506906287682	154642539282531	0.406842239322208	380104434436705	0.000144087510077889	0.00423573283442712
Csa2M075330.1	486175330246829	102593083708263	0.34042853962169	301364520795679	0.00258129480065196	0.0384487373103075
Csa2M193320.1	530752817889601	146631410349776	0.317867539927773	461297213245159	3.96952e+08	0.000243449973971605
Csa2M224250.1	80873210892833	111336429792192	0.116546705577397	955294525406	1.26061e-07	0.000277405
Csa2M234590.1	337295527254491	145604808945428	0.493522873022244	295031531271835	0.00317449772245006	0.044576082877503
Csa2M248130.1	98841208146215	126424906658058	0.29172147767447	433375381428494	1.46588e+09	0.000714570579473331
Csa2M285930.1	227216646836178	100401142226994	0.328493128074163	305641529902346	0.00224000758658477	0.0346436514696303
Csa2M293350.1	724665748285964	100624024977376	0.223297304926311	450628031585885	6.59739e+08	0.000372700635826221
Csa2M294910.1	422733665027734	130297114154019	0.36692640018849	355104222773519	0.000383708847484022	0.00901302681813242
Csa2M401340.1	228148506395609	124652701511972	0.395123657219075	315477697258859	0.00160620838565634	0.0269521067240199
Csa2M416770.1	789855329483309	117340949396566	0.171956114338797	682388933058665	886.082	368897
Csa2M425750.1	118133177491217	102771325183408	0.301762459388447	340570279655344	0.000659939791532238	0.0138686392206857
Csa2M429030.1	267335669922677	135875042287608	0.384189829657064	353666421646022	0.000405214497718955	0.00944315298466381
Csa3M064180.1	164097141631651	10234101972404	0.174525661283063	586395255412059	451977	1.02386e+08
Csa3M116730.1	383078701695733	100915541909118	0.247493563064178	407750167962751	4.55222e+09	0.00173570293788166
Csa3M182180.1	322914559690405	126568124936193	0.27645390354049	457827230200987	4.68832e+08	0.000276700771935168
Csa3M182190.1	505329886443816	126977161536798	0.290419488188783	437219837858328	1.23002e+09	0.000614193299968816
Csa3M271380.1	1911492727656	100220929177175	0.294916616270966	339828017981508	0.000678109335999156	0.0140966210684629
Csa3M354510.1	843597601152876	1077290684064	0.351377312142526	306590848878437	0.00217009721874296	0.0338341878112515
Csa3M446120.1	392750582645419	104512510814239	0.302550292941605	345438471726785	0.000551549964649849	0.0121720281596938
Csa3M523580.1	293631808958265	105406666148403	0.223792608311398	471001553374516	2.47698e+08	0.000168085402650926
Csa3M710230.1	203727772546064	109227382182265	0.332209747250078	32879041956599	0.00100936181593414	0.0190308560742345
Csa3M731840.1	121272080905532	118382377386415	0.324368398792353	364962733198305	0.000262621035652468	0.00679901585410188
Csa3M733880.1	446287886484223	120391148775635	0.162875499388613	739160581103651	14.5066	931.082
Csa3M748200.1	101913606329959	104853936421446	0.237041490855566	442344232830258	9.71406e+08	0.000507238427865939
Csa3M827930.1	196862959354003	100721545130356	0.192295554350418	52378509461957	1.62457e+07	1.89583e+09
Csa3M829270.1	117372539595994	123986845975719	0.356344475652143	347940979718603	0.000502519508357011	0.0112348483406842
Csa3M850490.1	244471988525332	109622424200519	0.144549543269532	758372677775349	3.35768	2586.08
Csa3M852470.1	666033001673044	108848896527528	0.138194617105869	787649322434467	0.336697	345.766
Csa3M852600.1	309949296433455	138393056716195	0.325602802127083	425036442598488	2.13423e+09	0.000952918169207288
Csa3M912380.1	501562158184119	106656750247315	0.18433381336666	578606541574461	720542	1.52044e+07
Csa3M912880.1	80576052053302	101379522567438	0.209427172830726	484080079949225	1.29317e+08	0.000102459375934414
Csa4M001920.1	412375980192209	105459830860948	0.212110979450861	497191758455764	6.62939e+07	6.04255e+09
Csa4M004790.2	180287474974174	111802429362088	0.35274308481568	316951441926945	0.0015269388165991	0.0259327073107966
Csa4M304840.1	274532165797375	235016508598135	0.428298069243393	548721849279643	4.08312e+06	6.22736e+08
Csa4M308590.1	286226527691862	104415997935613	0.230316116779998	453359493010873	5.79882e+08	0.000334550570212405
Csa4M341560.1	154520555084935	114101035153657	0.0824150691004069	138446811243521	1.36987e-29	2.11015e-25
Csa4M354130.1	20465911484933	201619837323181	0.19027110555584	10596450613675	3.09505e-12	9.21335e-09
Csa4M361270.1	40747944279847	141933989111553	0.293305832434547	483911240132689	1.3042e+08	0.000102459375934414
Csa4M365050.1	551346317999608	109446919361539	0.103421601903488	105825975760532	3.58869e-12	9.21335e-09
Csa4M640960.1	304316100892539	137019233418688	0.257053283634211	533038253709561	9.80061e+06	1.24767e+09
Csa4M641590.1	505774354276045	109675199673404	0.373239554795687	29384666835068	0.00329840106874228	0.0458561101650777
Csa4M641760.1	115514558089946	129985866369352	0.161031176923201	807209317183001	0.0691031	9.67695
Csa5M000010.1	521581888761648	105658849615641	0.359396041900702	293990020192914	0.0032831797532124	0.0457684171207999
Csa5M150420.1	49120123147782	118798690130167	0.314428664309963	377823982399566	0.000157940743137414	0.00455602847806879
Csa5M155560.1	778212069760314	105219205672828	0.268589394990422	391747431712931	8.94816e+09	0.00293271104883875
Csa5M434550.1	187741187167691	105801491066517	0.211307125512496	500700063047616	5.52847e+06	5.19272e+08
Csa5M600900.1	11567961974441	105490901971902	0.21395249653528	493057588390921	8.19876e+07	7.23503e+09
Csa5M611090.1	274636135780588	115193535235056	0.371552256931529	310033200138209	0.00193303836547336	0.0309471769156922
Csa6M008840.1	116510880179335	113751658085893	0.314708511412411	36145084724711	0.000300917976065736	0.00744035393790786
Csa6M012800.1	450261422722098	127380802918655	0.331908386163243	383783020342262	0.000124126260774194	0.0037862196454766
Csa6M085110.1	880070981948585	101836267687277	0.222198128696145	45831289527437	4.58069e+08	0.00027243630571186
Csa6M121970.1	290781542143628	126357211735769	0.177372791901453	712382155014912	104.975	57751.2
Csa6M155030.1	287494521364684	135847020852763	0.313609468104991	433172575029793	1.47945e+09	0.000718910757658734
Csa6M307400.1	252111505815092	125274959279315	0.328541773075661	381306030300339	0.000137256605840833	0.00408955658872766
Csa6M350360.1	235865416858984	209601261915996	0.466791261376658	449025676482977	7.11374e+08	0.000397028992000491
Csa6M350370.1	130228321658594	185113731457449	0.3285099402657	563495069000738	1.75108e+06	3.03075e+08
Csa6M361330.1	53062050103204	126717379562614	0.261369501257132	484820833927183	1.24582e+08	9.94328e+09
Csa6M452710.1	383946129139122	141100634413894	0.418269801991981	337343584791234	0.000742363427975748	0.0149885701519609
Csa6M476630.1	223302308900724	160747938027378	0.370413716841295	433968642949177	1.42686e+09	0.000697758033808936
Csa6M486790.1	439799492422359	143144705072181	0.225751672889806	634080373535274	22857	7.18548e+06
Csa6M489380.1	210432023992096	14017898238739	0.350352962874315	400107883311031	6.30543e+09	0.00220459328672785
Csa6M490090.1	109458624344466	108423686768963	0.210577822652189	5148865412482	2.62067e+06	2.76498e+09
Csa6M490950.1	490503696830721	106747191293625	0.119839288405429	890752880077923	5.21827e-05	0.00893135
Csa6M497100.1	255155221393386	102505031482819	0.216480622226422	473506729741412	2.18982e+08	0.000154734186919642
Csa6M502040.1	418237501555164	148560253409045	0.295003141409193	503588716714646	4.75641e+07	4.62465e+09
Csa6M502720.1	529737867544766	120750640093019	0.245172293535323	49251340088974	8.43026e+07	7.33484e+09
Csa6M510320.3	168918303257547	127428752552701	0.427434347080621	298124737572074	0.0028707679267063	0.0415309365922692
Csa6M512880.1	71552719462782	161134148375086	0.209906598223947	767646895040308	1.63534	1481.81
Csa6M515490.1	197411884496475	174319293059178	0.530373060696868	328672977526679	0.00101358045572599	0.0190509698033387
Csa6M516780.1	3678299505551	131606651959846	0.232416138469444	566254360934356	1.49145e+06	2.70287e+07
Csa6M522750.1	215698877852096	106953661271854	0.220015741807461	486118222238166	1.16687e+08	9.51634e+09
Csa6M523390.1	284031773533441	171797018124865	0.304464452126352	564259692470007	1.67504e+06	2.96579e+08
Csa6M526530.1	21688634007152	105836937574272	0.364739776795222	290171087190451	0.003711309014558	0.0496689870202011
Csa7M046650.1	186277557354833	130373050355914	0.383994813693706	339517737497117	0.000685841520713497	0.0142056943766667
Csa7M049140.1	73137703075537	114081874048221	0.347715869066141	328089351672702	0.0010347880275346	0.0193915751534586
Csa7M211080.1	344949490757348	105259285007631	0.318280814282689	330712001114032	0.00094260499663326	0.0180595614031576
Csa7M259360.1	187656305722417	194623825374313	0.62780311771136	310007739502488	0.00193470081600958	0.0309471769156922
Csa7M262900.1	263368202287741	148739892238006	0.376859111143262	394683020364772	7.91927e+09	0.00268106372994855
Csa7M378370.1	638578375332089	117568795975765	0.306141986312652	384033557081896	0.000122866245048797	0.00375522150541997
Csa7M432200.1	104394953266724	155357550650021	0.113186665456837	137257820983573	7.11571e-29	5.48052e-26

## Sheet: DM4_1_2_vs_HS279_Mock_sig_down
baseMean	log2FoldChange	lfcSE	stat	pvalue	padj
Csa1M478070.1	228285934790409	-138407667855537	0.414438812529129	-333964058556434	0.000838868795896291	0.0165221518117432
Csa1M524730.1	255478547433551	-168633585753814	0.364073133596884	-463186020038853	3.62395e+08	0.000227850205632704
Csa1M596420.1	776772459868777	-108352826470602	0.203161336538463	-533333892741392	9.64231e+06	1.23775e+09
Csa1M600930.1	275683583238012	-11712225110954	0.358218540015649	-326957535766919	0.00107709043368013	0.0198936519091776
Csa1M665920.1	549368428600108	-206514470827358	0.361236470241251	-571687766435758	10849.9	2.1156e+08
Csa2M078080.1	325026810585926	-109660944530691	0.351639733487613	-311855953942002	0.00181737418974652	0.0298770886006995
Csa2M245510.1	306533498380603	-162744989669427	0.324528487092015	-501481368023274	530849	5.04765e+09
Csa3M127760.1	252043929982543	-10458624691618	0.201650643881359	-518650696586483	2.14275e+07	2.3746e+09
Csa3M814360.1	370216784841696	-124687421447104	0.336207158271408	-370864862271755	0.000208368343887426	0.00570107632192169
Csa4M038620.1	127767347377676	-119742549224185	0.228371303880644	-524332730029723	1.57706e+07	1.86131e+09
Csa4M297420.1	134610906187753	-746023038526338	15380230194536	-485053233332861	1.23131e+08	9.87866e+09
Csa4M297430.1	256597327370624	-344831635475505	0.432145752614723	-797952157088393	0.146902	161.634
Csa4M297480.1	196349499044089	-109912498962377	0.26362405296803	-41692894758623	3.05551e+09	0.00125178272929987
Csa4M312240.1	703183974652693	-129949567672883	0.205946733448327	-630986301637494	27928.3	8.60414e+06
Csa4M325520.1	626399547652598	-11106259695741	0.280406805842779	-396076680890842	7.47095e+09	0.00255171749645888
Csa4M365550.1	144324816028472	-246520689822067	0.188435398889755	-130825042043345	4.14554e-25	2.1286e-23
Csa5M478610.1	42750194186908	-108113156950991	0.285938547054137	-378099273654497	0.000156204232066612	0.0045228759224701
Csa5M505150.1	424749159344569	-111529204107371	0.253548654310107	-439872987734193	1.08886e+09	0.000557237149863338
Csa5M517190.1	222723202079099	-124257158956042	0.371029885867983	-33489797908154	0.000811097116397728	0.0160593058881627
Csa5M523070.1	370832217434526	-109107068764589	0.30055449847232	-363019250482579	0.000283209918305905	0.00715174685505601
Csa5M642130.1	122923948198587	-224842449414938	0.428872171017646	-524264488603731	1.58291e+06	1.86131e+09
Csa5M650560.1	251727621117952	-118800389395312	0.209001422783937	-568419046209682	1.31434e+06	2.43928e+08
Csa6M128580.1	295206239694674	-108143208725795	0.296931949442125	-364201996211503	0.000270507090815561	0.00688742351557504
Csa6M178950.1	641175361034779	-131285604260295	0.281090055470889	-467058872077003	3.00338e+08	0.000196868186915997
Csa6M514850.1	146751968654597	-134465309297108	0.27097053440015	-496235908434751	6.96421e+07	6.30083e+09

## Sheet: DM4_1_3_vs_HS279_Mock_sig_up
	baseMean	log2FoldChange	lfcSE	stat	pvalue	padj
Csa1M002090.1	307731785727144	100081484502422	0.221520971116478	451792369805919	6.2449e+08	0.000957381074457306
Csa1M002660.1	103585115732279	113294487257434	0.188028976236043	602537382936178	168719	1.21637e+08
Csa1M071270.1	22573003664037	111947614989201	0.342401853029962	326948040726303	0.00107745198802352	0.0490534505092888
Csa1M153560.1	520326829289327	182007905231176	0.425311822322686	427939915324257	1.87399e+09	0.00231123460879276
Csa1M154090.1	265517551488331	121559534325508	0.225827711969935	538284399488098	7.33181e+06	2.50348e+09
Csa1M420340.1	672715388621344	104455347881638	0.155463740825384	671895242756067	1830.36	1.7187e+06
Csa1M535800.1	813629512672527	111609243535925	0.201443866734958	554046372048503	3.01672e+06	1.22495e+09
Csa2M024440.1	403661034087893	169659365261	0.380134364193058	446314201614342	8.07665e+07	0.00121343564114273
Csa2M058630.1	638675523028684	103540530568955	0.177810524717563	582308222381214	577721	3.47187e+08
Csa2M293350.1	724665748285964	130486919081776	0.226347282518302	576489885939875	817068	3.95988e+08
Csa2M429030.1	267335669922677	128652150126153	0.381701904306797	337048751066086	0.000750353072485829	0.038739878216588
Csa3M827930.1	196862959354003	153365916807549	0.200254631381768	765854531050373	1.88051	2173.29
Csa3M852600.1	309949296433455	121778600953979	0.319916709808257	38065720614271	0.000140906249411612	0.0116317334679124
Csa4M573860.1	167814247505104	581605735464996	0.369313933698127	157482749064213	7.05805e-42	3.53467e-38
Csa4M593900.1	279688875539824	154598910504012	0.382474695456191	404206898758665	5.29816e+09	0.00537835231856399
Csa4M622840.1	338991285019833	128468731053268	0.129848680725359	989372632325698	4.43216e-09	8.3236e-06
Csa4M627220.1	343544508323455	202577481222498	0.147021198750544	137787940068573	3.41937e-29	1.28431e-26
Csa4M639740.1	201091855227547	120562117498282	0.14505743253328	831133678521589	0.00946299	11.8477
Csa4M641000.1	11968329319995	11567104432993	0.119853826267707	965100972843089	4.86741e-08	7.31279e-05
Csa4M641690.1	242679814993902	130737568409661	0.13177401496243	992134666663492	3.36189e-09	7.21558e-07
Csa4M667190.1	733628685633577	124863082745692	0.113711509106995	109806899694035	4.73295e-14	1.18513e-10
Csa5M137410.1	190657365959929	134779735928056	0.314974740251417	427906491233149	1.8768e+09	0.00231123460879276
Csa6M008840.1	116510880179335	106426840910738	0.313633705087034	339334832910272	0.000690437811769299	0.0370469203000784
Csa6M486790.1	439799492422359	102599663818749	0.224534665983131	456943534173283	4.8904e+08	0.000816370787350954
Csa6M502040.1	418237501555164	10005745403434	0.286309632811069	349472887279228	0.00047454354772287	0.0282918343690016
Csa6M502720.1	529737867544766	108049641748377	0.242262416737626	44600249268295	8.19501e+08	0.00121877133698722
Csa6M523390.1	284031773533441	156049846554584	0.298635254549835	5225432837453	1.73748e+07	5.41858e+09

## Sheet: DM4_1_3_vs_HS279_Mock_sig_down
	baseMean	log2FoldChange	lfcSE	stat	pvalue	padj
Csa1M064790.1	944382994315508	-159591730699786	0.469975344291268	-3395746875625	0.000684416213757231	0.0369880186888081
Csa1M600930.1	275683583238012	-117463195808673	0.356974799963782	-329051786906499	0.00100003150089839	0.046805212677562
Csa2M245510.1	306533498380603	-116689105357516	0.33119179112284	-352330910624037	0.000426193987459502	0.026903943141141
Csa4M038620.1	127767347377676	-111846901099214	0.228581687217066	-489308231385141	9.92689e+07	0.000222599312497407
Csa4M608070.1	438764914625001	-115211534022264	0.279677430455658	-411944338284852	3.79789e+09	0.00401827170581387
Csa4M618520.1	136137658691226	-353569388297562	0.16410831121424	-21544880066189	5.91365e-89	4.44234e-85
Csa4M627160.1	629521108813735	-1302433473544	0.224962271311926	-578956402755236	705694	3.70997e+08
Csa4M630530.1	740204821209546	-10930460811324	0.202420542714825	-539987723811365	6.66865e+06	2.38547e+09
Csa4M639070.1	66992337200837	-106020543154671	0.229975209196228	-461008573598941	4.02503e+08	0.000703163280028637
Csa4M646300.1	431311955022524	-306298196976614	0.129059007623028	-237331901599065	1.63879e-110	2.46212e-106
Csa4M658540.1	343249832399229	-10967530788241	0.30203606984517	-363119901337057	0.000282107533268277	0.0196985600077376
Csa5M601500.1	663239065452	-119560803145095	0.35287750799606	-338816729419972	0.000703613340473515	0.0373536637006152

## Sheet: DM4_1_3_vs_DM4_1_2_Mock_sig_up
	baseMean	log2FoldChange	lfcSE	stat	pvalue	padj
Csa1M596420.1	776772459868777	144197512593308	0.203724776619591	707805476515821	146.192	88261.8
Csa1M612930.1	613879367156189	101491682009307	0.248587603719803	408273302814022	4.45091e+09	0.00189007334040574
Csa1M665920.1	549368428600108	148175703800166	0.350582134448446	422656174517517	2.37289e+09	0.00121125339716146
Csa2M009510.1	629890177384099	115712440983793	0.231459019526872	499926255716116	5.755e+06	7.46859e+09
Csa2M108700.1	228069551960326	106840676432264	0.196718426958399	543114735534449	5.59929e+06	1.29586e+09
Csa2M270740.1	539737940987353	100461345224076	0.254926535218534	394079592922549	8.12117e+09	0.00291396792420338
Csa3M732670.1	485061956911791	130392866588842	0.263560647005252	494735720489577	7.52279e+07	9.0836e+08
Csa3M781550.1	599657025616102	101162311554274	0.229832164611971	440157328392516	1.07469e+08	0.000672050627235426
Csa4M006180.1	104435179296385	114183621264217	0.205332061065276	556092510209195	268348	7.30644e+08
Csa4M297420.1	134610906187753	120883717880565	189527428064444	637816484479817	17922.3	8.29561e+06
Csa4M297430.1	256597327370624	397345051037368	0.43726157574931	908712480296171	1.01693e-05	0.0100865
Csa4M312240.1	703183974652693	134298103377252	0.205170793971883	654567352289218	5922.78	316322
Csa4M331070.1	148967199767782	106845583594622	0.141904401260764	752940589899553	5.09717	3725.23
Csa4M365550.1	144324816028472	229091575631017	0.183046928678804	125154558606666	6.1454e-22	1.42225e-18
Csa4M573860.1	167814247505104	559687996259346	0.369771340832161	151360566505718	9.36641e-38	4.3354e-34
Csa4M622830.1	101571378911267	122991009080538	0.205937179756645	597225859001644	23399.1	9.28344e+07
Csa4M622840.1	338991285019833	140054640033731	0.12931784341211	108302641258411	2.47441e-13	3.81773e-11
Csa4M627220.1	343544508323455	170336271129142	0.148065134282815	115041445748995	1.2573e-17	2.18235e-13
Csa4M641000.1	11968329319995	113238788558406	0.119858512000398	944770518743212	3.4634e-07	3.69945e-05
Csa4M641690.1	242679814993902	114638148157052	0.131868797845553	869334899763912	0.000351909	0.305413
Csa4M664490.1	440118482067667	146725864874123	0.257935757686331	568846546094443	1.28186e+06	3.86955e+08
Csa4M667190.1	733628685633577	148069465895029	0.113188850609504	130816299571643	4.1935e-25	1.16462e-21
Csa5M139190.1	619095019000633	106581768007117	0.24084406032631	442534343021428	9.6289e+08	0.000623364946713064
Csa5M642130.1	122923948198587	150277013932586	0.423786255044441	354605681859188	0.000391041882959566	0.00917231011279819
Csa6M178950.1	641175361034779	129789097745706	0.280966216816715	461938446608233	3.8488e+08	0.000317606827718788
Csa6M514850.1	146751968654597	145178727149211	0.271144924244565	535428526105339	8.58953e+06	1.75066e+08
Csa7M390090.1	950320970785144	101561924218089	0.212093526474912	478854427601317	1.67996e+07	0.000170904634502558

## Sheet: DM4_1_3_vs_DM4_1_2_Mock_sig_dow
	baseMean	log2FoldChange	lfcSE	stat	pvalue	padj
Csa1M013250.1	18190433014421	-116624873124901	0.308890290462279	-377560825723471	0.00015961768119394	0.00483941292807652
Csa1M024160.1	121297241371953	-219265221678741	0.608587248173947	-360285599701015	0.000314739911445752	0.00784646034171582
Csa1M033140.1	76900582465521	-148724200624729	0.442726378886046	-335928030760076	0.000781457581335721	0.0148039835940352
Csa1M042270.1	195499563779641	-121339131802872	0.404461976008261	-300001332635513	0.00269967794484966	0.0349742937207752
Csa1M064790.1	944382994315508	-171329829204863	0.479347894165997	-357422722181673	0.00035126379523489	0.00849764644709352
Csa1M409740.1	374629784025119	-17913177435304	0.418966630107605	-427556185816119	1.90656e+08	0.00104792468806104
Csa1M569400.1	795903494851521	-106643506820256	0.321271365454738	-331942147004944	0.000902041717483909	0.0165247378482606
Csa1M660200.1	492334580404442	-16489260784251	0.575372016959348	-286584336711253	0.00415899968591679	0.0467248136234956
Csa2M000420.1	812354566414952	-374646559289235	124780119444339	-30024539242115	0.00267812511099441	0.0347555563469798
Csa2M034770.1	351178950139633	-203024630457985	0.647714757317144	-313447591188009	0.00172161387977642	0.0257057315425542
Csa2M174080.1	933437595382312	-103258147513056	0.232051454841571	-444979530869797	8.59522e+08	0.000573813378547385
Csa2M248130.1	98841208146215	-119202656683716	0.291702538880935	-408644563537278	4.38032e+09	0.0018715425399052
Csa3M000180.1	462122170985948	-100592814107634	0.250218739967028	-402019505497029	5.815e+09	0.0022555043541507
Csa3M164540.1	557820455283213	-115855050365513	0.346706108767425	-334159241604911	0.000832992809878815	0.015505279032141
Csa3M271380.1	1911492727656	-131812700434304	0.294146612071379	-448119050245315	7.42278e+08	0.000510261121791353
Csa3M523580.1	293631808958265	-112890159541422	0.223157228463584	-505877225302807	4.21964e+07	5.97898e+09
Csa3M731840.1	121272080905532	-103893238565341	0.324475286958684	-320188448060668	0.00136531738369692	0.0220451130116458
Csa3M791510.1	385197320515386	-224207305044707	0.647053784327995	-346504897235955	0.000530134933054041	0.0112905731294301
Csa3M829270.1	117372539595994	-104094371754704	0.358886139550537	-290048459060219	0.0037258615702383	0.0436018888511221
Csa3M842740.1	661903325990093	-226840360650536	0.573771014926862	-395349982395767	7.70163e+09	0.00278502246926806
Csa3M910670.1	46125633786982	-288266023536757	0.917976511136095	-314023311097575	0.00168813447181577	0.0253695186965733
Csa4M017200.1	295487702974125	-105159259607708	0.261480288640963	-402168974779208	5.77821e+09	0.00224751459440971
Csa4M285730.1	182930531384102	-177727213780016	0.521532425417358	-340778837744919	0.000654916650082669	0.0130289005774326
Csa4M303720.1	560519348925779	-124165995204835	0.258975277627402	-479451152026479	1.63072e+08	0.000167734336265233
Csa4M308590.1	286226527691862	-103835803118409	0.229701983541573	-452045739951636	6.17062e+08	0.000442576036274018
Csa4M341560.1	154520555084935	-118045897104914	0.0822071771365272	-143595609552275	9.28133e-33	3.22201e-29
Csa4M354130.1	20465911484933	-197053485585181	0.190237634990027	-103582808730518	3.83798e-11	5.32942e-08
Csa4M358640.1	84235421595752	-100062393826999	0.15468473586865	-646879559673981	9878.71	4.89914e+06
Csa4M361270.1	40747944279847	-147983128605568	0.290773788937096	-508928707592627	35941.2	5.19881e+09
Csa4M365050.1	551346317999608	-103486010723396	0.103356194236873	-10012560107063	1.34233e-11	1.69451e-06
Csa4M618500.1	292099005003692	-111351988850924	0.217505268340934	-511950766527559	3.06334e+07	4.70226e+09
Csa4M618520.1	136137658691226	-426217351903864	0.177100700749281	-240663842718078	5.62454e-114	3.90512e-111
Csa4M620620.1	535902667838644	-111471286715485	0.343149812972625	-324847289729917	0.00116026261581036	0.0197685971572302
Csa4M630530.1	740204821209546	-131560866667792	0.207323096735038	-634569272500924	22142.7	9.91849e+06
Csa4M639960.1	776175778657557	-175022352158811	0.477071881645359	-366867884888085	0.000243807109640195	0.00656105721795299
Csa4M640980.1	589959463636199	-105055312139791	0.247767745412446	-424007216778402	2.23448e+09	0.00117086718455911
Csa4M641630.1	103422159167448	-114910829129236	0.325553570415764	-352970569428815	0.000416022169695927	0.00957999686534653
Csa4M641760.1	115514558089946	-13651977362036	0.160947392862692	-848226064381346	0.0022086	1.80404
Csa4M646300.1	431311955022524	-318041776174847	0.13110181654088	-242591433563909	5.29502e-116	7.35267e-112
Csa5M023870.1	133723450700628	-111679144227495	0.336628451722636	-33175788812858	0.000908012721883294	0.0166122063979861
Csa5M178700.1	386509855343671	-162336197250178	0.547780707438136	-296352527655442	0.00304137082446857	0.0381848781813477
Csa5M285030.1	651472506795098	-147766848668876	0.513678875940856	-28766386080842	0.00401935627860538	0.0457797191311184
Csa5M601500.1	663239065452	-153252994854809	0.37234112067627	-41159298918277	3.85622e+09	0.0017031598087093
Csa5M608230.1	263563652359134	-170460727349946	0.539370704738153	-316036310189851	0.001575726337187	0.0243658529155664
Csa6M012800.1	450261422722098	-119928954624096	0.331842000163504	-361403784225642	0.000301465032237893	0.00766643468951349
Csa6M085110.1	880070981948585	-110601085152367	0.220604568581265	-501354463616306	5.34364e+07	7.08363e+09
Csa6M190460.1	134261509515044	-102201324170695	0.326866546405596	-312669881009716	0.00176780932660603	0.0261982927526695
Csa6M338110.1	89326521373228	-16949005139811	0.464641244411965	-364776165345827	0.000264534862396711	0.00691776101551925
Csa6M350360.1	235865416858984	-172908184815814	0.468119829938829	-36936735800833	0.000221037505453356	0.00611419681419382
Csa6M350370.1	130228321658594	-139596517829658	0.332940862516439	-419283222775832	2.75493e+09	0.00134228015922147
Csa6M358680.1	362177934140172	-115678148213473	0.388824384943758	-297507442158508	0.00292917475262656	0.0372136510658485
Csa6M452710.1	383946129139122	-145800120340174	0.415218512733884	-351140702711438	0.000445741347939562	0.0100154763066161
Csa6M485160.1	611173746598349	-14177077303377	0.379015377152551	-374050187881186	0.000183653173336818	0.00534511323710837
Csa6M498430.1	705856656341545	-281691172707641	0.943461548838732	-298571969418746	0.0028291183812014	0.0361076634571347
Csa6M515500.1	121431191391383	-14527440582633	0.491834430688007	-295372582238928	0.00313962807698736	0.0389400685064877
Csa6M516780.1	3678299505551	-123736718076318	0.232418580114075	-532387376325879	1.0158e+07	1.95909e+09
Csa6M517310.1	821959764051392	-134313555595465	0.427244350472867	-314371753416539	0.00166816376643293	0.0251237766384899
Csa7M043020.1	143418274871708	-102616381504428	0.357836575959268	-286768844770381	0.0041348247951293	0.0466040398580889
Csa7M072780.1	100635652942402	-172011477492434	0.464414228220414	-370383737276016	0.00021236242901278	0.00590954847549392
Csa7M312940.1	11868441126234	-164369940121058	0.5566814612052	-295267494206116	0.0031503350611443	0.0389781331566491
Csa7M378370.1	638578375332089	-140677909225389	0.301418880676634	-466718968996206	3.05347e+08	0.000266229833916325
Csa7M395260.1	248936400090934	-226688762854958	0.671780109380532	-337444886637078	0.000739636555600544	0.014205523113512
Csa7M446790.1	607667000962331	-176419077491117	0.51744409672748	-340943260550968	0.00065098160085853	0.0129878311918413
