# Supplementary material for: Analysis of QTL DM4.1 for Downy Mildew Resistance in Cucumber Reveals Multiple subQTL: A Novel RLK as Candidate Gene for the Most Important subQTL
Source: Front Plant Sci. 2020 Oct 22;11:569876. doi: 10.3389/fpls.2020.569876 (PMC7649820; doi:10.3389/fpls.2020.569876)
Supplement: Supplementary Table 4 — Differentially expressed genes within genotypes. Pairwise contrasts of differentially expressed genes (DEGs) between mock treated and inoculated samples within each of the three genotypes (NIL DM4.1.1/.2, NIL DM4.1.3 and HS279. Complete DEseq2 (v3.8) output is given. [file Table_4.xlsx]

## Sheet: HS279_sig_up
	baseMean	log2FoldChange	lfcSE	stat	pvalue	padj
Csa1M000750.1	261348112076579	-102308707455372	0.170207033917869	-601083898240887	184566	1.21721e+06
Csa1M002040.1	386995440991488	-123856768255849	0.173556463970187	-713639615734074	95.8096	953.113
Csa1M002050.1	154950037823953	-103122398572147	0.163241766246277	-631715773134736	26641.8	196941
Csa1M002100.1	385350963836046	-10070071278436	0.150516904038867	-669032580940919	2226.74	1882.93
Csa1M002790.1	624064749923533	-100942550420035	0.26193762257241	-385368659258296	0.000116352515416615	0.000369194025820969
Csa1M002810.1	697437066135744	-127535154887667	0.170228841829728	-749198276372194	6.78408	75.5819
Csa1M002860.1	501221789517017	-100948286113608	0.0986570354150857	-102322440248566	1.42186e-10	3.74833e-09
Csa1M002940.1	911432360971985	-163323307960427	0.262170872350348	-622965116209298	46747.5	334538
Csa1M002950.1	565071986047517	-398776343382946	118141975317298	-337539932197629	0.000737086553527581	0.00203439225894398
Csa1M004050.1	203498777524003	-104852360771678	0.118409486266548	-88550642416983	8.36356e-05	0.00142122
Csa1M004330.1	920731681200323	-121794203198045	0.210173281219334	-579494227294013	683447	4.19399e+06
Csa1M004900.1	541155632502473	-182948805184279	0.286512176739914	-63853762610011	17097.7	129833
Csa1M006310.1	378424733531937	-192224061336111	0.313289459316358	-613566960585177	84801.2	585180
Csa1M006320.1	18995815383613	-231486979707066	0.159704281886112	-144947259380399	1.30823e-33	1.84935e-31
Csa1M008570.1	238769591771206	-317402489924612	0.19726942320726	-160897966225174	3.00824e-44	9.31504e-43
Csa1M009580.1	221281182630955	-140797281345938	0.200143660584032	-703481094205443	199.531	1929.83
Csa1M009610.1	425687946947666	-190738447009476	0.191449297560315	-996287003609322	2.21572e-09	5.44387e-08
Csa1M009910.1	105408993096591	-102680286611029	0.180136668239999	-570013243912266	1.19714e+06	7.08767e+06
Csa1M011510.1	648477473350543	-268697030622143	0.204886280044413	-131144472223273	2.72159e-26	2.16706e-23
Csa1M012100.1	540388931087794	-554368272135457	0.446809759316901	-124072552260943	2.38696e-21	1.38175e-19
Csa1M012120.1	891892413902194	-103303046598568	0.193632123588338	-533501594075323	9.55362e+06	4.93701e+07
Csa1M013160.1	645151095284115	-122657849115018	0.113167307424708	-108386292743268	2.25829e-13	7.34246e-12
Csa1M013220.1	906211093136449	-122585733755577	0.0971768166883996	-126147097562016	1.75202e-22	1.10253e-20
Csa1M013250.1	18190433014421	-279529932779542	0.267370529795481	-104547772334282	1.39326e-12	3.89952e-10
Csa1M014400.1	134354612227552	-141047672309863	0.218187022109885	-64645307931664	1016.14	79259.4
Csa1M015640.1	147150688834969	-165638662842817	0.195900747857967	-845523381885757	0.00278529	0.0417322
Csa1M015870.1	358347978081312	-140339756581096	0.15129587266327	-927584831698887	1.76211e-06	3.38007e-05
Csa1M020890.1	186319098079557	-110650043278344	0.393474667515878	-28121262285298	0.00492151853027627	0.0116149266257718
Csa1M022490.1	153142634134187	-238890374753876	0.260982657782784	-915349612818736	5.51202e-06	0.000102116
Csa1M023030.1	585566490971554	-243675057602724	0.19660776944362	-12393968879882	2.81746e-22	1.61656e-19
Csa1M023060.1	486673503321146	-176748411694723	0.18541727608232	-953246727755029	1.53589e-07	3.20793e-06
Csa1M024160.1	121297241371953	-207044250722307	0.525039379574667	-394340422407997	8.03331e+09	0.00026237029412641
Csa1M024180.1	45041878810396	-113119054418324	0.135228588530129	-836502515095921	0.00601021	0.0873707
Csa1M024220.1	446630592115582	-134144330238871	0.265344840224691	-505547159406904	4.29329e+07	2.01282e+08
Csa1M024230.1	613254388226945	-136851577534732	0.17559928544095	-779340173230675	0.652288	0.799299
Csa1M024270.1	132210437418517	-186318146063138	0.248058166623571	-7511066803371	5.86475	65.942
Csa1M025010.1	211925524643383	-134565057038094	0.403896474996127	-333167198449515	0.000863259406470742	0.00235695794281753
Csa1M025040.1	146702024371934	-156767813913357	0.422727377153869	-370848500442154	0.000208503005665464	0.000634551737054893
Csa1M025180.1	129065667015509	-205096793389384	0.166164423848215	-12343002710179	5.31366e-21	2.94485e-20
Csa1M025940.1	808632235518382	-123402187383107	0.143293060894629	-861187461644438	0.000718754	0.0113259
Csa1M025970.1	45425280569712	-118947189068701	0.365915270965552	-325067573033592	0.00115131091521775	0.00307752443601916
Csa1M031880.1	253998997163469	-155369702392907	0.15928917452858	-97539398300435	1.77445e-09	4.01577e-07
Csa1M033120.1	166405710062402	-436071695501099	0.265021812713378	-164541813006431	7.82731e-47	3.11623e-45
Csa1M033130.1	852435431061074	-454880240923837	0.365138765462098	-124577361800566	1.26923e-22	7.5488e-20
Csa1M033140.1	76900582465521	-347772079922623	0.357869667869747	-971784174928176	2.53089e-08	5.67501e-07
Csa1M033160.1	218636057650504	-449232726555016	0.489588851520132	-917571397224806	4.48592e-06	8.34235e-05
Csa1M033170.1	232479580688488	-385156155492873	142014300534019	-271209416266224	0.00668595970277665	0.0153194387927845
Csa1M033180.1	723183705394144	-240870599049771	0.237950085008691	-101227364151172	4.37996e-10	1.11401e-08
Csa1M033190.1	255512207234967	-118243604719588	0.0976568774828411	-121080673238159	9.57231e-20	4.91412e-18
Csa1M033260.1	259767730040822	-361886393910608	0.220233249061238	-164319599993724	1.12948e-46	4.32039e-44
Csa1M033320.1	286594677315359	-513928068353686	136054360363999	-377737300722097	0.000158491273058276	0.000493196323946537
Csa1M038890.1	703645639416068	-17774157427193	0.254894421631748	-697314492542005	309.933	2925.1
Csa1M038910.1	349211682997274	-194568203573627	0.181003352789828	-107494253876915	5.96319e-13	1.87629e-11
Csa1M038920.1	316698888125437	-290380576416165	0.521040136178958	-557309420624805	2.50254e+06	1.41424e+07
Csa1M038940.1	852411360377528	-121385397640964	0.118693569141485	-102267880660215	1.50426e-10	3.95486e-09
Csa1M039200.1	139188109150117	-312715466691178	0.266162612094807	-117490380872798	7.14273e-18	3.15964e-16
Csa1M039880.1	334441389941057	-275889759879985	0.179104766365843	-154038200924506	1.54279e-40	3.5408e-37
Csa1M041570.1	164310470816729	-220291067876697	0.224847640446371	-979734843734061	1.1558e-08	2.66202e-07
Csa1M042070.1	110051199165535	-211090471823315	0.163102397015492	-129422053682795	2.60056e-24	1.87202e-22
Csa1M042250.1	6570498576898	-258815544404853	0.232125609487479	-111498057011591	7.17629e-15	2.61673e-13
Csa1M042270.1	195499563779641	-447694513613592	0.307974657053076	-145367322719816	7.08971e-34	1.02449e-31
Csa1M042280.1	728083998130957	-305828904605698	0.332390838687652	-920088248560564	3.55022e-07	6.64024e-05
Csa1M042330.1	524143182310711	-221739253230108	0.175727875452188	-126183311930178	1.6733e-22	1.0564e-20
Csa1M042350.1	560553021274889	-473198817383226	0.508141919354786	-931233577391276	1.25051e-06	2.44439e-05
Csa1M042370.1	221123594924967	-147296796517607	0.134935924181481	-109160549654295	9.66012e-16	3.25474e-12
Csa1M042380.1	753555848474013	-201522046063344	0.237374477945559	-848962566689931	0.00207304	0.031447
Csa1M042440.1	651540102365846	-600127841806386	105500029256971	-568841398465048	128225	755484
Csa1M042450.1	687787108377294	-580784655799786	128973766036622	-450312240734968	6.69623e+08	2.60687e+09
Csa1M042460.1	505876562698597	-223147604005733	0.165338787671387	-134963856423842	1.64238e-27	1.57057e-25
Csa1M042480.1	155194214900067	-251322533995272	0.184420824723744	-13627665659328	2.74212e-28	2.74324e-26
Csa1M042490.1	271995533188191	-281237077608872	0.213246702298321	-131883435747314	1.02411e-25	8.35912e-24
Csa1M042500.1	628062046659035	-213016204367266	0.264348159816398	-805816861048762	0.0774459	0.102777
Csa1M042520.1	24775935452543	-177580343535941	0.1887550518865	-940797831693118	5.05771e-07	1.01928e-05
Csa1M042530.1	243295366522	-129837030999155	0.190623849163741	-681116405784188	968.121	8545.75
Csa1M042540.1	420297059916943	-185489676951599	0.214683003261167	-864016592528968	0.000561314	0.00891704
Csa1M042590.1	662786476099279	-112136722911007	0.236197505084292	-474758287014881	2.05862e+08	8.69631e+08
Csa1M042700.1	156907343204419	-112466068764593	0.110932659285474	-10138228857849	3.73816e-10	9.53254e-09
Csa1M042710.1	472907496271795	-107924446904369	0.248781464911514	-433812249408354	1.43705e+09	5.30846e+09
Csa1M043190.1	66415133707199	-118393603132388	0.231059782307317	-512393814060294	2.99219e+07	1.43349e+08
Csa1M043200.1	160508921210214	-116476879430339	0.158240382051847	-736075570091679	18.2872	196.555
Csa1M043220.1	914386751283168	-292991889622581	0.779541584133057	-3758515204143	0.00017092465389547	0.000527928775838003
Csa1M045480.1	453064703248777	-140935733248443	0.27231032168668	-517555604853656	2.27233e+07	1.11099e+08
Csa1M045650.1	617176032094749	-286932256984839	0.235917137845838	-121624168385909	4.92789e-20	2.55673e-18
Csa1M045660.1	270874559670164	-532498472714038	0.538917406737173	-988089206355389	5.03824e-09	1.20154e-07
Csa1M045670.1	270017822523239	-248633915996973	0.253382250080133	-981260194501949	9.93726e-09	2.29687e-07
Csa1M045680.1	563945899649085	-268342536256497	0.172139556826726	-155886619672553	8.69354e-41	2.14675e-38
Csa1M045690.1	2466647225758	-243520110574973	0.17874183517713	-136241250031728	2.87839e-28	2.86488e-26
Csa1M045860.1	161860451823431	-236310032363034	0.159495662398864	-148160789333615	1.15323e-35	1.87476e-33
Csa1M046270.1	989945050862029	-105196498419003	0.191900017304689	-548183892302511	4.20927e+06	2.29178e+06
Csa1M046870.1	251946581842051	-111886952449857	0.117561824148879	-95172861819637	1.7776e-07	3.70091e-06
Csa1M047430.1	304064599986343	-227263963002855	0.186467892341692	-121878335272008	3.60888e-20	1.89253e-18
Csa1M050110.1	670801404649077	-239282609295421	0.263742377133059	-907258863351724	1.16222e-05	0.000210712
Csa1M050190.1	539137462944862	-124961654886094	0.229458459422908	-544593802295959	515331	2.77556e+07
Csa1M050540.1	544300953102402	-245353826137482	0.320255091215241	-766119986434756	1.84204	21.7258
Csa1M051690.1	13134978913266	-202080731985505	0.46867768100249	-431172083025713	1.61989e+09	5.93442e+09
Csa1M051810.1	114084512354773	-23285944306635	0.154106963390906	-151102479695017	1.38617e-37	2.62538e-35
Csa1M056920.1	667746612373229	-333368826417747	0.30572404416841	-109042397147576	1.10009e-13	3.64976e-13
Csa1M058140.1	361820808406505	-117694428162277	0.156090674904928	-754013192869862	4.69496	5.3436
Csa1M058680.1	143249760637105	-510914157360779	112197821122842	-455369054628428	5.27129e+08	2.09051e+09
Csa1M059750.1	25152678469746	-365492661636797	0.247858116868377	-147460436742884	3.26237e-36	5.17417e-33
Csa1M059760.1	151764428327127	-4387288992117	153528214254528	-285764347186601	0.00426799640137251	0.0101921990204401
Csa1M062350.1	207571049277801	-148810299509981	0.190624630942439	-780645705511766	0.58818	7.25298
Csa1M064780.1	27312959814049	-396953289926926	0.646569223526594	-61393780508422	82845.2	572492
Csa1M064790.1	944382994315508	-481595602786799	0.43114429743203	-111701721594201	5.70702e-15	2.09272e-14
Csa1M064800.1	652399131290911	-567555437919934	0.537104665553626	-105669429874514	4.24094e-12	1.23297e-10
Csa1M064820.1	31397333523011	-10289586568501	0.183743459261188	-559997433915434	2.14384e+06	1.22394e+07
Csa1M064840.1	172935569325449	-332861503054594	0.293647784617026	-11335399771148	8.7631e-17	3.42586e-14
Csa1M064850.1	361285232974882	-597411709271354	0.543924498166844	-109833572726504	4.59522e-14	1.60364e-12
Csa1M064860.1	332751745340344	-213756815475311	0.385536403153413	-554440031413201	2.94963e+06	1.64639e+07
Csa1M064870.1	609725029000045	-454080733499897	0.405908341650098	-111867800413751	4.73311e-15	1.74544e-13
Csa1M065370.1	238445887041089	-46804917026381	141789247610642	-330102019829521	0.000963339471381868	0.0026086655202273
Csa1M065380.1	147597124528744	-395753842028143	0.651018654248961	-607899388819663	120939	82004.8
Csa1M065420.1	141071205320226	-408268600985675	0.295736620750788	-138051418843294	2.37305e-29	2.58622e-27
Csa1M065920.1	213380720507247	-306383268627434	0.278996367082365	-109816221562836	4.68436e-14	1.63183e-12
Csa1M065930.1	642712214983633	-346947945847833	0.307554318788466	-112808673022232	1.6313e-15	6.26444e-14
Csa1M065940.1	172267591817713	-302894349474737	0.613948554093188	-493354610016334	8.075e+07	3.62631e+08
Csa1M068570.1	939323009887378	-318755888450005	0.644542474322132	-494545978192114	7.59644e+07	3.4256e+08
Csa1M071150.1	107536079130807	-643669799942245	123526489219949	-521078356558922	1.88045e+07	9.30352e+07
Csa1M071200.1	134449807551068	-426184532144787	157816870088641	-270050047187864	0.00692352388110975	0.015797537208666
Csa1M071240.1	449339086581597	-438654136870114	136878157934254	-320470514427007	0.00135200905086658	0.00357046061517602
Csa1M071250.1	400343502023733	-363238521540022	116810065110422	-310965087808698	0.00187308593824277	0.00481678888521487
Csa1M071260.1	334338694804888	-350472986923309	0.431120064948602	-812935920681615	0.0431566	0.58628
Csa1M071270.1	22573003664037	-106409475196894	0.270860830894409	-392856637283137	8.54538e+09	0.000278116797445524
Csa1M071280.1	250690234873197	-466654710202716	0.379555747696644	-122947607310556	9.66425e-21	5.31071e-19
Csa1M071800.1	323819750256883	-452415328231313	0.596832815135338	-758026899256072	3.44839	39.7819
Csa1M071890.1	735075702656233	-227740465778335	0.263471281758961	-86438439991606	0.000543528	0.00864151
Csa1M073070.1	520283263434118	-620340256026366	128295316476869	-48352525490532	1.32977e+08	5.78655e+08
Csa1M073080.1	332083967447786	-344959040248057	0.439774538863357	-784399754336936	0.436426	5.45057
Csa1M073640.1	458282650269474	-66696089376738	112736653617891	-591609625054131	329672	2.10791e+06
Csa1M074900.1	371082239992937	-2927614640987	0.203189382202091	-144083052434069	4.58832e-33	6.13074e-31
Csa1M075030.1	436388357811832	-149825384738285	0.315606985199029	-474721383760886	2.06238e+08	8.7103e+08
Csa1M075560.1	129471101030634	-126149468263177	0.123223161084472	-102374802880361	1.34699e-10	3.56057e-09
Csa1M077220.1	171725918559043	-121333551053337	0.175906566236067	-689761352572294	528.834	4847.97
Csa1M084290.1	664134104381877	-174048439582836	0.238644556484777	-729320803066123	3.0266	316.754
Csa1M085890.1	103364797304769	-446261586846302	0.284991859781795	-156587485406771	2.89539e-42	7.432e-40
Csa1M086390.1	427190297743264	-157846212397441	0.162536916672158	-971140683785841	2.6959e-09	6.01735e-07
Csa1M086900.1	23066915359644	-141946605145494	0.144939657450436	-979349666215641	1.2007e-08	2.75569e-07
Csa1M088440.1	145614434361441	-702957032379384	0.617235666579224	-113887947576853	4.75521e-16	1.90092e-14
Csa1M088450.1	497052769524744	-378088044077004	0.492831066367723	-767175752258473	1.69655	20.1072
Csa1M095020.1	131964083008395	-137058155455421	0.233711165996616	-586442478565211	450692	2.83068e+06
Csa1M108800.1	127982474214183	-123808486214218	0.103391699875381	-119747026466772	4.82163e-19	2.33981e-17
Csa1M109370.1	739675387402618	-249927670006299	0.950621969391691	-262909629751382	0.0085612114017073	0.0191703526198928
Csa1M124520.1	134414261376093	-71562068545422	123379076821072	-580017863557233	662443	4.07535e+06
Csa1M132120.1	218957754931182	-383812508643162	0.683659255646843	-56140907253573	1.97599e+06	1.13442e+07
Csa1M145870.1	274889371982337	-15487395121277	0.141208248557634	-109677694323614	5.46028e-14	1.88529e-12
Csa1M145880.1	130511940210616	-125545427102171	0.184690289361911	-67976192758114	10.6362	9308.71
Csa1M151000.1	180844228978647	-339246511822528	0.639750068805906	-530279758243296	1.14041e+07	5.82998e+07
Csa1M152000.1	213148290356053	-171590774938741	0.180622246742817	-949998009841306	2.0993e-08	4.34287e-06
Csa1M153540.1	634224048166147	-607523562331482	127195530107748	-477629647690329	1.78553e+07	7.61025e+08
Csa1M163120.1	796196150063391	-165033160728281	0.605348673485497	-272624964680351	0.00640585274973951	0.0147416981764679
Csa1M164680.1	527447674180187	-114948405476226	0.131514603830572	-874035294394472	0.000232383	0.00378725
Csa1M164690.1	362294554094101	-157149995978836	0.122269522050344	-128527529464072	8.30029e-24	5.68148e-22
Csa1M165740.1	869453332865966	-352632074361906	0.866138393423423	-407131328018059	4.67488e+09	0.000159019375170185
Csa1M165740.2	581166408170994	-288202408901879	0.993712520455213	-290025941073839	0.00372853946050187	0.00902100307521647
Csa1M168880.1	18634134783042	-141467067091744	0.17786019431876	-795383518125524	0.180825	2.32533
Csa1M169990.1	790757910914964	-519033460982357	0.54578436456393	-950986313792726	1.90914e-07	3.95785e-06
Csa1M172610.1	195294523334483	-116066164072496	0.375070106449637	-309451918659055	0.00197132183881236	0.00504083712564577
Csa1M181530.1	160398776081278	-105144248503941	0.156557566305869	-671601194275841	18.6765	15924
Csa1M222880.1	141366453558106	-137106280165949	0.181664315532377	-754723236449332	4.44605	50.751
Csa1M237040.1	504002825481278	-114312861422661	0.135991015250597	-840591278857731	0.00424547	0.0625061
Csa1M237050.1	465824814482599	-137175496248863	0.114214885535116	-120102993236103	3.13708e-19	1.56517e-17
Csa1M237060.1	249099521936281	-133139137982673	0.133514804477286	-99718633078868	2.02396e-09	4.99157e-08
Csa1M246600.1	195014685343142	-188504978150311	0.499695759949951	-377239499028751	0.000161688022872461	0.000502102825564465
Csa1M250130.2	453002430545426	-240487611437152	0.921535851841495	-260963923385714	0.00906377530573097	0.0201937104458885
Csa1M256170.1	129010056923316	-110070057293615	0.218518482392356	-503710514957638	4.72625e+07	2.20415e+08
Csa1M256190.1	217737227000002	-105670571659912	0.176687422470075	-598065047203966	222248	1.44907e+06
Csa1M257320.1	798836109102262	-185562783939165	0.282894490234758	-655943435961501	5401.23	43432.4
Csa1M257330.1	904742185232516	-170266304813349	0.1443178590803	-117980065598542	3.99667e-18	1.81319e-16
Csa1M264520.1	12910354663093	-159864220093606	0.22212646652018	-719699109241819	61.5558	624.782
Csa1M264580.1	369215193687373	-107453420421037	0.11118472067916	-966440530359471	4.27093e-08	9.34051e-08
Csa1M265640.1	268946609338902	-492879206335665	144475382108567	-341150996898065	0.000646041389254841	0.00180042506022621
Csa1M266170.1	161063635957695	-184728916275214	0.19597630230242	-942608438392471	4.25684e-07	8.60543e-06
Csa1M267220.1	94960646991688	-179375848810189	0.657271295333897	-272909908105854	0.00635076194303204	0.0146304515806175
Csa1M267230.1	124867488981684	-202854145401022	0.155038872578261	-130840828514555	4.06031e-25	3.16834e-23
Csa1M269350.1	172855480730583	-132165000189325	0.181592815908234	-727809630178944	33.8564	353.004
Csa1M287010.1	830573062254707	-49293834222609	129109419233749	-381798899841412	0.000134543923877501	0.000423540885428803
Csa1M305750.1	330662584434293	-158470497242511	0.145310395468109	-109056545288454	1.08311e-13	3.61803e-12
Csa1M348430.1	326655111615479	-371737798077528	137644208883271	-270071513428348	0.00691905725208741	0.0157904736632804
Csa1M348950.1	486845594437545	-572234743177564	0.5167168597353	-110744353004217	1.66929e-15	5.9533e-13
Csa1M351950.1	803133555027153	-104116289159562	0.116120807427043	-896620437512689	3.06908e-05	0.00053793
Csa1M372010.1	746199509443998	-131278744015016	0.127648705366683	-10284377239699	8.28761e-11	2.22081e-09
Csa1M397120.2	886332927832382	-240207258768435	0.331354198390359	-724925955172156	41.9056	431.623
Csa1M409740.1	374629784025119	-153520040281932	0.370099198159354	-414807816513644	3.35278e+09	0.000116775610845433
Csa1M414240.1	43500669695714	-553553372068576	0.740014819634522	-748030116940042	7.41525	8.23785
Csa1M418780.1	466499234081351	-122630576079211	0.318120147188294	-385485097888586	0.000115800144251281	0.000367560887415228
Csa1M423060.1	596536430265229	-201035031340316	0.32705436356318	-614683837726812	79042.6	548351
Csa1M423070.1	157010692399089	-379787141245712	0.682167408134529	-556735981105118	2.58628e+06	1.45945e+07
Csa1M423310.1	248559592112198	-126570882834301	0.327689854547372	-386252064499006	0.000112223078102066	0.000357020190413423
Csa1M424860.1	729057305765748	-120312816679784	0.117822843323297	-102113319697823	1.76426e-10	4.61357e-09
Csa1M425940.1	383230483286196	-209654417518446	0.243686916391573	-86034334802595	0.000773661	0.0121616
Csa1M435760.1	132204921158343	-222146447804933	0.554279419752092	-400784225227578	6.1276e+07	0.000204162715082736
Csa1M439830.1	457993990839055	-158270110837626	0.321603295771948	-492128385866594	8.59783e+07	3.84253e+08
Csa1M467720.1	193088090717195	-172205321956958	0.106792983872712	-161251531432263	1.69838e-44	5.43146e-42
Csa1M469740.1	136614745800663	-574119115888425	122475395315472	-468762819184709	2.7639e+08	1.14403e+09
Csa1M470240.1	130731667860497	-133996410325342	0.196479918665567	-681985269718178	911.339	8099.5
Csa1M470410.1	688654906278412	-190955491768117	0.204686881960297	-93291514306792	1.06722e-06	2.09661e-05
Csa1M470440.1	408836369633871	-119733726277669	0.184769216203685	-648017720363536	9161.5	7186.27
Csa1M475990.1	747621188390748	-403905340616311	0.370375314964871	-109052986064857	1.08736e-13	3.62601e-12
Csa1M476010.1	219703160396087	-173587166601828	0.408476015580738	-424962935351384	2.14125e+09	7.69271e+09
Csa1M479100.1	248693614912881	-1770494200364	0.391248461188843	-452524259132981	6.03263e+08	2.3679e+09
Csa1M479110.1	969360520872102	-228230182318141	0.642532556784173	-355204074732673	0.000382255659962224	0.00110901894921818
Csa1M479640.1	282900060729223	-127031526037039	0.363344987604013	-349616839012192	0.000471990744146339	0.00134850548283638
Csa1M481720.1	776397692576411	-564449729694238	0.57946852011107	-974081783745641	2.01923e-08	4.54862e-07
Csa1M499320.1	795460742775606	-100468996643496	0.19630868981256	-51179087761946	3.08942e+07	1.47572e+08
Csa1M522520.1	525541442568018	-129696256988283	0.135493180659414	-957216122295466	1.04694e-07	2.22238e-06
Csa1M522530.1	883583513586633	-133988963666198	0.210765252778875	-635726059678219	20538.3	154260
Csa1M523070.1	140568231110241	-102432958087392	0.171160937153966	-598459904407103	216924	1.4172e+06
Csa1M526820.1	191657707457155	-492696209018235	171735461416016	-286892529333074	0.00411869067125125	0.00986826548940915
Csa1M528540.1	273952146640278	-322719001799075	0.513243578722513	-628783320781797	32192.8	235185
Csa1M532370.1	200583646718234	-4073264974217	0.751304118174129	-542159276873941	5.90703e+06	3.15279e+07
Csa1M533430.1	663753757149395	-2050446919996	0.31600729233049	-648860633839922	8663.4	68010.3
Csa1M533460.1	668990461331208	-10077568928764	0.0934663127592802	-107820332601742	4.18531e-13	1.33628e-11
Csa1M533530.1	915371804456475	-250616677709185	0.683267813300341	-366791282760194	0.00024453852170499	0.00073527396446069
Csa1M533650.1	158135670832265	-659005449203617	122304670168159	-53882280071361	7.11557e+06	3.75164e+07
Csa1M534720.1	76394387223809	-118686182549742	0.248845338234752	-476947582750285	1.84706e+08	7.86219e+08
Csa1M534750.1	152577870751962	-131828442136878	0.209880149899022	-62811295970726	33612.2	245124
Csa1M536320.1	421163145999001	-438386175820129	0.498420115341525	-879551531582429	0.000142393	0.00236409
Csa1M537320.1	656437763830928	-208865972891734	0.181012883155998	-115387352132131	8.41535e-17	3.52289e-15
Csa1M537470.1	269659474827709	-372444513136763	0.283791869490421	-131238612933319	2.40369e-25	1.92968e-23
Csa1M537480.1	123988214224091	-296130677390335	0.624673924074664	-474056409236221	2.13124e+08	8.98169e+08
Csa1M538140.1	193256570585307	-130585805436644	0.112036625857986	-116556353278766	2.14773e-17	9.2286e-16
Csa1M538280.1	639749272849451	-359566222967854	0.239638309844274	-150045384313349	6.85663e-37	1.25008e-34
Csa1M547510.1	539901629417225	-196614729871195	0.795646454082605	-247113185589315	0.0134686147803508	0.028778284461674
Csa1M560730.1	778375166101764	-524018773397987	124879120238078	-419620808025361	2.71421e+09	9.61831e+09
Csa1M568480.1	321085792496849	-215458207134858	0.323097737228652	-666851488911483	2584.05	21690.9
Csa1M568500.1	564726446026547	-144281652721124	0.316458994224885	-455925271059268	5.1336e+08	2.04047e+09
Csa1M568540.1	102728483614556	-132855823153245	0.186584336696661	-712041672443467	107.601	1062.83
Csa1M569120.1	144871147642214	-214669518832853	0.513706267514442	-41788378380417	2.93003e+09	0.000103137727237508
Csa1M569130.1	796866761733822	-1005671704525	0.10152172118706	-99059757140247	3.92124e-09	9.45556e-08
Csa1M569310.1	37004860731731	-170596790842034	0.184581872176734	-924233722576457	2.41171e-06	4.55446e-05
Csa1M569340.1	40488532703566	-34063063566173	0.435714902975634	-781774121875235	0.537796	6.66539
Csa1M569400.1	795903494851521	-132213409765253	0.319241464458693	-414148613149091	3.45063e+08	0.000119948038866623
Csa1M569450.1	150813331995865	-203218615946269	0.504243361651325	-403016938647953	5.57367e+09	0.000187048172261482
Csa1M569470.1	219780285684439	-278010011493727	0.311743051699701	-891792166587024	4.7512e-06	0.000820961
Csa1M569480.1	411894691385377	-255145219704532	0.380892917850605	-669860760720696	2104.15	17846.8
Csa1M570070.1	725995400920086	-222529664436976	0.699321982328878	-318207735578266	0.00146222758077611	0.00383970058497514
Csa1M570220.1	225697755379263	-159032058622057	0.160845044558658	-988728369334748	4.72679e-09	1.13003e-07
Csa1M572390.1	103079125670487	-128976684473346	0.129041527383632	-999497503543237	1.60328e-09	3.9641e-08
Csa1M573570.1	17457274904388	-47806624286821	0.920625641256614	-519284084044923	2.07109e+06	1.02079e+08
Csa1M574230.1	121686691284528	-152422755666843	0.191769553116862	-794822500180508	0.189203	2.43147
Csa1M574940.1	306695062348786	-164240695251163	0.136551791791171	-120277217235155	2.54075e-19	1.28075e-17
Csa1M574950.1	962129407008977	-179532759538195	0.170747949317067	-105144899400704	7.40806e-13	2.11281e-10
Csa1M575180.1	315582170266253	-448459379893841	143093544045836	-313402944125969	0.00172423555208205	0.00446639053910723
Csa1M586770.1	739497745096138	-220047992563649	0.156655589810596	-140466096887891	8.08111e-31	9.61258e-29
Csa1M586810.1	12928967959045	-107504488202716	0.159076780345687	-675802514792543	1398.85	12085.4
Csa1M589060.1	604580212384017	-572719420455229	126859452126945	-451459793379937	6.3437e+08	2.47902e+09
Csa1M589090.1	347076087296865	-256473761789483	0.378050582931258	-678411232171328	1168.02	10181.3
Csa1M589140.1	215327856837331	-509548937351674	0.534387437896548	-953519677328789	1.49602e-07	3.13136e-08
Csa1M589650.1	523265135464228	-225590938404801	0.173881910630323	-129738014487552	1.7227e-24	1.25867e-22
Csa1M589720.1	143658412136654	-146946400762929	0.177940688606802	-825816747779585	0.0147926	0.209872
Csa1M590300.1	866375358068579	-257811331792312	0.163337303269021	-157839836113671	4.01057e-42	1.10195e-39
Csa1M597060.1	227013245388611	-265164665257406	0.436158914575265	-607954248775645	120526	817531
Csa1M597700.1	338617445828317	-430547826135438	131666678541857	-326998319471214	0.00107553873826852	0.00288684778565523
Csa1M597710.1	346843933669011	-308027503769924	0.235188657935824	-130970390525369	3.42355e-25	2.70391e-23
Csa1M597780.1	99647780305416	-175509381462336	0.230663693017472	-760888630396816	2.76468	32.1414
Csa1M597790.1	139566950978419	-965687999528565	12809447474096	-753887317529845	4.7405	53.8914
Csa1M597800.1	180414423035408	-736441645877595	0.881007734203784	-835908264236929	0.00632078	0.0918137
Csa1M599480.1	122099235988956	-247008929995565	0.301993958450544	-81792672695476	0.0285575	0.394267
Csa1M605730.1	251472247377321	-351502708563425	0.550915080726294	-638034283069587	17669.2	133809
Csa1M605740.1	383239159313797	-429678842105555	0.387368193103941	-110922592446887	1.36789e-15	4.93249e-13
Csa1M605750.1	345025197901507	-18064304328679	0.198227147861033	-911293156542968	8.01854e-07	0.000147155
Csa1M613490.1	253608600720639	-121827951055678	0.145639745448244	-83650208726142	0.00601043	0.0873707
Csa1M614120.1	109208119708139	-10184852990215	0.108989332171823	-934481640291039	9.2049e-07	1.81566e-05
Csa1M614640.1	466647975114898	-320557107149207	0.412068659451019	-777921590970472	0.729754	0.890866
Csa1M615160.1	119115936129368	-144261392231753	0.109041603913596	-132299404130248	5.89341e-26	4.95554e-24
Csa1M615710.1	948897792564384	-167691750774442	0.2813388477589	-5960490423212	251482	1.62771e+06
Csa1M616230.1	849372423711497	-119292571779738	0.219761384460821	-542827722315363	5.69006e+06	3.04281e+07
Csa1M616240.1	191892267814279	-186486268909489	0.213511915060187	-873423241306793	0.000245316	0.00039847
Csa1M627460.1	398917994838162	-362668379055659	135756379039359	-267146473426867	0.00755210075957861	0.0170872630036951
Csa1M629010.1	144119056668621	-128767258058555	0.160173515748244	-803923529161635	0.0904008	1.19319
Csa1M629020.1	894361197271353	-658666889197276	127027016248788	-518525041875538	2.15725e+07	1.05977e+08
Csa1M629720.1	176702367727197	-485089610497558	156050377941949	-310854492565222	0.00188011059519735	0.00483166875129889
Csa1M629780.1	564546334083458	-241847404829965	0.319623676589784	-756662983826323	3.83031	44.0057
Csa1M630320.1	453537278184358	-137120201486017	0.159747325836016	-858356787936304	0.00091975	0.0143425
Csa1M633420.1	340613710578425	-485215542184993	0.382076153207181	-12699445859472	5.95499e-25	3.87233e-21
Csa1M641010.2	102479357668175	-273015346272307	0.679087995208109	-402032355451432	5.81183e+09	0.00019437186916257
Csa1M654910.1	125725503625182	-176088534559817	0.568971596294568	-309485632862159	0.00196908253095004	0.0050370917930466
Csa1M654920.1	965215870933244	-284708859613552	0.668982589249085	-425584857048567	2.08258e+09	7.50404e+09
Csa1M657490.1	205585606071603	-179540864727532	0.412822287319193	-43491078423465	1.36692e+09	5.06958e+09
Csa1M658010.1	454690425882105	-226553971672929	0.234650827543541	-965494023799642	4.68432e-08	1.01875e-06
Csa1M660200.1	492334580404442	-722409806971761	0.567259357730386	-127350884058067	3.77418e-23	2.47902e-21
Csa1M665890.1	112169225473012	-13237065383269	0.126625872635948	-104536814694464	1.40946e-11	3.93357e-10
Csa1M680120.1	212862967104625	-324310945755281	0.577748674539161	-561335681148843	1.98439e+06	1.13857e+07
Csa1M690150.1	777062484076016	-118828903921718	0.253626020295501	-468520161232943	2.79684e+08	1.15718e+09
Csa1M690210.2	112044780306601	-129737095478468	0.515237657813203	-251800491503482	0.0118021674117789	0.0255875396609227
Csa1M690360.1	287096232194976	-139444162907021	0.15342741869669	-908860776590971	1.00315e-07	0.000182722
Csa1M695380.1	256673748618552	-352769757947806	139985947214237	-252003693919305	0.0117342519278385	0.0254601030595344
Csa1M696520.1	441020807076068	-261832367122642	0.173057814110408	-151297627598368	1.03066e-38	1.99071e-35
Csa1M701990.1	273752738235137	-129233599957224	0.284524776660495	-454208598189781	5.57003e+08	2.19649e+09
Csa1M701990.2	200539860867618	-128927224677694	0.352811520724164	-365428046150717	0.000257904231739698	0.000771813053814617
Csa1M703580.1	113704347869051	-423789913219	0.901651009198866	-470015459302314	2.59965e+08	1.08017e+09
Csa2M000220.1	128606979593105	-111006568614394	0.130902446943841	-848009882214174	0.00225003	0.034026
Csa2M000240.1	314268867948703	-1142323771763	0.338738308550567	-337228988551932	0.000745459416772664	0.00205517556563046
Csa2M000300.1	28908641894665	-155993676239231	0.168884861751227	-923668791990459	2.54245e-06	4.78282e-05
Csa2M000310.1	186432627666675	-123905354085073	0.162774431732767	-761208948887586	2.697	31.4108
Csa2M000340.1	689260437288444	-176295413117874	0.138972683904825	-126856162063193	7.10528e-23	4.60498e-21
Csa2M000350.1	486335004388281	-284604825029919	0.233481529623385	-121896076956922	3.53117e-20	1.86179e-20
Csa2M000420.1	812354566414952	-593690664025927	0.577524557623992	-102799206750349	8.6799e-11	2.31955e-09
Csa2M000440.1	411966078114262	-711641455091098	106080919665379	-670847742775885	1966.66	16731.6
Csa2M000920.1	424922000624059	-151702848623349	0.290771188765839	-521725860348279	1.81591e+07	9.00286e+07
Csa2M000930.1	669477827195018	-182873993530416	0.289179256126071	-632389736318741	25504.7	189109
Csa2M000960.1	222802804238991	-137994437233082	0.196124718096867	-703605535152008	197.758	1913.63
Csa2M002550.1	961412097668127	-10140072191667	0.0893233779118038	-113520921719722	7.24091e-16	2.85365e-14
Csa2M005330.1	10386820847588	-222503130567758	0.277517541132015	-801762402694083	0.10781	1.41341
Csa2M005990.1	408862454163291	-254010612303947	0.212847277598459	-119339375711041	7.8758e-19	3.72915e-17
Csa2M006000.1	943700859819003	-176740150327113	0.241875223670935	-730707956130152	27.3011	287.265
Csa2M006030.1	115754703840111	-140523286891961	0.189523697211013	-741454968217007	12.2039	133.076
Csa2M006070.1	117447374753736	-134963672437334	0.219597347091829	-614596097014304	79480.8	550923
Csa2M006150.1	159429853676702	-215734380640175	0.208603724710171	-10341827833607	4.5576e-11	1.24176e-09
Csa2M006280.1	106305654760541	-140899052546324	0.523030451812348	-269389768909432	0.00706218390683937	0.0160888804921899
Csa2M006850.1	335981120414383	-181823487871387	0.155034031155655	-117279726596823	9.1627e-18	3.99879e-16
Csa2M006860.1	796298669170475	-243706062402058	0.249306496107971	-977535949550677	1.43646e-08	3.27749e-07
Csa2M008690.1	908451996903638	-3081272790782	0.174460948339156	-176616762668969	8.27454e-56	6.20845e-53
Csa2M008700.1	103566676147888	-115423460612221	0.205773329738675	-560925270338993	2.03202e+06	1.16317e+07
Csa2M010140.1	463287413564706	-214542875214619	0.840349112896492	-255302078531551	0.0106793122987376	0.0233949493906538
Csa2M010150.1	773865742330389	-70428987795912	0.711248343073152	-990216546468192	4.07358e-09	9.79868e-08
Csa2M010160.1	158820336444215	-562271836039076	0.583443244207513	-963712994573801	5.57242e-08	1.20384e-06
Csa2M010190.1	476451296411717	-117448311886285	0.152121449291692	-772069372420185	1.15698	13.941
Csa2M010200.1	288690579108449	-426326025444559	0.438626822255153	-971956122638943	2.48851e-08	5.58642e-07
Csa2M010240.1	423082691156075	-323784232911556	0.399871811657625	-809720073964062	0.0562382	0.756096
Csa2M010360.1	311823426555249	-273047660630748	121191601302067	-225302461306855	0.024257597107922	0.0486548637036133
Csa2M010380.1	850988208196465	-552818650651328	12610649980248	-438374430752739	1.16657e+09	4.37474e+09
Csa2M010390.1	108295982562848	-600751554385609	0.565593829926659	-10621607284215	2.36454e-12	7.02093e-11
Csa2M010420.1	531903627357688	-147337827249592	0.140791278893111	-104649825193684	1.251e-11	3.51143e-10
Csa2M011470.1	752226720105969	-182030232702329	0.166928038003667	-109047128858203	1.09438e-13	3.64321e-12
Csa2M011550.1	749146281381961	-245557423381968	0.809824109915832	-303223157195813	0.00242752894924743	0.00610496773777476
Csa2M012670.1	464660431175845	-150905244519724	0.154299515040877	-978002066174646	1.37183e-08	3.13367e-08
Csa2M020860.1	372579452654224	-150830196154796	0.176338906382678	-855342699174257	0.00119487	0.0184996
Csa2M020870.1	156393210765172	-155711884769096	0.181902708236345	-856017407760531	0.00112697	0.0174761
Csa2M020940.1	638457591795456	-110728627201982	0.116835342716589	-947732292535654	2.6089e-07	5.35731e-06
Csa2M020950.1	610704492303428	-163248089807564	0.252512630425675	-646494749717537	10133.4	79104.6
Csa2M021000.1	84732241407322	-467921977233618	0.452443336302233	-103421122533904	4.5441e-12	1.23981e-09
Csa2M021500.1	212820231780301	-293121834374623	0.555345546670937	-527818825831529	1.30467e+07	6.61424e+07
Csa2M021510.1	33493670467946	-295781550847267	0.34420611770114	-859315205734032	8.46154e-05	0.0132478
Csa2M021520.1	20098557631526	-518004085039219	0.913070704093423	-567320890613328	1.40147e+06	8.22253e+06
Csa2M021530.1	363567437989585	-429951568430337	136584235931263	-31478857387811	0.0016445596341463	0.00427912100315027
Csa2M021540.1	295110049700493	-443169850386269	0.586992075106888	-754984384253519	4.3578	49.8604
Csa2M021570.1	7617206112214	-104000242745834	0.115684176558553	-899001452399968	2.47198e-05	0.000436016
Csa2M021720.1	191781776598772	-167824960491213	0.44655923133688	-375817917790635	0.000171154306195508	0.00052855440957131
Csa2M021730.2	270769537607251	-3421962566713	137018564116232	-249744448045024	0.0125092051724762	0.0269705542113911
Csa2M021750.1	566853675726315	-107117842801747	0.245199277918919	-436860351755064	1.25044e+09	4.66683e+09
Csa2M022270.1	374327187813793	-111999696239307	0.128747798836101	-869915425753305	0.000334367	0.00539077
Csa2M022770.1	753158860983479	-228132827860754	0.718644397313672	-317448836606151	0.00150100907853277	0.00393253896105524
Csa2M022780.1	669225984643808	-241032984802904	0.782266184500896	-308121442008501	0.00206158130979111	0.00525441967486346
Csa2M022790.1	94047444821026	-417099838543468	0.935557354022118	-445830324298437	8.2611e+08	3.17231e+09
Csa2M031700.1	255748147398272	-119215205956384	0.319128456858883	-373564949769114	0.000187231306728704	0.000574384074801627
Csa2M032730.1	279803178250354	-173153188214113	0.176564112869525	-980681665147137	1.05236e-08	2.42952e-07
Csa2M033340.1	25632634413447	-288727056212554	0.233649382688426	-123572787948502	4.44966e-21	2.50155e-19
Csa2M033350.1	279921843958629	-332624727561041	0.196939396073534	-16889699785453	5.35749e-50	2.54912e-47
Csa2M033360.1	550102200881555	-183982201547606	0.257857230599816	-713504139944554	96.758	962.057
Csa2M033950.1	236445757880868	-390266550256776	0.249642237332959	-15633033673555	4.33656e-41	1.09867e-38
Csa2M034500.1	404035175065952	-100327075862974	0.120087165510892	-835452110441185	0.00656987	0.00953609
Csa2M034700.1	677727931867047	-226023248795983	0.83648734831743	-270205220976291	0.00689129402788403	0.0157326347449926
Csa2M034770.1	351178950139633	-405198327459638	0.602094644475904	-672981118794613	1698.83	14541.8
Csa2M035370.1	725283413977589	-127254226937674	0.151289004147178	-841133350404482	0.000405375	0.0598642
Csa2M035500.1	115626133313093	-144816605541578	0.1055127779726	-137250301171281	7.18993e-30	7.46069e-27
Csa2M037260.1	566865103786782	-119689175158018	0.238728545124688	-501360970869673	5.34183e+07	2.46589e+08
Csa2M047780.1	4425879920074	-233080021007595	0.357481847825436	-652005192502562	7028.31	558.031
Csa2M047820.1	223560627388113	-143413206003513	0.21343491360135	-671929458885895	1826.06	15589.9
Csa2M055050.1	939855496588619	-200505199018963	0.162318731216588	-123525607621601	4.71852e-21	2.62997e-20
Csa2M057070.1	134099771405218	-693058133196962	0.58825745327388	-117815444469054	4.85944e-18	2.18429e-16
Csa2M060480.1	905435292011057	-109114047850417	0.114770620563839	-950714105355251	1.95974e-07	4.05846e-06
Csa2M060490.1	327659516949102	-130632732443635	0.359848859952385	-363021109642866	0.000283189519193506	0.000841758515987644
Csa2M061570.1	219933332185845	-138403836870721	0.133973157123942	-103307139909139	5.11782e-11	1.38665e-10
Csa2M069200.1	121718830617146	-192717677594655	0.293218753186482	-657248813387082	4948.13	40036.6
Csa2M069700.1	357197720632104	-152439022259009	0.358950498113968	-424679790277402	2.16847e+09	7.78193e+08
Csa2M070200.1	231730328377959	-184873431174003	0.347954486582115	-531314980272208	1.07746e+07	5.52845e+06
Csa2M070210.1	359506906287682	-152933812266831	0.300586387300964	-508784890892963	3.62148e+06	1.71309e+07
Csa2M070280.1	519739052911907	-240626855742954	0.859443953620536	-279979694695945	0.00511347608783274	0.012017069211112
Csa2M070840.1	229049674668497	-152251007455285	0.17164244386685	-887024234946179	7.29869e-05	0.00124569
Csa2M072990.1	444294990281979	-234078844496889	0.201364852299858	-116246128270844	3.08991e-17	1.32189e-15
Csa2M073010.1	204860307882948	-116349476305916	0.367607070538261	-316505001211085	0.00155056296769045	0.00405256998575902
Csa2M074190.1	690520139129501	-273101721630374	0.211571733794127	-1290823290677	4.04477e-24	2.87976e-22
Csa2M074200.1	686283540900931	-417026488626566	0.223760375127325	-186371911643993	1.60447e-63	2.60834e-60
Csa2M075330.1	486175330246829	-202271258922776	0.330198237674612	-612575222530716	90256.2	621064
Csa2M075440.1	153258476568014	-182196209894248	0.18188225118639	-10017261646247	1.28e-10	3.17688e-08
Csa2M076540.1	131185332254458	-126383583637954	0.107745369809574	-117298389583999	8.9629e-18	3.92037e-16
Csa2M078080.1	325026810585926	-201263287854362	0.332529447073887	-605249518878375	142619	958394
Csa2M082200.1	200474146468016	-168731945659882	0.17863319942296	-944572152348711	3.52964e-07	7.17252e-06
Csa2M091770.1	274947352389879	-485024112695222	142599482251424	-340130346223876	0.000670653337539889	0.00186528447515372
Csa2M094380.1	228994690532817	-349807378433673	0.264503525583327	-132250554189105	6.28909e-26	5.24306e-24
Csa2M094390.1	189346631243654	-527380365567021	0.915165673177236	-576267643142779	827904	5.01812e+06
Csa2M094400.1	175652352933434	-445690515573272	0.755925477558519	-589595838220401	372513	2.36478e+06
Csa2M099490.1	775829530027079	-251505798084897	0.17081696038645	-14723701763332	4.54107e-35	7.14412e-34
Csa2M100010.1	340985300722213	-131012716681012	0.316515527305304	-413921926031262	3.4849e+09	0.000121053033515975
Csa2M100030.1	859593696936801	-130916182420812	0.220350417646943	-594127226164701	282818	181966
Csa2M116250.1	31855865442507	-184875989449579	0.184550736528735	-100176240380809	1.27532e-10	3.16929e-08
Csa2M116260.1	1393877135288	-250643916614653	0.445908205538616	-562097565152223	1.89882e+06	1.09237e+07
Csa2M123040.1	774950354584512	-203061884965162	0.2487171381779	-816437043513735	0.0323116	0.0443898
Csa2M123070.1	103223653813825	-144862088421544	0.196789690247906	-736126411089189	18.2177	195.915
Csa2M123570.1	30148149967029	-164876605383577	0.172774070701559	-954290216778972	1.3889e-07	2.91654e-06
Csa2M129170.1	595955823535263	-456407623081161	0.473163446156426	-96458766371034	5.11721e-09	1.10918e-06
Csa2M138740.1	951797202338632	-350036178790199	0.217530912775573	-16091330391802	2.93463e-44	9.23367e-42
Csa2M138750.1	315647020572413	-356129594011736	0.263957216055038	-134919438587153	1.7444e-27	1.65999e-25
Csa2M138770.1	70541762556998	-42974458997238	0.357036614598788	-120364291056058	2.2864e-19	1.15552e-17
Csa2M139860.1	127350949180799	-24879992992471	0.232690755416693	-106922997211114	1.10594e-12	3.42456e-11
Csa2M150010.1	23308052907636	-117382866809363	0.185935577647041	-631309340013395	27351.2	201727
Csa2M151070.1	144591399717051	-43744916609473	157458425913456	-277818836024161	0.00546629204599779	0.0127708293692605
Csa2M151580.1	360808617996942	-492619099671996	144351446706003	-341263708063349	0.000643375600661462	0.00179376464451962
Csa2M163170.1	732432497725685	-178549105757598	0.173893063516101	-10267753189653	9.84713e-11	2.62071e-09
Csa2M169690.1	29274582418975	-514030525405372	135773549348121	-378594010301232	0.000153128558760501	0.000477727798544674
Csa2M171860.1	162447806245938	-371994923744753	145523023415829	-255626164859003	0.0105803528449866	0.0231963950663069
Csa2M171910.1	878630536233359	-105095277874111	0.221271014217623	-474961794005012	2.03801e+08	8.61672e+08
Csa2M172510.1	123265953907339	-100636449085834	0.109570584483661	-918462282190717	4.12972e-06	7.68727e-05
Csa2M173050.1	625607748329399	-289057893341361	0.181279997096193	-159453827212926	3.06755e-43	8.80026e-41
Csa2M173570.1	566085943370311	-148707887977466	0.289220499948431	-514167868473987	2.72295e+06	1.31159e+08
Csa2M174660.1	102459183629718	-174419222129475	0.276520398990942	-630764394836521	28331.5	208641
Csa2M174670.1	395514214161429	-165462410695663	0.206958113408673	-799497096153604	0.129604	1.68555
Csa2M175170.1	746174752859141	-504058746295349	128112101500059	-39345131364902	8.33655e+09	0.000271728380585677
Csa2M176170.1	256675673472762	-414635974509067	148755222055621	-278737088203888	0.00531376250606497	0.0124472717301051
Csa2M176180.1	155017141417115	-464682407584171	0.898854369707197	-516971851330646	2.34447e+07	1.14397e+08
Csa2M177220.1	692925978675509	-476274360484301	126462417344592	-37661336109567	0.000165795090569399	0.000514038561161448
Csa2M178720.1	172466883732269	-308704714845796	0.647515744327371	-47675244586751	1.86503e+08	7.9266e+08
Csa2M179730.1	708031385603519	-160214202540531	0.266176575921214	-601909473010703	175395	1.16065e+06
Csa2M185730.2	100875887355119	-206572609484234	0.573949807411518	-359914067078208	0.000319270458963236	0.000941119388554669
Csa2M190760.1	273838317706912	-297759061236598	0.476055918621596	-625470768431468	39826.1	287751
Csa2M193360.1	282317224403984	-404177498486218	142174079234117	-284283535130663	0.00447141631412497	0.0106440987743685
Csa2M205940.1	374209046108507	-152225674368581	0.302970283825115	-502444241219548	5.04897e+07	2.33734e+08
Csa2M215520.1	312497905722746	-139657623576798	0.354500257226154	-393956339184552	8.163e+09	0.000266338626698181
Csa2M223680.1	313597385674582	-150469413828991	0.362412120381968	-415188690903611	3.29745e+09	0.000115012864892793
Csa2M228380.1	145382343695703	-282917207324976	0.161546061818256	-175130983782983	1.13826e-54	7.65698e-52
Csa2M234520.1	969841804278093	-123345922554878	0.16582075474902	-743850929526701	10.1828	111.661
Csa2M234550.1	145249726531038	-110336319234649	0.154913311829233	-712245564514667	106.021	1049.34
Csa2M234560.1	151382564145635	-102323252019309	0.133078870752373	-768891796577591	1.48385	17.6871
Csa2M234590.1	337295527254491	-339673689828239	0.454931021122808	-746648775433901	8.23636	90.9309
Csa2M237140.1	422414095971471	-15402292002372	0.135926910425704	-113313044150964	9.18269e-16	3.58272e-14
Csa2M237690.1	355488892772861	-128668361513424	0.115933566502458	-110984562448267	1.27629e-14	4.61073e-13
Csa2M237740.1	158804806553383	-194220088470467	0.156113056004079	-124409894624952	1.56552e-21	9.19887e-20
Csa2M237750.1	302852792986187	-205641363785162	0.149785128663452	-137290908396662	6.79812e-29	7.09186e-27
Csa2M238760.1	789112978206245	-108452602060979	0.229046167101738	-473496690354159	2.19091e+08	9.20729e+08
Csa2M246540.1	400995937529111	-191456742322679	0.148687661749033	-128764377669639	6.10907e-24	4.27154e-22
Csa2M247600.1	430440198839131	-135473603056218	0.168211404981109	-805377037730781	0.0802818	1.06395
Csa2M248130.1	98841208146215	-285256121774473	0.281020234310645	-101507324721374	3.28886e-11	8.4531e-10
Csa2M258620.1	241299831742214	-104567786763971	0.446617634785013	-234132686709306	0.0192153358296834	0.039508091417102
Csa2M258760.1	479493852759733	-107504595958913	0.147495777165227	-728865585341365	31.3063	327.465
Csa2M263870.1	256956778127677	-127483539877707	0.156459796822796	-814800622693459	0.0369973	0.00506132
Csa2M263880.1	475117760711676	-109202814196082	0.12392294788534	-881215433134489	0.000122763	0.00204865
Csa2M264040.1	190318410899213	-127369060825792	0.147025139568666	-866308042280797	0.000459184	0.00734845
Csa2M270840.1	348088050159742	-113928686094762	0.129353988901817	-880751239772252	0.000127954	0.00213344
Csa2M271490.1	118714253786225	-152544845855087	0.226581278132059	-673245588129213	1668.23	14292.4
Csa2M277000.1	183638475460763	-176795462216824	0.262508508175589	-673484693679214	1641.03	14084.1
Csa2M277040.1	251567621850123	-22782924512781	0.39206591643152	-581099339624957	62103.2	3.8351e+06
Csa2M279260.1	156327806189935	-140965830540041	0.447841760440887	-314767051650708	0.00164577085209291	0.0042813305484236
Csa2M285940.1	120160955817049	-242836168934349	0.598466776613482	-405763825869291	4.95715e+08	0.000167830659690326
Csa2M287080.1	563409081954892	-144648805947995	0.201433100536317	-718098493062296	69.211	697.761
Csa2M287090.1	57306034452663	-24915701015003	0.273109032388727	-912298681485549	7.30819e-06	1.34498e-05
Csa2M292780.1	134752936467232	-368361864156594	157876669588506	-233322545450638	0.0196363155426659	0.040276021828023
Csa2M296060.2	147216753196607	-349262319733985	152247735850213	-229403949939592	0.0217882299868821	0.0441513234220522
Csa2M297180.2	3837862592089	-234999777030208	0.952312265758298	-246767562993725	0.0135993489824676	0.0289877731588699
Csa2M297760.1	820337878875628	-444001497856421	114758052357513	-386902259784957	0.000109272515261056	0.000348599873706079
Csa2M302100.1	246723418737907	-142713137927837	0.175115713716135	-814964773288001	0.0364986	0.499659
Csa2M307320.1	245822380166754	-132359070487848	0.364185871028686	-363438235849141	0.000278647363820452	0.00082926815765208
Csa2M307840.1	135677400699011	-10015138877773	0.111532637297499	-897955891696429	2.71854e-05	0.00047864
Csa2M327500.1	141776675642517	-103494960010787	0.105046381346119	-98523108254229	6.69858e-09	1.57631e-07
Csa2M327510.1	117051149254469	-105128145485901	0.0819195329285366	-128330987406399	1.06997e-23	7.27285e-22
Csa2M334540.1	106100919908471	-338094871002165	0.293923429739173	-115028213743352	1.27673e-16	5.24345e-15
Csa2M336130.1	437767892735482	-232250183652157	0.144886693809531	-160297800678283	7.91624e-44	2.33985e-41
Csa2M345930.1	524314466862947	-157887555755099	0.260767549967101	-605472405500678	140659	945870
Csa2M345990.1	234536620914036	-148409486052708	0.13980286241628	-106156257094937	2.521e-13	7.4741e-11
Csa2M348960.1	123786811320994	-247296147870948	0.190002495783703	-130154157634049	9.99965e-25	7.47407e-23
Csa2M349630.1	204508502917946	-105369180575378	0.42428465397764	-248345490668938	0.0130114807010062	0.0279207969987052
Csa2M350420.1	135354572872189	-2724216761731	0.255731532844191	-106526431505448	1.69483e-13	5.09442e-12
Csa2M351860.1	570919636641219	-3365737417372	0.967320841685499	-347944267540788	0.000502457852332341	0.001428438907505
Csa2M354930.1	318990275288365	-351054605745182	0.473130652837438	-741982375565508	11.7276	128.026
Csa2M354940.1	745828728210351	-633040843262723	0.410240686257668	-154309619808192	1.01348e-40	2.35369e-38
Csa2M354950.1	130356952433221	-27503378634258	0.192630913540218	-142777595396264	3.01128e-32	3.86474e-30
Csa2M356620.1	722166501726735	-143461591958976	0.26103142384381	-5495951017944	3.8861e+06	2.1277e+07
Csa2M357220.1	699043362026499	-605897900283931	0.705218646578428	-859163187507336	0.000857427	0.0134135
Csa2M357230.1	279935596885895	-536187296228164	108295683165371	-495114191587295	73779.3	3.32937e+08
Csa2M357240.1	255665773843072	-5573571244547	0.624220597713034	-892884865537435	4.30465e-05	0.000747775
Csa2M357250.1	751591674234094	-361412790395305	0.327044987402322	-110508585765513	2.17128e-14	7.65956e-14
Csa2M359910.1	120328625453228	-384740157762747	0.841563489936471	-457173062238941	4.83713e+08	1.93208e+09
Csa2M360760.1	460573368072902	-234866872673875	0.927587321034446	-2532019006167	0.011340784390126	0.0246832558164207
Csa2M361350.1	137600483523019	-289537009181745	0.548052089736176	-528301989179757	1.27072e+07	6.45887e+07
Csa2M361420.1	917569172013393	-116604084240375	0.122015781589796	-955647562316047	1.21835e-07	2.57225e-06
Csa2M361430.1	198176754969964	-123868547838784	0.173732740631416	-712983329386245	100.491	997.644
Csa2M361820.1	116484975320409	-115393645561281	0.114767263132141	-100545784932083	8.76959e-10	2.19894e-08
Csa2M361830.1	33671559856711	-277893905767442	0.204194333445846	-136092858737993	3.52673e-28	3.49236e-26
Csa2M361860.1	239079311114927	-105436741592552	0.337947230682438	-311991731311533	0.00180901813173119	0.00466125025938609
Csa2M367210.1	10104788918758	-231985937217165	0.58546682292644	-396240962139562	7.41971e+09	0.000243717290733365
Csa2M368870.1	711058082149542	-172411764771821	0.204653498020166	-842456964770925	0.00362079	0.053592
Csa2M368880.1	130906688842231	-264512578603035	0.171745664222335	-154014123035215	1.60133e-39	3.63242e-37
Csa2M369140.1	395609931023834	-260501369267361	0.362041862749373	-71953383315701	6.23061	631.74
Csa2M369740.1	568897877014597	-164097556423882	0.16576988876662	-989911724287317	4.19965e-09	1.00771e-07
Csa2M369840.1	622312787670263	-212927178523311	0.221197550609734	-962610923748364	6.2034e-09	1.33572e-06
Csa2M370460.1	242350316999386	-13126573399114	0.163139855839858	-804620877684199	0.0853983	1.13022
Csa2M371110.1	111869142095321	-112930589383645	0.145041372669327	-778609491245721	0.069112	8.4476
Csa2M375240.1	121242746905002	-105729980009435	0.235833604934852	-448324487252963	7.35165e+08	2.84555e+09
Csa2M377970.1	991119028584597	-143898061286833	0.159809624531128	-900434261760026	2.16962e-05	0.000385122
Csa2M377980.1	661726002741963	-154666709617344	0.671197714560509	-230433903843992	0.0212036191641077	0.0430920098607577
Csa2M378000.1	605448530580029	-22455447249886	0.29281634352211	-76687820699429	1.73637	20.5043
Csa2M379110.1	91577379749349	-125804334372184	0.25894093994485	-485841807784348	1.18327e+08	5.1826e+07
Csa2M379360.1	244767445476712	-801511413158482	0.86352871721955	-928181538350276	1.66615e-08	3.21179e-05
Csa2M379920.1	130599587932718	-143364482562127	0.550308075793248	-2605167702754	0.00918293007289622	0.0204288367142686
Csa2M382390.1	528383139275656	-107222940021552	0.266729478881154	-401991337707846	5.82195e+09	0.000194677213006897
Csa2M382440.1	716748727189688	-412544087968078	0.393183384200807	-104924090016323	9.36107e-12	2.64278e-10
Csa2M382540.1	415863518048326	-325129083784841	0.435352016492906	-746818830435208	8.13064	89.9164
Csa2M382650.1	205810763790204	-391601665150848	0.319973086661018	-122385813518658	1.93383e-21	1.04213e-19
Csa2M385000.1	259436116015836	-144702040428416	0.134153080510936	-107863375091577	3.99391e-14	1.27936e-11
Csa2M385080.1	896070456118982	-111551800796718	0.102278355311934	-109066869971169	1.07088e-13	3.58332e-12
Csa2M401470.1	93492065880655	-10914412020984	0.190680814692379	-572391723760567	1.04095e+06	6.20628e+06
Csa2M401480.1	900128734428914	-100703913099277	0.104554801537847	-963168707874446	5.87568e-08	1.26795e-06
Csa2M403720.1	300427411129099	-138111372951326	0.14449517671005	-955819952581989	1.19823e-07	2.53526e-06
Csa2M404730.1	245474101865589	-256408304870551	0.183051149311444	-14007467630498	1.4032e-30	1.62938e-29
Csa2M404760.1	325275264628556	-235294877609319	0.167542409612499	-140438995806209	8.39624e-31	9.92691e-29
Csa2M404770.1	976077053876055	-130009215380861	0.186777746999155	-696063730661929	33.8737	3184.62
Csa2M404780.1	734910721954536	-274299068885489	0.296058138667159	-92650406477718	1.95003e-06	3.71859e-05
Csa2M404790.1	193359069389909	-10474805801366	0.142723251160655	-733924270655458	21.4806	228.361
Csa2M404850.1	626666505598673	-330348006816945	0.241691930283461	-136681438403635	1.57358e-28	1.59882e-26
Csa2M404910.1	171823894103733	-405418833018292	0.321030223069888	-126286811609645	1.46717e-22	9.35342e-21
Csa2M406060.1	511980120832066	-395208759024325	0.2400984843843	-164602771249383	7.07757e-47	2.87644e-44
Csa2M406630.1	201221973754965	-481512246537286	0.865557297784082	-556303144540526	2.65128e+06	1.49311e+07
Csa2M406760.1	100091006800755	-110971817651715	0.11853542877005	-936191135453625	7.83071e-07	1.55403e-05
Csa2M408940.1	315402619460864	-15520435225301	0.12627773002448	-122907144611265	1.01604e-20	5.56767e-19
Csa2M415550.1	308778619949302	-239256947485967	0.245331473189542	-975239517275952	1.80166e-08	4.07264e-07
Csa2M416190.1	478517403849452	-200092697734108	0.173606758760254	-115256283316959	9.79947e-18	4.07608e-15
Csa2M416820.1	116389700749028	-116811255314932	0.198145561344955	-589522442602555	374172	2.37455e+06
Csa2M418940.1	126450638672871	-191676379870828	0.15725572790332	-121888329554946	3.5649e-20	1.8745e-18
Csa2M420980.1	340085573885776	-305350018529966	0.233673457882566	-130673813490372	5.05768e-25	3.89981e-23
Csa2M423600.1	699869106055885	-205791933005283	0.177457248417445	-115967048311932	4.28252e-17	1.82409e-15
Csa2M425740.1	157943993707233	-336207195389626	0.349954300030952	-9607174289897	7.45672e-08	1.60205e-06
Csa2M425750.1	118133177491217	-229731133079385	0.296372034697993	-775144433966196	0.908532	11.0153
Csa2M425770.1	977701123757008	-185989692691021	0.62631452714489	-296958931383679	0.00298198113806629	0.00736733637808982
Csa2M427880.1	988364005180007	-196796588641514	0.160594916999852	-122542227561097	1.59471e-20	8.61762e-19
Csa2M428380.1	126545727220432	-175941896750631	0.157047504662438	-112031004331336	3.93709e-15	1.47135e-13
Csa2M431070.1	262756845521056	-208543393439334	0.128818418437994	-161889422310921	6.03572e-45	2.03008e-42
Csa2M432820.1	29236047864771	-400256199715284	141851784661754	-282165078620404	0.00477771712910871	0.0113028990728417
Csa2M433910.1	26099677824596	-161530544878542	0.21649512605537	-746116311353955	8.5762	94.5758
Csa2M433930.1	107401640322262	-474345591941571	0.397906342469935	-119210362166421	9.19576e-19	4.33311e-17
Csa2M435440.1	302565504525087	-111367206119309	0.306273974431558	-363619554439798	0.000276694321762374	0.000824084401364945
Csa2M435450.1	33301799746816	-154348072196849	0.358849525578807	-430119203718866	1.69882e+09	6.19671e+09
Csa2M435460.1	419773867971241	-125475929556673	0.170381137247722	-736442610863902	17.7911	191.433
Csa2M439190.1	344654259169649	-104915711090239	0.16401694853771	-639663839777611	15883.5	121084
Csa2M439740.1	374749483245032	-127014192638542	0.315312240510501	-402820367623221	5.62046e+09	0.000188456544411223
Csa3M001730.1	201447132639252	-224712609076982	0.198046694243814	-113464458437433	7.72389e-16	3.03786e-14
Csa3M001740.1	615227699450564	-226334361902896	0.285134165359081	-793781978451665	0.205766	0.0264084
Csa3M001750.1	238281912829203	-364581857832476	0.387549973512212	-940735086441665	5.08799e-07	1.02432e-05
Csa3M001760.1	445832859325417	-188575862085198	0.151020392692851	-124867813361291	8.81481e-22	5.32382e-20
Csa3M002400.1	249871378016074	-485980042930636	0.40485712345745	-120037419319784	3.39589e-19	1.68139e-17
Csa3M002410.1	315870202422131	-569419762273038	0.782054919202191	-72810712942504	33.118	345.844
Csa3M002590.1	309615105664237	-213700607486993	0.162518104908847	-131493415830103	1.71663e-25	1.3838e-23
Csa3M002890.1	329634009267525	-117836790104966	0.155808535035497	-756292266518773	3.94112	4.52521
Csa3M004500.1	618837665997209	-151443654510611	0.159731994906415	-948110956726858	2.51593e-07	5.18277e-06
Csa3M005540.1	185067220850682	-277898135018023	0.510528320009539	-544334416184456	522895	2.81009e+07
Csa3M006610.1	629429347119551	-103404600038046	0.110456229261378	-936159062549158	7.85452e-07	1.55717e-05
Csa3M006650.1	180423881076507	-263065998191336	0.513334429148302	-512465136281237	2.98089e+07	1.42842e+08
Csa3M006660.1	578859649142195	-495215696512468	0.528804280280726	-936482012304388	7.61799e-07	1.51336e-05
Csa3M008860.1	423069850734441	-116876884128724	0.269937552297281	-432977491030991	1.49262e+09	5.49604e+09
Csa3M011730.1	163438258725906	-374294526833502	0.701795605504926	-533338373591275	9.63993e+06	4.98029e+07
Csa3M016930.1	530165522990377	-109785177908348	0.12871807090761	-85291192708403	0.00147466	0.0226874
Csa3M017100.1	644988475500273	-764099536768843	104267271675769	-73282778429736	23.3129	247.167
Csa3M017110.1	56859049147117	-464979689828725	0.39565250721833	-1175222401844	6.87843e-18	3.04965e-16
Csa3M017120.1	390288919807515	-214516262103395	0.159151061988574	-134787829514323	2.08518e-27	1.97465e-26
Csa3M017260.1	284188751158747	-113661365293391	0.166003636811356	-684692019263133	75.4568	676.165
Csa3M019320.1	33729886586212	-432874313828979	0.288571470498983	-150005928541888	7.27665e-37	1.31438e-35
Csa3M020040.1	105137039085995	-172975964535688	0.273496944315209	-632460318592555	25388.4	188390
Csa3M020080.1	139173410197718	-129391762551541	0.207649339320656	-6231262905765	46269	331357
Csa3M020090.1	986409119026074	-214613468985681	0.635230101191862	-337851541642955	0.000728783461002777	0.00201432527022417
Csa3M035340.1	578726253247559	-457366417791534	0.530052090192823	-862870699415888	0.000620494	0.00983314
Csa3M035840.1	719346568177783	-274540356738123	0.169740102508893	-161741599468952	7.67373e-45	2.49498e-42
Csa3M036490.1	408848083905283	-162533912684495	0.11189456608444	-145256305441893	8.33716e-34	1.19589e-31
Csa3M036510.1	531937786511566	-147255875167587	0.110953732182961	-132718271184212	3.37256e-26	2.91369e-24
Csa3M038190.1	322137223873209	-328462680522356	0.311483896052731	-105450934923053	5.35196e-12	1.54219e-10
Csa3M038750.1	175591326416758	-378624573624528	0.290703755440068	-130244128787179	8.88821e-25	6.66889e-23
Csa3M038780.1	144903601030335	-293230555054998	0.641638614381393	-457002662375149	4.87662e+08	1.94626e+09
Csa3M045090.1	914569887462981	-133831890472242	0.551646911047195	-242604259703345	0.0152644785099628	0.0321993346423393
Csa3M045120.1	805343515792566	-378344932224184	0.407455578474539	-928555043081403	1.60873e-06	3.11021e-05
Csa3M062560.1	170843442061427	-10905807166179	0.144327898204617	-755627103411266	4.14789	47.5983
Csa3M062590.1	712367817254801	-193465409508137	0.207228186922995	-933586363808837	1.00171e-06	1.9699e-05
Csa3M073920.1	112929488738709	-218632198663741	0.197615419410054	-110635191988777	1.88551e-14	6.68775e-13
Csa3M076000.1	235806586422233	-499613527316353	0.749777608076382	-666348957257011	2674.01	22397.8
Csa3M076570.1	142539884714974	-372808145154976	0.697447732667267	-534532019667246	9.02574e+06	4.68781e+07
Csa3M077620.1	786648615728413	-126296347004109	0.255839548523638	-49365451015264	7.95187e+07	3.57678e+08
Csa3M078260.1	959651326355857	-212599801171982	0.282864633371747	-751595555222977	5.64967	63.6339
Csa3M081900.1	102115071106764	-17378841180958	0.146376965690532	-118726611792869	1.64161e-18	7.6249e-17
Csa3M081920.1	103567348731086	-195919620206103	0.158197847324944	-123844681529501	3.17181e-21	1.81453e-19
Csa3M081930.1	145816593047519	-189428866265476	0.170396234769278	-111169631489786	1.03743e-14	3.76876e-13
Csa3M099570.1	214633419124536	-102878106965754	0.153539388901468	-670043743835502	2077.97	17640.1
Csa3M099580.1	131973922655468	-151936426119474	0.131892856426044	-115196857689308	1.04993e-16	4.33942e-15
Csa3M099600.1	539802938147395	-209677726119123	0.158523489165153	-132269184348243	6.13516e-26	5.13668e-25
Csa3M099630.1	640030262162096	-355149120656735	0.45331760361125	-783444361806207	0.470923	5.87014
Csa3M105970.1	205395258114974	-112173012319714	0.151566973541634	-740088752177275	13.5277	146.774
Csa3M115060.1	180543492030385	-382404371886953	0.674017336726622	-567350943440279	1.39901e+06	8.21305e+06
Csa3M116630.1	214291864318882	-126240913000777	0.401166417368023	-314684648403572	0.00165041589589271	0.0042905534777552
Csa3M118040.1	476427999737471	-527931122995095	0.435181346806651	-121312902510422	7.21043e-20	3.72119e-18
Csa3M119830.1	243408819320556	-111131749952687	0.138869758446531	-800258826657898	0.0121831	1.58763
Csa3M120480.1	910816719087416	-446906574137842	0.924151630309942	-483585766101996	1.32573e+08	5.77026e+08
Csa3M121730.1	732805823724194	-420355066763644	0.308140325026985	-136416766201188	2.26297e-28	2.27557e-26
Csa3M122550.1	830358456313109	-10996990228922	0.131031055115755	-839265944947712	0.000475267	0.0696059
Csa3M122650.2	138708117236483	-193475685012488	0.284672841689043	-679642230233637	1072.49	938.213
Csa3M122660.1	278741692444501	-452166470641247	0.52927722976081	-854309320742155	0.00130676	0.0201999
Csa3M123170.1	187651525633685	-595433047483797	0.473587972741182	-125728076251042	2.97952e-22	1.83358e-20
Csa3M123180.1	204131925490671	-115369122112173	0.107913182266236	-10690920209131	1.12252e-12	3.46488e-11
Csa3M124800.1	131619218717058	-103568496624211	0.195607782397179	-529470225340608	1.1921e+07	6.0783e+07
Csa3M126150.1	609064991555033	-106831805623987	0.136091076261044	-785002283463952	0.415962	5.20499
Csa3M126940.1	132767911628753	-239885475238842	0.16573699514489	-144738641501935	1.77229e-34	2.41775e-31
Csa3M126950.1	141279029356472	-296379153038222	0.541568268255111	-547260927958597	4.43457e+06	2.40505e+07
Csa3M127040.1	905280820011306	-156199574351491	0.601309207406247	-259765811711514	0.00938618951515763	0.020828777734239
Csa3M127120.1	436799969646235	-29441142873418	0.373736275945116	-787751812396756	0.333948	4.20843
Csa3M129590.1	10119067013041	-482181666136595	110022116824105	-438258851997433	1.17277e+09	4.39633e+09
Csa3M132020.1	559642950557834	-394807396661042	0.447993365533936	-881279561340144	0.000122063	0.0020387
Csa3M132530.1	222938738142261	-114653099917744	0.170788047809153	-671318054093945	190.427	16222.1
Csa3M133260.1	116738006328539	-153146249890893	0.13619071388974	-112449847362486	2.45139e-15	9.26778e-14
Csa3M133370.1	667221472094032	-341763706474311	0.32844006119715	-10405664437785	2.33621e-11	6.44621e-10
Csa3M133380.1	758317931893515	-466343938206082	0.374014556345659	-124686039699239	1.10749e-22	6.63416e-21
Csa3M133880.1	267626148010235	-322453916864275	0.258234986814883	-124868407972708	8.80823e-22	5.32382e-20
Csa3M133890.1	713918725546177	-367295939898872	0.328183974635494	-111917695038833	4.47414e-15	1.66251e-13
Csa3M133920.1	206367092109827	-269051692789991	0.493837563751264	-544818200434641	5.08873e+06	2.74381e+07
Csa3M134610.1	456275362101828	-136082993578354	0.14047932078974	-96870480874572	3.42278e-08	7.57908e-07
Csa3M134770.1	220940007904578	-253139302814838	0.177600056763509	-142533345668869	4.27377e-32	5.41381e-30
Csa3M134780.1	510333276588733	-494202973478597	0.437185424352564	-113041960218704	1.25095e-15	4.82282e-14
Csa3M134820.1	262625698765747	-492986359108497	13722763184276	-359247151968181	0.000327556463392226	0.000963360694686498
Csa3M135050.1	325158021288768	-524267344482727	0.784919957538661	-667924594664042	2401.75	20230.3
Csa3M135620.1	103375764595859	-220900786065809	0.654070956086815	-337732143600165	0.000731954599657328	0.00202223060899521
Csa3M135670.1	805834671043425	-272012714303046	0.280894968744148	-968378734297687	3.53377e-08	7.80711e-07
Csa3M135700.1	150911442169126	-132974540843579	0.122605074388005	-10845761605491	2.08889e-13	6.81438e-12
Csa3M135710.1	41630745000315	-42877948416859	0.551116842872669	-778019198131558	0.724146	8.84573
Csa3M135720.1	566907210044903	-495935043461853	0.40721598613652	-121786732433336	4.03797e-20	2.11187e-18
Csa3M135740.1	119062856578428	-233879576890382	0.311400063509681	-75105821833948	5.8865	66.1342
Csa3M135760.1	234692005816015	-301209429955479	0.224451328408547	-134198105260137	4.62895e-27	4.25951e-25
Csa3M142960.1	653019045174574	-27062225017549	0.33090771857211	-817817883920156	0.0288166	0.397412
Csa3M144110.1	193448625689676	-289916215885703	0.277938309823562	-10430955562396	1.79078e-11	4.9623e-10
Csa3M144210.1	119780459521139	-316188472647293	0.210850930108153	-149958301101687	7.81791e-37	1.38647e-34
Csa3M146290.1	224756423752958	-114310401039398	0.138104504755697	-827709430924144	0.0126217	0.179726
Csa3M146470.1	980024760338699	-111760780726688	0.101779273038898	-109807014129463	4.73235e-14	1.64561e-12
Csa3M146490.1	325395019604826	-101964951751939	0.31093003867638	-327935352229077	0.00104045207390195	0.00279806162912588
Csa3M149930.1	48504992033591	-127188577409406	0.267626298913599	-475246931731727	2.00947e+08	8.50527e+08
Csa3M150770.1	101009806641236	-124993988733355	0.204124252529839	-612342664745746	91584	629221
Csa3M150820.1	413809836484287	-43039278994274	0.264521672562779	-162706059497108	1.59571e-45	5.76464e-43
Csa3M153750.1	667077756695937	-323360506237128	103523931059316	-312353388176356	0.00178693290241117	0.0046134842588985
Csa3M164530.1	506946598030493	-332008149679695	0.40798695903454	-813771475601473	0.0402808	0.548742
Csa3M164540.1	557820455283213	-142341929016893	0.334861110605827	-425077515747856	2.13032e+09	7.65769e+09
Csa3M164570.1	111542696944517	-106213569082569	0.1255515362942	-845975861527356	0.00267932	0.0402093
Csa3M166270.1	819236788742295	-108296050085868	0.116158447007613	-932313171152935	1.12956e-06	2.21685e-05
Csa3M166300.1	105476163590642	-105142946494275	0.168051927139305	-625657487445044	39352.4	284645
Csa3M167380.1	403773268084403	-401043271479231	0.266667431144389	-150390795665663	4.07172e-37	7.56487e-35
Csa3M171740.1	710314209897215	-162902364569296	0.654212639593192	-249005223547184	0.0127724321907603	0.02747734971078
Csa3M171820.1	895958941466957	-126742602787147	0.13128040619957	-965434267429638	4.71171e-08	1.02356e-07
Csa3M171830.1	170735791187526	-111231470659879	0.419338296155459	-265254739859588	0.00798869107408857	0.0180020082561303
Csa3M172400.1	241806778465871	-16512849691077	0.199963451633228	-82579339155261	0.0148216	0.021013
Csa3M175590.1	268575788832693	-225095227065643	0.427085909412696	-527049059930779	1.3606e+07	6.88343e+07
Csa3M175600.1	825795342270274	-522065274932312	0.890300139776758	-586392444084328	452053	2.83832e+06
Csa3M175610.1	170931603305085	-525720008946356	0.505909895701857	-103915739425697	2.70846e-11	7.44178e-10
Csa3M175620.1	183927194916241	-388222643579265	0.282545362815773	-137401881138781	5.83241e-29	6.11713e-27
Csa3M175700.1	22036465525397	-150077602716231	0.18165604339928	-826163555628922	0.014369	0.020401
Csa3M176860.1	570268512068794	-168793875649167	0.298612611697524	-565260370918778	1.58035e+06	9.19736e+06
Csa3M177980.1	144281116549017	-104308442600008	0.178047159426279	-585847271790914	467143	2.92929e+06
Csa3M182060.1	34353589698022	-726624035157774	12090530368882	-600986071734224	185683	1.22375e+06
Csa3M182110.1	480244851641689	-181646515533648	0.302141473051934	-601196895278345	183283	1.20916e+06
Csa3M182150.1	186199027900538	-458943590679283	0.464704253023854	-987603594529023	5.28837e-09	1.25812e-07
Csa3M183360.1	657275236685568	-110929910329398	0.13709407610768	-80915174075259	0.058926	0.0790053
Csa3M183970.1	142016255842259	-138695072530048	0.441896593900835	-313863185288937	0.00169738551519039	0.0044038827563679
Csa3M184000.1	154152202025535	-245211925068118	0.557839036502928	-439574696323409	1.10392e+09	4.1558e+09
Csa3M184010.1	101466510318791	-303258062761116	0.228806694861383	-132538981407356	4.28362e-26	3.64912e-24
Csa3M184580.1	499684586447552	-213165293977675	0.297525244147388	-716461201766386	78.0072	782.398
Csa3M184590.1	937416917703782	-116397068878256	0.198744572390786	-585661623248695	472393	2.96031e+06
Csa3M199580.1	117988765912124	-149945856491456	0.143797125618848	-104275976203381	1.85519e-11	5.1335e-10
Csa3M200710.1	147699704560176	-360160723521925	0.19961943648291	-18042367510278	9.05789e-59	8.83507e-56
Csa3M207350.1	138972406703403	-128707878112584	0.163713568271259	-786177220811205	0.378736	4.75749
Csa3M214590.1	103103517673283	-697188158146694	128761858677005	-541455494127004	6.14413e+06	3.2695e+07
Csa3M215590.1	318290275184333	-213316426852081	0.353443173494097	-603538115457885	158588	1.05696e+06
Csa3M215620.1	137848323826919	-106347994309816	0.198178107771757	-53662836680375	8.03755e+06	4.20598e+07
Csa3M229410.1	155067115036287	-154302957336571	0.217566278535511	-709222763634234	131.97	1296.96
Csa3M229420.1	347992639516539	-372044087536481	136665063595242	-272230574331972	0.00648281342443092	0.0148942084894357
Csa3M229430.1	234036349582219	-374146311147309	0.645955422633093	-579213825037934	694959	4.25259e+06
Csa3M232430.1	331619216643063	-469821557077757	0.653865120168547	-718529774086514	67.0609	677.134
Csa3M232960.1	483364176445658	-209734696758658	0.346801959010915	-604767912375192	146947	984868
Csa3M236570.1	392347869294207	-140711276752858	0.133767600500613	-10519085056939	7.05554e-14	2.02114e-10
Csa3M238740.1	66374783186676	-140044423699862	0.359074235958044	-390015238286898	9.61322e+09	0.00031017966073382
Csa3M239250.1	194759184306168	-256224024605005	0.218709014447217	-117152932746099	1.06422e-17	4.6238e-16
Csa3M251950.1	518558436051322	-274207332535696	0.196752468199862	-139366654479351	3.79249e-30	4.30139e-28
Csa3M271380.1	1911492727656	-322221211951375	0.288803444788741	-111571110998028	6.61049e-15	2.41946e-13
Csa3M278920.1	203016134893563	-124314860719528	0.203887610944496	-609722484576908	107926	735387
Csa3M302120.1	194878551902708	-146295598617644	0.181540813014623	-805855147326346	0.0772038	1.02525
Csa3M348940.1	280480656912697	-470740441279877	0.762603904182191	-61728039772455	6708.94	470615
Csa3M354480.1	522186425544175	-111639502084707	0.241784096541263	-461732196954712	3.88724e+08	1.57361e+09
Csa3M354510.1	843597601152876	-189897988668723	0.306558491314415	-619451080459417	58466.3	413696
Csa3M359120.1	105209856646842	-141163110684464	0.159003236002934	-887800237486108	6.80718e-05	0.00116691
Csa3M374200.1	428513461908708	-255707415963041	102588186636786	-249256200295629	0.0126825185354044	0.0273200719510456
Csa3M389850.1	330990887415605	-106542969922792	0.406399150467774	-262163367714126	0.00875094359144654	0.0195480828560562
Csa3M391390.1	400365579140728	-411234297011058	0.469094581922002	-876655397140007	0.000184218	0.00303012
Csa3M417720.1	461772035298403	-468295460114957	132155794910728	-354351059998007	0.000394837437936077	0.00114280248356929
Csa3M418790.1	545554660387544	-117678082634186	0.251168786512822	-468521922122591	2.7966e+07	1.15718e+09
Csa3M435010.2	108619226150113	-285428300877089	0.726683382556809	-392782204366391	8.57186e+09	0.000278792666144144
Csa3M446120.1	392750582645419	-242772492899557	0.300964795938345	-806647475637951	0.072357	0.962196
Csa3M462670.1	357270845456096	-109308841711917	0.129785061777929	-842229762150533	0.00369172	0.0546005
Csa3M481240.1	338061984050847	-128962405453061	0.152629284372706	-844938807012602	0.00292834	0.00437077
Csa3M497370.1	481208254665109	-146472124495028	0.307151430628108	-476872675460116	1.85394e+08	7.8846e+08
Csa3M516520.1	778790995488885	-454329830936293	0.616734062100932	-736670566546297	17.4896	18.8397
Csa3M516530.1	471677535630687	-103597171516772	0.277067323669706	-373906132793456	0.000184708665773682	0.000567269624041717
Csa3M535090.1	137502762231655	-226871702468608	0.397562012950124	-570657394515885	1.15273e+06	6.83713e+06
Csa3M535100.1	969087073822894	-54464964268168	126375989633355	-430975570804099	1.63435e+09	5.98178e+09
Csa3M550680.1	631810186207027	-137838887773087	0.266306712582772	-517594492591862	2.2676e+07	1.10896e+08
Csa3M566330.1	371688959541956	-20987076378841	0.143349231819716	-146405223888716	1.54874e-34	2.32406e-32
Csa3M567330.1	422626874202106	-374287040464095	0.248887321527249	-150384132935079	4.1129e-37	7.5693e-35
Csa3M576840.1	330786736532432	-186117398403628	0.171638495761163	-10843569653664	2.13956e-13	6.96805e-12
Csa3M576850.1	951393589358131	-126541326782292	0.561994254185767	-225164805226753	0.0243445218738909	0.0488091400530178
Csa3M585880.1	490116722227968	-134988904541496	0.136278495047885	-990537094602227	3.94503e-09	9.5012e-08
Csa3M585890.1	602526658546587	-277973943191204	0.885653721991077	-313863010213833	0.00169739565537883	0.0044038827563679
Csa3M589590.1	186386729121076	-349112255248976	0.211984066564005	-164687969670385	6.14809e-47	2.55185e-44
Csa3M592100.1	350416900423834	-141875673192913	0.157621139096619	-900105620388553	2.23556e-05	0.000395389
Csa3M592110.1	388639220107353	-108245729196898	0.123688217100184	-8751498868257	0.000210537	0.0034485
Csa3M592690.1	174608881541562	-514924593251054	0.41142501285146	-12515636559923	6.13143e-22	3.73788e-20
Csa3M593190.1	143759581481783	-689069144194689	124516937232033	-55339390729683	3.13118e+06	1.74175e+07
Csa3M597250.1	821274576519148	-127010356530335	0.127717637218275	-994462153361553	2.66184e-09	6.50716e-08
Csa3M598370.1	32921782371539	-605965235117776	0.899242708093267	-67386171682465	1599.01	13747.7
Csa3M600010.1	136278176155351	-115079955671902	0.148617310119362	-774337495272086	0.096812	11.7232
Csa3M606620.1	166588421294478	-267872083042758	0.22519417978975	-118951601365921	1.25412e-18	5.839e-17
Csa3M607130.1	265182163509719	-167027506453748	0.164185800638444	-101730786587058	2.6151e-11	6.76596e-10
Csa3M624050.1	400715946142167	-124067479435156	0.275026781511615	-451110538229225	6.44907e+08	2.51768e+09
Csa3M624070.2	148723186348855	-276298413654222	0.5960002625206	-463587738175991	3.55427e+08	1.44629e+09
Csa3M625650.1	912373805099913	-168855378784112	0.154152069480536	-109538184828218	6.37042e-14	2.18408e-12
Csa3M630240.1	413277687968725	-152732811371802	0.183634761736258	-831720584532688	0.00900613	0.129471
Csa3M630280.1	268786988476471	-305808141618196	0.422787721343072	-723313677716877	47.1964	483.819
Csa3M636950.1	578337232005805	-282160778332804	0.87728712644377	-321628768766492	0.00129860581089424	0.00344014152076654
Csa3M643770.1	37615021268662	-394293430674881	0.349168151692937	-112923652619277	1.43132e-15	5.50735e-15
Csa3M646530.1	274379457364575	-298254404107917	0.224728569226545	-132717618028908	3.3755e-26	2.91369e-24
Csa3M646540.1	781289978393913	-382244841884344	111544687985083	-342683142325399	0.000610668048448243	0.00170941487862367
Csa3M646670.1	352126257117549	-153058025418044	0.318861262828266	-480014486740832	1.58551e+08	6.83236e+07
Csa3M651820.1	518380675475043	-239923478495954	0.192195012292578	-124833353183338	9.20484e-22	5.54222e-20
Csa3M659030.1	204759590213967	-131717855610079	0.139532007029613	-943997426928177	3.72871e-07	7.56916e-06
Csa3M664590.1	239291425868502	-101023731856243	0.136564052652723	-739753470213291	13.8736	150.192
Csa3M665100.1	478286786451473	-229019005051851	0.347680673226148	-658705020692612	4486.51	36467.8
Csa3M680630.1	310699072948535	-514584046145818	137859136511795	-373268003243144	0.000189453194817942	0.000580652462609335
Csa3M690840.1	331578805362106	-619538384275764	0.902235820000322	-686670126082495	657.035	5950.52
Csa3M702610.1	56584724937157	-143996314969636	0.249386257840717	-577402765558984	773987	4.70226e+06
Csa3M710180.1	157677300798149	-223933036378421	0.199021556752534	-11251697556404	2.27177e-16	8.60538e-14
Csa3M715370.1	875015303147821	-382507813000874	0.947297452973062	-403788495155757	5.39353e+09	0.000181377292313243
Csa3M717370.1	101458430507273	-192834224387885	0.177006433613406	-108941929652709	1.22851e-13	4.06889e-12
Csa3M727990.1	141172469670073	-317087611770868	0.331799316918901	-955660833528392	1.21679e-07	2.57174e-06
Csa3M728000.1	115958428393934	-719096870022724	123325278741293	-583089596360221	551306	343167
Csa3M728010.1	465603212480398	-206646263386891	0.15399004923755	-134194556343126	4.65117e-27	4.25986e-25
Csa3M728020.1	269544729373023	-217896348193225	0.182251673381982	-119557941032747	6.0552e-20	2.91666e-18
Csa3M730740.1	548348968996287	-231169964298136	0.847826715116246	-272661807155298	0.00639870552328768	0.0147269876531732
Csa3M730750.1	934986545939288	-185284813388804	0.239973410304748	-772105597672284	1.1537	13.9186
Csa3M730820.1	491090447435965	-253363245198415	0.313688873866678	-807689613199664	0.0664361	0.0886481
Csa3M730910.1	853954804219973	-282905575249312	0.186100642478611	-15201751669494	3.4429e-38	6.99626e-36
Csa3M730920.1	845937016961312	-206452712719231	0.174258883653615	-118474713248829	2.21783e-18	1.02282e-17
Csa3M730930.1	176000468194366	-111499757919603	0.131240312098652	-849584675139979	0.00196495	0.0298538
Csa3M730950.1	243455373470503	-138936354542238	0.150215885223309	-924911199209705	2.26365e-06	4.29566e-05
Csa3M730960.1	746499935297152	-168922634328753	0.636617861446508	-265343849990214	0.00796762884863311	0.0179628456696099
Csa3M730990.1	234945656299941	-222581992035413	0.176483732488149	-126120401522197	1.8124e-22	1.13686e-20
Csa3M731050.1	673393343664364	-156027959492239	0.26108922373024	-597603980980267	228627	1.48867e+06
Csa3M731130.1	105915732772993	-15749219940272	0.287642358219376	-547527841092882	436824	2.37237e+07
Csa3M731720.1	167530350811905	-187442146318269	0.231916647943417	-808230663820223	0.0635531	0.850338
Csa3M731800.1	638699612564485	-135117598327686	0.250699818701479	-53896169142658	7.0608e+06	3.72578e+07
Csa3M731820.1	632459710003199	-144042052595949	0.290676307146887	-495541084891934	7.21776e+07	3.26313e+08
Csa3M731830.1	121306235215501	-205718934774432	0.251941124474199	-81653574899202	0.0320485	0.440626
Csa3M731840.1	121272080905532	-209615969066299	0.319751445748511	-655559097084317	5542.2	44511
Csa3M731850.1	114878924813239	-263032513697677	0.623559329540942	-421824357742058	2.46213e+09	8.76002e+09
Csa3M731870.1	437361085225626	-152485186328788	0.326589657114835	-466901455716253	3.02648e+08	1.24716e+09
Csa3M731900.1	210907141921413	-330443732220952	142464951025318	-231947387650614	0.0203693559944789	0.0416089420670466
Csa3M733870.1	11292843233244	-145176373513094	0.212847709100063	-682066883063533	906.176	8064.64
Csa3M733910.1	470301848820386	-232292701116378	0.803229444083257	-289198438662191	0.0038281697085393	0.00923913580034451
Csa3M734040.1	136343183077731	-302642379384651	0.266172643251979	-113701534345191	5.8884e-16	2.33004e-14
Csa3M734050.1	564573785334237	-148901152301689	0.193771776904802	-768435706583021	0.153767	18.2685
Csa3M734200.1	476102797538874	-488823946338194	0.567426104882782	-86147595630831	0.000700885	0.0110622
Csa3M734890.1	600600423356423	-137611225469632	0.26652733801142	-516311859400086	2.42869e+07	1.18034e+08
Csa3M734960.1	30794167360442	-257859656943437	0.400407026144252	-643993836538071	11952.2	9241.52
Csa3M736560.1	10954086515103	-400389655840659	177382727776543	-225720768227811	0.0239951006146283	0.0481778944823146
Csa3M736660.1	468487958575234	-14312443270092	0.140211178897262	-102077761435693	1.83011e-10	4.77936e-09
Csa3M736700.1	377633572874371	-12871459167666	0.123842048382279	-103934482155317	2.65575e-11	7.31755e-10
Csa3M736970.1	633794789500827	-128404939751532	0.334332776226827	-38406327133304	0.000122717606633395	0.000388065338013337
Csa3M740800.1	266639735491207	-191146360408341	0.389512633453533	-490732120069075	9.23288e+07	4.11503e+08
Csa3M743950.1	817924742051224	-248654365266028	0.789037496972616	-315136310023373	0.00162510325035769	0.00423321060328186
Csa3M747620.1	139718013298791	-333009072514186	0.224738339624358	-148176351694508	1.12682e-35	1.84723e-33
Csa3M760550.1	219889134775807	-21372916376913	0.180616344072066	-118333235492715	2.62537e-18	1.20507e-16
Csa3M764550.1	810678309822248	-399264156629728	114129602920214	-349834001357953	0.000468163872442356	0.00133894455704523
Csa3M764550.2	627021267084678	-177511476873923	0.778722105120105	-227952276822224	0.0226360081008557	0.04567000165803
Csa3M765070.1	915665548144062	-11521434850294	0.16153004299342	-713268853074183	9.84271	977.656
Csa3M769610.1	350756165098812	-322498615460457	0.185747222836415	-173622308067818	1.59407e-53	9.71787e-51
Csa3M775240.1	100084902503025	-120030196124227	0.120908862781356	-992732818447575	3.16626e-09	7.69207e-08
Csa3M775250.1	214294816789159	-144618825964736	0.140569596879116	-102880586681274	7.97684e-11	2.14342e-09
Csa3M775300.1	280345845733826	-28204225044761	12501949331192	-22559861904409	0.0240714959961646	0.048311393404648
Csa3M776980.1	256226490990295	-136139574896823	0.225814507125853	-602882324212008	16515.8	1.09812e+06
Csa3M777670.1	184649314885192	-155866964203534	0.155393905813142	-100304425317014	1.12013e-09	2.79075e-08
Csa3M777680.1	679053933931717	-142213415755293	0.329838725122977	-431160457894293	1.62074e+08	5.93643e+09
Csa3M778200.1	381661396320255	-15409672269147	0.32277203831816	-477416580117685	1.80454e+08	7.68622e+08
Csa3M778280.1	997741388825352	-550478376875531	0.624491974287259	-881481907759982	0.000119878	0.00200565
Csa3M778290.1	736308735948992	-563095594721341	0.543767024820251	-103554568228458	3.95295e-11	1.08003e-09
Csa3M778380.1	691889099202764	-344587176418023	0.940772335700788	-366281153623993	0.000249462078341771	0.00074915428329607
Csa3M778430.1	462220415281036	-425477950091201	0.445952780615158	-9540874473398	1.41633e-07	2.97094e-07
Csa3M779020.1	247723345835447	-116834021498929	0.179204102017646	-651960642549489	7049.21	55946.3
Csa3M780530.1	836750898958115	-184638238440571	0.236098807088315	-782037998063688	0.526641	6.53129
Csa3M780540.1	611320755072824	-110402466862803	0.143952245312419	-766938137180129	1.72828	20.4335
Csa3M781040.1	378170843223992	-10766665269085	0.153485819727248	-701476220293047	230.34	2207.01
Csa3M782840.1	792239790640471	-31128688162005	0.34635301593451	-898756087860684	2.52778e-06	0.000445455
Csa3M785400.1	152979672905584	-470666788106125	107132155015821	-439332885665016	1.11628e+09	4.19746e+09
Csa3M791490.1	254278620154503	-18566393960017	0.135895759280203	-136622320360528	1.70671e-28	1.7251e-26
Csa3M791500.1	330585028955282	-20399319719545	0.361325470872388	-56456910359219	16451.9	9.54054e+06
Csa3M791510.1	385197320515386	-670705413056153	0.480830267310605	-139489016947199	3.19487e-30	3.64477e-28
Csa3M798110.1	272993688677389	-299502969248972	0.480633401318205	-623142229457092	46221.9	331141
Csa3M800670.1	874875102878185	-181186985332776	0.243447468819742	-74425495656697	9.87604	108.42
Csa3M806240.1	453432121930911	-575149543293533	0.65259187426415	-881331144280735	0.000121502	0.00203108
Csa3M806250.1	44409202558716	-485418958752851	0.346914406965389	-139924704482302	1.73286e-31	2.00028e-28
Csa3M812110.1	338703241144627	-238792009793738	0.43031222017792	-554927326244665	2.8686e+06	1.60483e+07
Csa3M812120.1	965226864934489	-312894388895428	0.332324375179036	-941533069089076	4.71596e-07	9.51384e-06
Csa3M815470.1	444066445400734	-12762425653638	0.169833405549285	-751467334259773	5.70532	64.2235
Csa3M816090.1	157561036257946	-520528361038234	0.357147250827046	-145746148075576	4.07414e-34	6.02109e-32
Csa3M820480.1	163488003174505	-221023186771098	0.209196919498805	-10565317467419	4.31506e-12	1.25265e-11
Csa3M821040.1	211124924946859	-178850004761772	0.422633861639908	-4231795437966	2.31833e+07	8.28315e+09
Csa3M821540.1	159359295273686	-189519789483109	0.183813864636509	-103104186323422	6.32253e-11	1.70831e-09
Csa3M822450.1	272744615587117	-46819928297811	138634981297745	-337720882994575	0.000732254334893618	0.00202277224088144
Csa3M823070.1	478445058374187	-111443538691329	0.115061862738886	-968553229007181	3.47394e-08	7.68363e-07
Csa3M824920.1	21499031420177	-313944742085686	0.259876773568047	-120805233101557	1.33865e-20	6.81838e-18
Csa3M824940.1	108587064878106	-285770565173102	0.27348866593135	-10449082568008	1.47949e-11	4.11726e-10
Csa3M824990.1	561879147039407	-110719581442627	0.256406780984078	-431812220479078	1.57362e+09	5.7736e+09
Csa3M825010.1	107055099720598	-440658676555013	0.493940897654084	-89212834703073	4.60915e-05	0.000798538
Csa3M826650.1	129836428790753	-131526963484907	0.137071911850172	-959547158200243	8.35342e-08	1.78683e-06
Csa3M826700.1	376969888124211	-179456825232336	0.1426688494136	-1257855698493	2.77044e-22	1.71574e-20
Csa3M827250.1	131049712315356	-180465034917805	0.13839032998565	-130402922614982	7.21798e-25	5.47893e-23
Csa3M828430.1	168329696183899	-375842394562929	0.376604468507142	-997976460695665	1.8691e-09	4.61549e-08
Csa3M828930.1	238313311802499	-442968260531432	0.50106063918125	-884061181208041	9.51959e-05	0.0016037
Csa3M829180.1	733935738968974	-203295343678825	0.15807908489989	-128603568149177	7.52286e-24	5.18572e-22
Csa3M829210.1	109199315109275	-123954284648462	0.205047094948122	-604516170686657	149260	997523
Csa3M829270.1	117372539595994	-252999584978866	0.287843838909763	-878947369299712	0.000150262	0.00024905
Csa3M835830.1	453488134360642	-109584685372936	0.266046533587897	-411900444238379	3.80513e+09	0.000131472526752436
Csa3M835840.1	573999512516656	-112581843209987	0.232625196623545	-483962377438318	1.30085e+08	5.67211e+08
Csa3M835850.1	836843397087558	-177892708981249	0.245162485787344	-725611458906297	39.8368	412.274
Csa3M835890.1	170960802713959	-119779537775251	0.201846633910137	-593418554745764	295308	1.8944e+06
Csa3M835900.1	546559819822902	-121576577807073	0.267241318850493	-454931813426234	5.382e+08	2.12966e+09
Csa3M836500.1	77832069279414	-103710413289315	0.137293387675315	-755392630667538	4.22329	48.4066
Csa3M837050.1	227236013047446	-68979734785636	0.987516163080557	-698517526745625	284.501	2692.89
Csa3M837550.1	437635402928587	-140212836780176	0.164869381762041	-850448004848757	0.00182411	0.0277789
Csa3M841490.1	296955496984531	-245863055958353	0.407972839484686	-602645647364429	167593	111318
Csa3M842070.1	885182896462861	-138544925005906	0.148826466981763	-930915903707393	1.28848e-06	2.51106e-05
Csa3M842080.1	380785916504347	-180316487192105	0.291780622208525	-617986505845612	6415.64	451502
Csa3M842690.1	757322483210431	-143706684727498	0.147119799420276	-976800439463437	1.54465e-08	3.5161e-08
Csa3M842740.1	661903325990093	-138253256778599	0.530774920641842	-26047435815433	0.0091943040840624	0.0204494908302234
Csa3M846010.1	375797146317339	-444577142384619	0.359130678839948	-123792582638909	3.38456e-21	1.93059e-19
Csa3M848170.1	397109914590841	-268392217638147	0.152208821899381	-176331578083937	1.37092e-56	9.90514e-53
Csa3M848190.1	129866760810121	-121367081662026	0.497391817339782	-244006992939969	0.0146844190538143	0.0310731800522626
Csa3M850570.1	280025144692363	-60642676111484	0.460416251059503	-131712718593086	1.28416e-25	1.04381e-23
Csa3M850590.1	136829364084601	-483195246336846	0.355643481692073	-135865064653486	4.81521e-29	4.7442e-26
Csa3M850600.1	163590470488312	-441142719917798	0.383339030366171	-115078999259849	1.20374e-17	4.95413e-15
Csa3M850630.1	983228445509524	-333831098904753	0.311095518186546	-107308231520254	7.29435e-13	2.28408e-12
Csa3M851930.1	199559661866303	-230360220749417	0.553337178751277	-416310758784136	3.13945e+09	0.000109855880129417
Csa3M852440.1	721984499854781	-119593500488972	0.147370715068435	-81151469227408	0.0485197	0.655941
Csa3M852460.1	827150701678945	-102521001066473	0.246473587165713	-415951267823049	3.18927e+09	0.000111418949400779
Csa3M852620.1	266233525225552	-39224897208117	0.557786972093282	-703223617090095	203.249	196.287
Csa3M852630.1	782227980912283	-720219158958873	0.96004856743356	-750190337645304	6.28977	70.4368
Csa3M853160.1	450980172293378	-261910732925197	0.379113673920291	-690850135308662	489.8	4504.96
Csa3M854250.1	416764981759354	-518931019768762	0.468276730806363	-110817169769502	1.53893e-14	5.50971e-13
Csa3M854760.1	126391310958145	-243214001192438	0.188697948582693	-128890644026188	5.18692e-24	3.65294e-22
Csa3M855310.1	571544848753512	-111237606695494	0.0977165369752379	-113837033258436	5.04125e-16	2.00295e-14
Csa3M855390.1	267826732951428	-138355433513721	0.144274863398995	-958971162780422	8.83315e-08	1.88325e-06
Csa3M855930.1	108463763322672	-134624663964758	0.51768112617072	-260053258963824	0.00930791776352256	0.0206809635228699
Csa3M856010.2	196278390047046	-246900154434581	0.46804180422994	-52751731192217	1.32631e+07	6.71868e+07
Csa3M859630.1	538134084749825	-369029728992347	0.606857863589516	-608099113702779	119442	810742
Csa3M874320.1	159164013943479	-298510538847162	0.163073672968426	-183052563552032	7.51375e-61	8.62225e-58
Csa3M877600.1	33276162598824	-123611905185874	0.120740464245799	-102378192727692	1.34228e-10	3.55294e-09
Csa3M877640.1	452465764595998	-118730921199737	0.271646841030477	-437078232713245	1.23802e+09	4.62333e+09
Csa3M878180.1	609309689406781	-16339996478109	0.234681079658087	-696263904270218	333.957	3142.71
Csa3M878890.1	413042580516682	-13924060877927	0.328103547965568	-424380076480862	2.19765e+09	7.87892e+08
Csa3M881610.1	135873112859455	-188144609936219	0.22086422085828	-851856444674869	0.00161543	0.024775
Csa3M881640.1	248247339028011	-113265379494021	0.16464904027312	-687920071116943	601.893	5479.11
Csa3M881740.1	404981590651649	-330906868301549	0.455467237716447	-726521780052942	37.2438	386.669
Csa3M881750.1	184333718723947	-202606451079065	0.126493592032925	-160171316050799	9.70239e-44	2.82499e-41
Csa3M881760.1	557339884368448	-404611311590887	0.360675719772644	-112181466455779	3.32159e-15	1.24611e-14
Csa3M881770.1	419062943765026	-392843309644082	0.234692133700985	-167386653932165	6.8507e-49	2.96985e-46
Csa3M881780.1	206807692342025	-124084196799025	0.202033320148393	-61417689274168	81607.5	564939
Csa3M888550.1	120582284848073	-37299419298514	0.754953346706485	-494062573021687	7.78723e+07	3.50758e+08
Csa3M889760.1	940197220651284	-209991398572727	0.278898749353898	-752930585236387	5.10108	57.7947
Csa3M889870.1	688509089451673	-166834149607499	0.202686884867174	-823112702713003	0.018546	0.0259538
Csa3M890120.1	763032224333983	-18741774793426	0.277032051747518	-676520087665054	1331.24	11536.9
Csa3M895640.1	780606734888703	-100074572617555	0.229585252661464	-435892860963157	1.30701e+09	4.86122e+09
Csa3M900960.1	301002637627486	-366616666823027	0.372316507999751	-984690871733446	7.06846e-09	1.65934e-07
Csa3M901000.2	103933301546048	-146291744188196	0.605380279425483	-241652642413509	0.0156693888641288	0.0329394868492915
Csa3M902360.1	832714858716057	-34063233074494	0.321542121905805	-105937078702469	3.18712e-13	9.39189e-11
Csa3M910670.1	46125633786982	-466176958509009	0.527134612640436	-884360365133133	9.26799e-05	0.00156401
Csa3M910750.1	338140832687195	-100787860476711	0.288637878650391	-349184455442832	0.000479697327491016	0.0013689197578547
Csa3M911780.1	451143426091472	-109566391163012	0.289506543224997	-378459118548693	0.00015396145132096	0.000480172660650566
Csa3M912320.1	274542732829715	-250764244375197	0.20621127360411	-121605497115847	5.04183e-20	2.60891e-18
Csa3M912330.1	87802969480064	-180921449061992	0.259671595635194	-696731764671572	323.041	3047.33
Csa3M912910.1	557782898690082	-403469860996521	147949860250815	-272707159244714	0.00638991733416174	0.0147084964430475
Csa4M000600.1	269964111397773	-124522725691678	0.157308216699696	-791584370506175	0.245582	3.1374
Csa4M000830.1	301436602108213	-520123098281369	143073594323114	-3635353544741	0.000277599666344233	0.000826528432698917
Csa4M000840.1	554742458006543	-322847921246849	0.407570198407249	-792128380604157	0.235071	3.011
Csa4M000850.1	102339034189366	-382257173655505	0.753054837160074	-507608682386367	3.85287e+07	1.81638e+08
Csa4M000860.1	297646670756767	-531864396397873	0.814917458604226	-652660451414109	6727.74	53525.6
Csa4M000870.1	115553472185289	-114454998567479	0.0885915634330545	-12919401592226	3.49852e-24	2.49997e-22
Csa4M001710.1	373714967156099	-119468747909813	0.121607947020385	-98240905168629	8.86708e-09	2.06173e-07
Csa4M001790.1	426153943154357	-110403326433915	0.13971026006071	-790230627199036	0.27379	3.48635
Csa4M001800.1	134249166662818	-143988131992161	0.17468330287012	-82428102529764	0.0168212	0.237273
Csa4M002580.1	624300040187136	-34860933899242	0.993605880251756	-350852733383674	0.000450594929125336	0.00129210728757564
Csa4M003620.1	629094145715245	-189602509832842	0.200654168550556	-944921858351873	3.4137e-07	6.9514e-08
Csa4M003680.1	148607801679024	-109999096429007	0.193751787011737	-567732035536495	136821	8.03705e+06
Csa4M004920.1	701590428588165	-104102441446545	0.103519027685981	-100563581182711	8.61256e-10	2.16234e-08
Csa4M006390.1	359241492644311	-149277283685985	0.132580562901459	-112593641495501	2.08256e-15	7.904e-14
Csa4M008250.1	81620686518813	-119605489724855	0.156633377036533	-763601551519628	2.24047	26.2821
Csa4M008260.1	309112832287502	-153769641560643	0.189000436434328	-813594108361087	0.0408751	0.556448
Csa4M009350.1	557155480835452	-246574800214169	0.165514717521009	-148974546739549	3.42376e-36	5.80788e-34
Csa4M010400.1	395105421063599	-352375641251629	142028446328018	-248102158660393	0.0131006439063476	0.02809976485157
Csa4M010410.1	497014495966407	-24606029391699	0.304036673492088	-809311229105369	0.0581592	0.780846
Csa4M011070.1	634936717239763	-410628607929801	0.349132203275106	-117614074003433	6.16972e-18	2.74792e-16
Csa4M011670.1	439426268226229	-148237970492096	0.119576575263282	-123969071840122	2.71606e-21	1.56298e-19
Csa4M011720.1	202211831723866	-203167363078625	0.257635197980597	-788585428819883	0.312391	3.94697
Csa4M012390.1	189241540345379	-579553340664539	0.677448375692894	-855494472286205	0.00117925	0.0182723
Csa4M015100.1	919828461004673	-569680401679149	127476058700844	-446892073292017	7.86153e+07	3.02947e+09
Csa4M015110.1	115172340107951	-203843129241481	0.540016660617074	-377475630119541	0.000160164161699149	0.000497687554384677
Csa4M016360.1	133763739957649	-194548253593541	0.210172543026535	-925659702223704	2.11051e-06	4.02069e-07
Csa4M016430.1	941913485890039	-173478916580384	0.245495948337968	-706646760383844	158.927	1550.18
Csa4M016440.1	297739430367362	-185706984635131	0.366257632060934	-507039221517807	3.96997e+07	1.86966e+08
Csa4M017050.1	385938947756124	-120858048338434	0.314162597629313	-384699035628158	0.000119577674233105	0.000378811508434461
Csa4M017100.1	372924328971372	-116465442202828	0.120112312314706	-969637832778359	3.12391e-08	6.94883e-07
Csa4M017170.1	198980612781746	-115524154735381	0.193216617996195	-597899683440562	224516	1.46288e+06
Csa4M017200.1	295487702974125	-337300510101155	0.222816099414767	-151380672665523	9.08444e-38	1.79009e-35
Csa4M017210.1	335302238692383	-417506284725913	0.472197025631236	-884178133413246	9.42045e-06	0.00158837
Csa4M022210.1	114653475318714	-682898554538794	125202569111743	-545434937464667	4.91525e+06	2.65173e+07
Csa4M022220.1	101354187293472	-610716060228394	126917955072163	-481189647186763	1.49505e+08	6.45681e+08
Csa4M022230.1	111032518428147	-578262404125638	0.507211116947568	-114008227502122	4.14186e-16	1.65913e-14
Csa4M022240.1	562581934576573	-218333554000806	0.782812314212279	-278909197053842	0.00528560526766249	0.0123887525605623
Csa4M022250.1	545432627694677	-164189524752127	0.708239053293405	-231827832690988	0.0204341995150923	0.0417064620360348
Csa4M022260.1	118943668789426	-22147852850143	0.268943311753763	-823513799459008	0.0179351	0.251718
Csa4M022270.1	139062494619448	-41442907559574	176936949014986	-234224156063999	0.0191683041580497	0.039423856353741
Csa4M022280.1	102025003895579	-659193370235897	0.498883310054044	-132133778972178	7.34527e-26	6.04606e-26
Csa4M022910.1	163216222463177	-544672575047472	0.405117643281135	-134448001483236	3.30297e-27	3.08298e-25
Csa4M022920.1	968538373283008	-118643345522345	0.160367611106622	-739821119137729	13.8031	149.595
Csa4M022940.1	109475765118869	-134566102183865	0.531959309094478	-252963149405034	0.0114182379752405	0.0248407479001887
Csa4M025050.1	381296619180481	-431525482068956	0.534830785894252	-806844881502911	0.0711969	0.947414
Csa4M025190.1	29027754539333	-173544049688342	0.222457272603387	-780123066588834	0.613063	7.536
Csa4M025740.1	102890812693429	-159535219633097	0.233697221297712	-682657751543659	869.643	7757.2
Csa4M026810.1	298763089863413	-461792855929036	154248186614264	-299383004795943	0.00275499357200212	0.00685428065331173
Csa4M026820.1	815230057243554	-330663783333697	0.766041808197855	-431652397813112	1.58505e+07	5.81445e+09
Csa4M026890.1	185673201910042	-436983705632211	0.336353892850333	-129917838003634	1.36215e-24	1.01037e-23
Csa4M028990.1	205802072658525	-133770268003557	0.2112741285829	-633159719558699	24263.6	18024.9
Csa4M037610.1	246193618853369	-111378135082103	0.358197584917271	-310940497010405	0.00187464577960728	0.00481968215280594
Csa4M038620.1	127767347377676	-123005608435037	0.228163242815306	-539112290469188	700188	3.69669e+07
Csa4M038740.1	632437512311461	-402909178924086	0.383691881198057	-10500852341885	8.56036e-12	2.42917e-10
Csa4M038750.1	213383299393128	-293044239918314	0.47842178597695	-612522774898117	90554	622894
Csa4M038780.1	190377086736858	-171212951075138	0.182626301201999	-937504346023866	6.91473e-07	1.37505e-05
Csa4M038810.1	2983695255078	-166179037076717	0.213635631353344	-77786198877033	0.7332	8.94513
Csa4M043930.1	323972946052094	-237877911086331	0.16353201067583	-145462597875029	6.16847e-34	8.98019e-32
Csa4M045010.1	855237022965585	-312029760595531	0.791958548863104	-393997591216694	8.14898e+08	0.000265925533987764
Csa4M045070.1	111539886632599	-126972191309136	0.201742181352515	-629378499121464	30981.7	226959
Csa4M046070.1	334789837789198	-320679939451716	0.484031158133882	-662519207829626	3467.97	28654.4
Csa4M046650.1	341062691177563	-299164371861542	123045964673677	-243132208890344	0.015043834517204	0.0317613770304779
Csa4M046710.1	220412541280248	-242590900360804	0.239065349896867	-101474722482977	3.40057e-10	8.72873e-09
Csa4M047980.1	504098416607655	-290872046127839	0.22685210760371	-128221002308678	1.23314e-23	8.35284e-22
Csa4M050120.1	101884069464801	-279833279877534	0.647554079212475	-43213885737212	1.5505e+09	5.69306e+09
Csa4M050160.1	63300428213999	-143281357753141	0.162008151893709	-884408321916696	9.22828e-05	0.00155866
Csa4M050200.1	103826143164114	-159024379985852	0.146187362538665	-108781208733958	1.46553e-14	4.82117e-12
Csa4M051490.1	607745390145477	-188579498063605	0.185993637128211	-101390295375325	3.70765e-10	9.47952e-09
Csa4M051510.1	12500513014009	-108552598091338	0.103188507011596	-105198341593544	6.99967e-12	2.00808e-10
Csa4M051550.1	145594735922738	-115934670661823	0.0788906344581479	-146956189994045	6.87672e-35	1.07321e-32
Csa4M051570.1	18205245056549	-161556410441845	0.194094100603922	-832361261569329	0.00853221	0.122929
Csa4M052080.1	173492904732054	-491125064316727	0.406601918710444	-12078768980588	1.36752e-19	6.94727e-18
Csa4M055420.1	640703718662429	-297112312999924	0.345315619946585	-860407974148064	0.000769315	0.0121031
Csa4M056730.1	945204129546001	-279414576822532	0.306792371271865	-910761162880833	8.42154e-06	0.000153827
Csa4M056830.1	141704201684888	-1643419824222	0.142600849867627	-115246145149033	9.9155e-17	4.11556e-15
Csa4M056840.1	410205819133757	-133703139439641	0.315622301292086	-423617529218596	2.27359e+09	8.13523e+09
Csa4M063470.1	75550555077043	-15417223742067	0.141149169941652	-109226457006018	8.984e-14	3.03218e-12
Csa4M063480.1	469222290151253	-145333064427018	0.136925331549651	-106140377957981	2.56423e-12	7.59073e-11
Csa4M064650.1	439149824552518	-38959787036834	0.224261517232335	-173724799143634	1.33337e-53	8.39075e-51
Csa4M081280.1	796439916311805	-549776190819232	125625293542261	-437631766117453	1.20701e+09	4.51599e+09
Csa4M083580.1	877892115991035	-116034238150066	0.241861956782686	-479753987330564	1.60626e+08	6.91263e+07
Csa4M091870.1	247296869377007	-294872559040279	0.265495536428842	-111064977967835	1.16645e-14	4.22173e-13
Csa4M092990.1	144332873994651	-139055496584077	0.209719951569625	-663053255273672	3344.78	27660
Csa4M097630.1	474828518433006	-190534968270759	0.179160536389518	-106348737344987	2.05106e-12	6.11807e-11
Csa4M099750.1	865633173772491	-246295292995073	0.174101847942508	-141466214118764	1.95948e-31	2.38909e-29
Csa4M099770.1	533773991660722	-105963548635015	0.247243252473134	-428580143543168	1.82082e+09	6.60802e+09
Csa4M109020.1	194341668619841	-119076254678798	0.133203399851765	-893943058595438	3.91181e-05	0.000680745
Csa4M110080.1	494265108531904	-22400637174981	0.891607499957239	-251238770154527	0.0119917264294084	0.0259581224128828
Csa4M123360.1	110536672332698	-132621513059355	0.203842863839208	-650606602367829	7714.43	60879.1
Csa4M126470.1	612294990497559	-125702100435486	0.123459430419071	-101816523864401	2.3946e-10	6.21195e-09
Csa4M129030.1	263444547179784	-438607642686835	141062699245983	-310930986739448	0.00187524935418713	0.00481981085658531
Csa4M129050.1	256906212121163	-173957992721652	0.180652854948011	-96294073388275	6.0075e-09	1.29496e-06
Csa4M129560.1	905281171539626	-451236755364567	0.486636248958902	-927256767924568	1.81718e-06	3.47885e-06
Csa4M129570.1	148931486395983	-125150946643028	0.184438937103042	-678549489650921	1156.89	10093.3
Csa4M129580.1	787158417330986	-10954164084586	0.156391238232165	-700433362406424	248.164	236.617
Csa4M129600.1	189072284315025	-217844238556896	0.202149810630447	-107763760884813	4.45076e-13	1.4164e-11
Csa4M151760.1	513002661954152	-168653083621791	0.235553599484951	-715986017579687	80.7594	808.34
Csa4M152270.1	108858356625379	-173096148737742	0.174098318759788	-994243654796981	2.72089e-09	6.6432e-08
Csa4M165850.1	132420466688469	-18929214055346	0.218695296380397	-865551951443008	0.000490672	0.000782028
Csa4M165900.1	187185875993234	-159282315476361	0.266399043746966	-597908735842356	22439.1	1.46255e+06
Csa4M166940.3	131050262302336	-11457886223875	0.4979106096638	-230119342739283	0.0213807002431623	0.0434202269772652
Csa4M179700.1	106969684135872	-315851154409547	0.190253204392502	-166016207410589	6.78343e-48	2.87676e-45
Csa4M193250.1	145287030397522	-321493119793624	0.254029099971683	-126557595106018	1.03965e-22	6.69358e-21
Csa4M196810.1	330959973031522	-294131671139173	0.207566115339925	-141705051740975	1.39493e-31	1.71147e-29
Csa4M219360.1	20473769285087	-341832398042982	146676846564811	-233051368398446	0.0197790176358414	0.0405431413302505
Csa4M247410.1	105940420414332	-360516196278214	0.375619968144376	-959789752550224	8.15917e-09	1.74911e-06
Csa4M269210.1	178266452655663	-346096878869882	0.195408198306159	-177114820089395	3.41949e-56	2.6683e-53
Csa4M280600.1	479061616985759	-176571830732688	0.260000663986593	-679120691560207	1111.99	9710.28
Csa4M280630.1	15166143577599	-50891536665806	0.515580253701191	-987073036650868	5.57571e-09	1.32164e-07
Csa4M280650.1	145078001825469	-175221722893538	0.505297330538298	-346769540038678	0.000524941941750743	0.00148478576187813
Csa4M285730.1	182930531384102	-479906275188624	0.520752307151351	-921563416231096	3.09444e-06	5.80445e-05
Csa4M285740.1	156074558676491	-131499496903308	0.462687764742781	-284207854461879	0.00448204478062582	0.0106654951915648
Csa4M285750.1	501708540104328	-624957642321281	0.79170414948473	-789382805089536	0.293056	3.71954
Csa4M285760.1	30610841120206	-193054627553669	0.46976659041376	-410958615391595	3.96369e+09	0.000136493608257529
Csa4M285770.1	781151824960129	-148523292138762	0.190139073673136	-781129776587031	0.566021	0.6993
Csa4M285780.1	392960658981773	-507165816922678	0.572416096542708	-886009006360706	7.99498e-06	0.00136096
Csa4M285790.1	122720822643986	-491191636245511	0.902717911936785	-544125279614379	5.29072e+06	2.84016e+07
Csa4M286960.1	220571142197215	-407547471028156	0.527768763504813	-772208397332405	1.14443	13.8153
Csa4M286980.1	583169868640536	-197539437069654	0.720636889387673	-274117853219398	0.00612192334610085	0.0141383308435818
Csa4M288620.1	294915963309063	-274250777526727	0.276362571794015	-992358609729319	3.28729e-09	7.96626e-08
Csa4M289120.1	551200760384272	-317111853036061	0.311371244009933	-101843654202681	2.32874e-10	6.04915e-09
Csa4M289620.1	197687978052053	-434704838234971	0.327460678935675	-132750240318278	3.23167e-26	2.82706e-24
Csa4M289630.1	643828534328771	-41768437265001	0.343215928290155	-121697257679981	4.50594e-21	2.35032e-18
Csa4M289640.1	155805808259287	-222109550758169	0.210409505665243	-105560606711153	4.7623e-12	1.37634e-10
Csa4M289650.1	186433937979478	-344480456418942	0.281755024372124	-122262400532732	2.2512e-20	1.20649e-19
Csa4M290150.1	298819085425414	-246026434780881	0.218328744510982	-112686231642076	1.87479e-15	7.15005e-14
Csa4M290160.1	158113987059486	-200073784720496	0.240543311536106	-831757837883034	0.00897787	0.12916
Csa4M290170.1	450812432339508	-217067789500994	0.167157972937162	-129857873774644	1.47315e-25	1.08857e-22
Csa4M290190.1	241147197566227	-132866080238116	0.189647400290606	-700595315488208	245.31	2342.39
Csa4M290200.1	664811590851065	-346089022265796	0.329340252288435	-105085552057783	7.88929e-12	2.24678e-11
Csa4M290220.1	618209792933787	-116018462052271	0.128220874569834	-904832870946322	1.45173e-05	0.000261499
Csa4M290230.1	29179045240272	-162379655306356	0.130713679928243	-124225448625956	1.97188e-21	1.14486e-19
Csa4M291920.1	399033088986471	-189474665860555	0.151058518818916	-125431301287742	4.33527e-22	2.65117e-20
Csa4M293190.1	1171663839728	-284600131406386	0.637212183609494	-446633223166365	7.9572e+08	3.06413e+09
Csa4M293200.1	197552343999512	-235386374361907	0.475379906234358	-49515423616972	7.36276e+07	3.32331e+07
Csa4M293250.1	182475515715145	-210174010026018	0.158573122907731	-132540752286446	4.27352e-26	3.64912e-24
Csa4M296140.1	56593750279509	-292219427117619	0.231497053589632	-12623030081222	1.57637e-22	9.98436e-21
Csa4M296210.1	808967040950011	-149390874987461	0.603567451967876	-247513139584293	0.0133187165410844	0.0285104645481181
Csa4M296230.1	124512182841301	-160720129093522	0.172064201551803	-934070699448391	9.5693e-07	1.88563e-05
Csa4M296260.1	24793145134236	-136655951867081	0.149850689134267	-911947436855871	7.54896e-06	0.000138798
Csa4M297430.1	256597327370624	-368669666278158	0.431839490627362	-853719204194518	0.00137523	0.0212079
Csa4M297450.1	116525246658298	-274761570196349	0.770173334551622	-356752899470753	0.000360363514316795	0.00105003307502495
Csa4M297470.1	240358785919215	-348645711486038	0.556874832165446	-626075540405203	38311.7	277529
Csa4M297480.1	196349499044089	-291145960201341	0.253692371175159	-114763387977608	1.73472e-16	7.07968e-15
Csa4M297490.1	376130304227326	-269564633776406	117761634658596	-228907007411968	0.0220752812523625	0.0446726749658804
Csa4M297510.1	88084277483963	-130256930068435	0.0977673637878425	-133231504892671	1.69788e-26	1.51244e-24
Csa4M297530.1	317438186094056	-186992953248152	0.166012488193402	-112637883621326	1.98057e-15	7.53159e-14
Csa4M303070.1	139366646883668	-252373810346571	0.543461055748159	-464382512191493	3.42017e+08	1.39583e+09
Csa4M303080.1	554983066817142	-132413633101894	0.117062401161841	-11311371694728	1.15273e-15	4.45297e-14
Csa4M303090.1	336477513825284	-327157864663033	0.506168880763029	-646341324203604	10236.7	79783.5
Csa4M303130.1	14617075582227	-194431332349799	0.438613195386872	-443286554975402	9.29889e+07	3.54302e+09
Csa4M303680.1	843606081029391	-199366373574274	0.666051320995576	-299325843654618	0.00276015913760602	0.006866256625404
Csa4M303690.1	17643130124207	-389424497896848	0.259964309675021	-149799216047642	9.93341e-37	1.74578e-34
Csa4M304250.1	307538222622108	-413867667900235	14288907097763	-289642633315901	0.00377439246755418	0.0091206302808184
Csa4M307890.1	921481539513125	-119504357125474	0.12530695798236	-953692907797639	1.47124e-07	3.08282e-06
Csa4M307900.1	101466876889189	-107647740532694	0.120663904711157	-892128767010972	4.60898e-05	0.000798538
Csa4M308590.1	286226527691862	-158719343435565	0.20819098639672	-76237375201785	2.46434	28.8043
Csa4M332100.1	410672276163767	-20298185795563	0.331034531551958	-613174272194531	86921.6	598964
Csa4M334150.1	280899219288745	-114050638337807	0.0967730581618089	-117853708980767	4.64371e-18	2.09698e-16
Csa4M335240.1	51589515824538	-495301096441315	0.452021179675867	-109574754173351	6.11823e-14	2.10131e-12
Csa4M337330.1	494042896365301	-103878063693482	0.101373738641025	-102470388372797	1.22025e-10	3.23872e-09
Csa4M340000.1	160920930131209	-103606756236055	0.183395852735125	-564935109986876	1.61055e+06	9.35632e+06
Csa4M340010.1	514190419361546	-107676831577316	0.12272914020894	-877353425551595	0.000173144	0.00285761
Csa4M344590.1	492241838148298	-130189669816028	0.262431070366988	-496090914974239	7.0164e+07	3.1802e+08
Csa4M350590.1	483387955793448	-101209666052721	0.113902494914918	-888564083941458	6.35534e-05	0.00109041
Csa4M350600.1	172661375630748	-122697639559489	0.149218635538382	-822267534593081	0.0199013	0.278105
Csa4M354130.1	20465911484933	-161214521185684	0.184514585194259	-87372237276503	2.38909e-05	0.00389035
Csa4M358640.1	84235421595752	-140416750922946	0.147563462738709	-951568554416357	1.80519e-07	3.75433e-06
Csa4M358730.1	295626528203808	-113306310951711	0.312260445026058	-362858353520426	0.000284980539650106	0.000846722429916371
Csa4M361790.1	110379825359981	-391873997263725	0.383064353224174	-102299781737821	1.45552e-12	3.83189e-09
Csa4M361860.1	76304751360237	-289196688907136	0.224738551243756	-128681388798963	6.80215e-24	4.72229e-22
Csa4M361870.1	12401056021293	-225738839724226	0.567921921432652	-3974821735262	7.0432e+09	0.000232524553736576
Csa4M410830.1	539539306603839	-323357234804452	0.226981055714339	-142460010059785	4.74697e-32	5.93615e-31
Csa4M410850.1	12534219637912	-50745435736554	126629291518664	-40074010624212	6.13906e+09	0.000204404700826896
Csa4M410860.1	59040052780291	-414185800194172	135059726639908	-306668620245664	0.00216445951086011	0.00549580582296748
Csa4M411390.1	489824064383997	-367513831539628	0.240868249847228	-152578777722977	1.45917e-38	3.02825e-36
Csa4M430880.1	790959447765391	-282554571755469	0.286398372324407	-986578832352495	5.85725e-09	1.38669e-07
Csa4M431960.1	428998565976075	-205048379297693	0.305023458436706	-672238064405273	1787.79	15289.9
Csa4M454150.1	180021994601067	-129733524135868	0.251757319358881	-515311826747459	2.5619e+07	1.24045e+08
Csa4M496760.1	414462757907155	-242232118714369	0.176282746367794	-137411132799678	5.75835e-29	6.0721e-27
Csa4M506830.1	125411351759718	-120210275309374	0.186360441050596	-645041805179768	11154.2	86622.7
Csa4M506850.1	237803925223325	-103682595928656	0.146326685360192	-708569292562287	138.35	1356.25
Csa4M508530.1	952367888971227	-136909058895367	0.1855756666141	-73775329165362	16.125	173.985
Csa4M575860.1	965193598506305	-111415361251948	0.191173792154649	-582796208602797	561083	3.4892e+06
Csa4M580380.1	562306594922938	-116994666276715	0.2109039324523	-554729657794199	2.9012e+06	1.62168e+07
Csa4M598020.1	447633542670992	-235964421588859	0.845404070407398	-279114366547997	0.00525221539469464	0.0123164103762114
Csa4M608110.1	618872106163198	-103726764778903	0.0954536631730171	-10866713893514	1.66075e-13	5.44503e-12
Csa4M608170.1	207683852048742	-596480811308635	122785057073255	-485792673413643	1.18621e+08	5.19081e+07
Csa4M614170.1	102082526480525	-290546618888454	0.2465629321144	-117838726363639	4.72703e-18	2.12967e-16
Csa4M617390.1	567363659398963	-21258342061945	0.160584310066561	-132381190000029	5.28561e-26	4.48311e-24
Csa4M618460.1	330249364533797	-26577018936632	0.232378197275823	-114369675159698	2.73271e-16	1.10831e-15
Csa4M618490.1	314521419386919	-206816769478886	0.184857699275433	-111878904849256	4.67422e-15	1.72698e-13
Csa4M618500.1	292099005003692	-252728699292997	0.205842229424725	-122777867301237	1.19215e-20	6.51442e-19
Csa4M618510.1	159516214577522	-153172988451411	0.252521036370843	-606575161629177	131338	885941
Csa4M618520.1	136137658691226	-40697168212326	0.163289041395122	-249233922035516	4.15045e-123	8.0967e-119
Csa4M620620.1	535902667838644	-107824995408825	0.34105000473735	-316155971004496	0.00156926641696803	0.00409761066285803
Csa4M621160.1	173863616505998	-130633431131397	0.176073240263817	-741926660381007	11.7771	128.494
Csa4M621220.1	235836397137785	-330366286126471	0.209628333632127	-15759619914082	5.89867e-42	1.57632e-39
Csa4M621720.1	926804617038754	-264454314565745	0.135448686709886	-195243173624985	6.82226e-71	1.47876e-67
Csa4M622230.1	576516309476436	-251306943398708	0.207505732641036	-121108434065985	9.25377e-20	4.76313e-18
Csa4M624450.1	347109429981947	-269778629503719	0.326038652818051	-827443700837125	0.0129064	0.183378
Csa4M624460.1	132530389836001	-289317733605085	0.19710155310528	-146786125754447	8.83804e-36	1.36835e-32
Csa4M624960.1	899988045581861	-373205640988993	0.328975661172899	-113444757480964	7.89983e-16	3.1008e-14
Csa4M624970.1	915285927932947	-114951409062343	0.205854314288716	-558411464241264	2.34894e+06	1.33478e+07
Csa4M624980.1	497023476203909	-124360033645153	0.263655520595339	-471676198413541	2.39628e+08	1.00057e+09
Csa4M624990.1	459724574193266	-116703143459881	0.279058169403482	-418203644456447	2.8891e+09	0.000101899282841832
Csa4M627200.1	200252243597371	-104845465655973	0.137739758089118	-76118520251892	2.70196	31.4498
Csa4M628850.1	505562339682357	-624482913096701	0.442751408083375	-141045946256845	3.55828e-31	4.25859e-29
Csa4M628860.1	230058639449632	-494973892068632	0.359900311346681	-137530831861893	4.88045e-29	5.20261e-27
Csa4M628870.1	142077466947343	-524439621099557	0.539825863652585	-971497766985596	2.60306e-08	5.81678e-07
Csa4M628880.1	836644733460048	-393646300587603	0.978534907118826	-402281306189317	5.75071e+09	0.000192493012847449
Csa4M637700.1	612774640314805	-142472236665621	0.144887856949488	-983327655369292	8.09416e-09	1.8933e-07
Csa4M637720.1	204770439274273	-133086999427896	0.354014143143009	-375936956208368	0.000170342059837021	0.000526546173871114
Csa4M637770.1	132396680906922	-167500625347929	0.478964521723389	-349714055532204	0.000470273984499675	0.00134419119261826
Csa4M638480.1	171900713748715	-216970054874205	0.150803122445631	-143876367647778	6.18743e-33	8.21118e-31
Csa4M639160.1	112884031703899	-116889665193493	0.176799860553724	-661141161692118	3806.72	31241.7
Csa4M639780.1	68592177730707	-100012713470843	0.209209209284096	-47805119962492	1.74849e+08	7.4627e+08
Csa4M639950.1	276985986997043	-17940036191067	0.151465318366552	-118443194683362	2.3028e-18	1.05951e-16
Csa4M639960.1	776175778657557	-466529652638817	0.453815670865838	-102801573984592	8.65861e-11	2.31704e-09
Csa4M640960.1	304316100892539	-150426806098672	0.255485720066244	-588787530119759	39119.2	2.47692e+06
Csa4M640970.1	280556128679593	-139729763798497	0.19962838757284	-699949368410904	256.889	2444.58
Csa4M641570.1	126928376881958	-242774415434341	0.226314655994726	-107272953387517	7.57818e-13	2.36915e-11
Csa4M641630.1	103422159167448	-234057540394579	0.308121721806827	-759626874152414	3.04791	3.5308
Csa4M642530.1	167354809141508	-101503798313081	0.14066362755189	-721606573637072	53.5132	544.851
Csa4M642550.1	105546929588257	-2024395963138	0.211086109593458	-959037980773293	8.77613e-08	1.87519e-06
Csa4M645310.1	243478515107999	-330648412824247	143392741664802	-230589365253352	0.02111657540059	0.0429464296199655
Csa4M646180.1	63047873142439	-211405220805776	0.289165367663681	-73108762129376	26.5406	27.9997
Csa4M646190.1	185979561393739	-282732963702729	0.189323687476839	-149338398945624	1.98499e-36	3.45742e-34
Csa4M646220.1	254163028700555	-168816715204977	0.163290626660174	-103384204383209	4.72257e-11	1.28491e-09
Csa4M648560.1	650165287988419	-431057622535376	0.312921644489479	-137752574846215	3.591e-29	3.89185e-27
Csa4M650180.1	728912711694917	-146546243315409	0.128963141161735	-113634207414057	6.36043e-16	2.51173e-14
Csa4M651800.1	410408294560817	-216680740359794	0.230503098183153	-940033960791381	5.43872e-07	1.09043e-05
Csa4M651860.1	395328186344975	-156190686286802	0.125466165587334	-124488291768254	1.41912e-21	8.38913e-20
Csa4M651920.1	112673070273433	-279530357261908	0.247054695756644	-113145130233531	1.11218e-15	4.30485e-14
Csa4M651980.1	130068088690954	-115632718568353	0.508284559589025	-22749602833076	0.0229083124812163	0.046180323633742
Csa4M652070.1	129348956815534	-212236094011236	0.162292083245478	-130774151004158	4.43259e-25	3.44506e-23
Csa4M652140.1	152744898667097	-140382814797964	0.190903590092107	-735359742214552	19.2942	206.809
Csa4M652640.1	11151943417591	-13486989531514	0.5473842772182	-246389786715372	0.013743526713348	0.0292791000463025
Csa4M658500.1	117138876668231	-419344132391288	101526791181987	-413037906063249	3.62166e+09	0.000125468409441798
Csa4M663700.1	337977108832139	-14366730988574	0.191039403181887	-752029725244456	5.46518	61.6271
Csa4M664260.1	111012147858634	-133819416359588	0.177125734249668	-755505217389604	4.18692	48.0179
Csa4M664440.1	465956933861803	-350679031146687	0.479197759491491	-731804404759355	2.51611	266.328
Csa4M665090.1	135072139159618	-310009817983956	0.303479754024619	-102151729686326	1.69576e-10	4.45235e-09
Csa4M665100.1	11441525608426	-293708944376428	0.312376990281295	-940238729209677	5.33389e-07	1.07161e-05
Csa5M011730.1	152175641539407	-110337412116576	0.167274778072774	-65961774624847	4218.94	3443.64
Csa5M013260.1	290670737459457	-265634901490941	0.376368019175742	-705784997547586	169.098	1643.63
Csa5M023870.1	133723450700628	-393998014910845	0.328953349412223	-119773218790702	4.67173e-19	2.27272e-18
Csa5M027940.1	338694964893574	-493267545832331	137290470221143	-359287534697632	0.000327049063159563	0.000962013438497701
Csa5M027950.1	972770387444946	-396899061799495	0.966309291401547	-410737085249204	4.00188e+09	0.000137663118645886
Csa5M031960.1	208776225545324	-105468183466495	0.116335246418148	-906588387558891	1.23598e-05	0.000223669
Csa5M067670.1	326014587212641	-477205893982387	142893519559129	-333959087476265	0.000839018951116757	0.00229591551387091
Csa5M078280.1	320053904334849	-37158651997707	140427415430712	-264611093807686	0.00814231085203242	0.0183206689851728
Csa5M091390.1	320675279615058	-130712487142341	0.310608028299963	-42082778045939	2.57324e+09	9.13703e+09
Csa5M097460.1	349240224673492	-121391326594654	0.192904990834925	-629280383411814	31178.2	228227
Csa5M097960.1	700918196851857	-193944987395256	0.755130626165512	-256836341521588	0.0102179970545005	0.0224752155304088
Csa5M097970.1	108812934384541	-328487888650045	0.86178704474321	-381170604331753	0.000138010945284923	0.000433336153326619
Csa5M100000.1	407639532045475	-303424313024305	0.206942044363154	-146622845037637	1.12426e-34	1.72693e-32
Csa5M106010.1	70191882702443	-308788767093435	0.288336482724311	-107093200338675	9.20353e-13	2.86809e-11
Csa5M114610.1	155572168403349	-10724748130738	0.433700250237815	-247284803844527	0.0134041125513191	0.028653016398327
Csa5M128240.1	256831652479413	-714539811801193	120846309154457	-591279797290228	336345	2.14706e+06
Csa5M128250.2	377827292947986	-16786202923561	0.306375193351605	-547896934472	4.2781e+06	2.32666e+06
Csa5M136900.1	343787456570465	-143816096002029	0.189893309133283	-757352097651252	3.63242	41.8307
Csa5M137400.1	460899006257444	-275026621079515	0.429895113018633	-639752843777021	1579.12	120522
Csa5M137410.1	190657365959929	-25624947475678	0.263010864039392	-974292357438134	1.97781e-08	4.46047e-07
Csa5M137420.1	804336355788559	-346491699230682	0.427561895776954	-810389566172745	0.0532268	0.717586
Csa5M139060.1	15552596705219	-143621170147732	0.184785299962416	-777232659616016	0.770575	9.3835
Csa5M139110.1	191050200341046	-158108866364875	0.202368158743951	-781293200206084	0.558727	6.91164
Csa5M139160.4	657139580886097	-106148995598345	0.240178350097441	-44195905066081	9.88881e+08	3.74294e+09
Csa5M139270.1	664730618290655	-406273753017901	0.400193809772755	-10151924969769	3.24891e-10	8.36144e-11
Csa5M139360.1	274667871708726	-118970800004348	0.130133677574442	-914219917717243	6.1195e-06	0.000113263
Csa5M139620.1	400347085525537	-181718592601093	0.142185641130232	-127803757929855	2.11047e-23	1.40516e-21
Csa5M139630.1	171163347320645	-210322008201353	0.485240355540653	-433438822224531	1.46166e+09	5.39262e+09
Csa5M139730.1	214456129825187	-564122625958065	0.498196337662172	-113232993362668	1.00613e-15	3.91767e-14
Csa5M139760.1	139441113800714	-619638868574608	0.504709296964551	-122771439381298	1.20166e-20	6.54803e-19
Csa5M139770.1	332739956860487	-577686398636527	0.525174381467344	-109998967775706	3.8257e-14	1.3423e-13
Csa5M139900.1	634562116999897	-263791362285997	0.192698532378912	-136893290794396	1.1759e-28	1.21373e-26
Csa5M140450.1	491016411511531	-336366782583494	0.331084493309723	-101595450521094	3.00475e-10	7.75353e-09
Csa5M141040.1	646744920761047	-36544252341185	0.295806203488704	-123541196601648	4.62795e-22	2.59431e-19
Csa5M141050.1	112029472914682	-324594076629995	0.654439889116893	-495987610211237	7.05382e+07	3.19419e+08
Csa5M146870.1	13055948460518	-262592816376723	0.279477426203458	-939585067545159	5.67573e-07	1.13561e-06
Csa5M147470.1	127899929154965	-228394284555688	0.232182447097253	-983684543819206	7.8122e-09	1.82954e-07
Csa5M148550.1	152385502343313	-148983276689364	0.151014776128654	-986547677708309	5.87546e-09	1.38932e-07
Csa5M148600.1	526046015235533	-104323274870343	0.122761096204703	-849807293154059	0.00192764	0.0293326
Csa5M148780.1	524274510026166	-215189948560687	0.135596726956894	-158698482913305	1.02488e-42	2.8562e-40
Csa5M149330.1	101382121898116	-285925556059341	0.166635358758489	-171587565922154	5.40586e-52	2.92938e-49
Csa5M150390.1	257831093660467	-174723227947263	0.333800427649999	-523436201617053	1.65556e+07	8.26211e+07
Csa5M150400.1	229354958072718	-180226305892591	0.283136628784315	-636534759442521	19484.8	146817
Csa5M152140.1	665275790325666	-595523988157425	0.47348575207321	-125774426273622	2.80979e-23	1.7346e-20
Csa5M152170.1	876724716857911	-135252055854672	0.154163145970739	-877330668124429	0.000173495	0.00286069
Csa5M152240.1	529614269126906	-14528823061839	0.19107023101004	-760391767207086	2.87298	33.3806
Csa5M152250.1	5305503136091	-461193636471246	0.470918273549606	-979349628959905	1.20071e-08	2.75569e-07
Csa5M152270.1	389808726275861	-384718265144621	0.523571313782198	-734796301893387	20.125	214.529
Csa5M152820.1	389367304368638	-460909933266096	0.625358980211806	-737032565055655	17.0212	183.453
Csa5M152910.1	739919037053925	-171182003883208	0.258620218852753	-661904953304025	3615.16	29744.6
Csa5M153130.1	372976556526134	-10909533665346	0.127016582718138	-858906249237963	0.000876818	0.0137059
Csa5M154190.1	328228971418264	-104874344473013	0.12736327196048	-823426902110016	0.0180657	0.253221
Csa5M154790.1	764708975268734	-117547963345157	0.233653793462352	-503086047109684	4.88283e+06	2.26904e+08
Csa5M155440.1	228565957803355	-482457883737293	0.323087947569581	-149327106556146	2.01889e-36	3.48536e-35
Csa5M155450.1	272136054241159	-57074226207516	0.377462029091003	-151205212203625	1.186e-37	2.26829e-35
Csa5M155490.1	785917514089228	-148030933704159	0.297731573814231	-497195953414475	6.62795e+07	3.01535e+08
Csa5M155520.1	873579569496207	-179278101633277	0.569289115699914	-314915737345274	0.00163741991280289	0.00426244831317838
Csa5M155530.1	892227195928834	-116827188745909	0.106812743745071	-10937570242062	7.62151e-14	2.58575e-12
Csa5M156130.1	723547632470453	-161718778543024	0.164155142869787	-985158160236897	6.74737e-09	1.58588e-07
Csa5M156180.1	19312948607919	-122810762283936	0.179042986600402	-685928919170857	692.04	6238.6
Csa5M159610.1	203384354519489	-137488194971394	0.392359328928833	-350413982373621	0.000458084768061878	0.0013116567819391
Csa5M161940.1	441635936642584	-102203398262644	0.197264103472226	-518104391339674	2.20648e+07	1.08259e+08
Csa5M162050.1	559095682686625	-266585835222717	0.341972296765357	-779553892944825	0.641342	7.86379
Csa5M165180.1	539229047106523	-105153983580879	0.107715098831661	-976223247450343	1.63515e-08	3.71346e-07
Csa5M165200.1	104006183868855	-230404744961745	0.264634129398346	-870653930713994	0.000313293	0.00505519
Csa5M165240.1	105603318595001	-235515683867872	0.676606871182142	-34808349412176	0.000499853421241433	0.00142207095545834
Csa5M165250.1	215708918850428	-201598865505143	0.182813865507118	-110275478802396	2.81434e-14	9.91014e-13
Csa5M165270.1	419397231014473	-456719034695095	0.361631819797145	-126293929265209	1.45396e-22	9.2996e-21
Csa5M165280.1	194937032843222	-789070128368095	120828431575653	-653050046316327	6555.03	52194.1
Csa5M165290.1	153788041042637	-22514678098518	0.232347950639041	-969006958597848	3.32302e-08	7.37492e-08
Csa5M165300.1	590588195516903	-266973332873033	0.184384102630654	-144791947388119	1.64007e-33	2.26912e-31
Csa5M165310.1	163034486614969	-152459613727703	0.185497699980621	-821894900818884	0.0205294	0.286267
Csa5M167050.1	408952098549505	-396469061035247	0.324504972643586	-122176574924385	2.5019e-20	1.32989e-18
Csa5M167180.1	417069858261289	-14683048308971	0.297290381073445	-493895842036801	785410	3.53606e+08
Csa5M167220.1	335362400370845	-613067320330156	0.609508045938387	-100583958557313	8.43617e-10	2.12352e-08
Csa5M167720.1	619258247530554	-10279959444948	0.227285696899502	-452292404897498	6.09911e+08	2.39159e+09
Csa5M167740.1	535368411262035	-484316962041447	0.604757009092516	-800845554098168	0.116158	0.151979
Csa5M168240.1	222329143212659	-227804031474397	0.196804405136132	-115751490073011	5.50755e-17	2.32557e-15
Csa5M168740.1	649833876501441	-265245821253632	0.174694431630142	-151834159096268	4.55433e-38	9.15937e-36
Csa5M168880.1	800398087998084	-493178400705638	0.463764946160911	-106342319484949	2.06523e-12	6.15093e-11
Csa5M169020.1	737937197609293	-201622669608249	0.741848983373026	-271783980469332	0.00657096437628079	0.0150754290312226
Csa5M169030.1	232209476045704	-208254294694434	0.397649585795611	-523713093470882	1.63092e+07	8.14541e+07
Csa5M171120.1	50768959437864	-147301260769592	0.274510970268724	-536595170041461	8.05235e+06	4.2114e+07
Csa5M173500.1	192920172694617	-553481769768051	0.388873851292163	-142329387262457	5.72255e-32	7.11054e-30
Csa5M173510.1	199808780944638	-622119544939375	0.460500842801583	-135096288022958	1.37212e-27	1.31858e-25
Csa5M174620.1	93299867272606	-275984959716042	0.707958983282033	-389831849348956	9.6863e+09	0.00031222780942626
Csa5M175790.1	336463007420548	-129821203238416	0.305733943981827	-4246214913125	2.17412e+09	7.80059e+09
Csa5M175870.1	719713514652129	-107923495082051	0.277528362976526	-388873749423513	0.000100767035054523	0.000323635712848804
Csa5M176010.1	399322449367351	-117698699143398	0.118985720301456	-989183398185956	4.51676e-09	1.08114e-07
Csa5M178700.1	386509855343671	-566127747931176	0.477679331579906	-118516274518039	2.11052e-18	9.75639e-17
Csa5M181500.1	11492405517796	-10122773679155	0.189806590686697	-533320452284194	9.64945e+06	4.98257e+07
Csa5M184290.1	945588890325795	-117546110801041	0.144115596562783	-815637679783205	0.0345224	0.0473936
Csa5M184810.1	303870767970546	-415722582977068	0.348308701480091	-119354636048571	7.73269e-19	3.6703e-17
Csa5M189920.1	626923849815013	-228140522830129	0.30437730215808	-749531982879732	6.61369	73.8522
Csa5M190530.1	906012160550484	-42844849001512	110720899910803	-386962615333039	0.000109002368182866	0.000347851823738157
Csa5M198750.1	945549979730858	-120450915874132	0.105799739271148	-113848027134959	4.97808e-16	1.98188e-14
Csa5M218240.1	112932283952163	-246910947375534	0.244555579160145	-100963121848816	5.73588e-10	1.44755e-08
Csa5M219380.1	237618683442684	-380153415173991	146968558237715	-258663090753813	0.00969193473284016	0.021419538095417
Csa5M222970.1	103464070012834	-400418019600138	172228028514525	-232492947317439	0.0200757316948053	0.0410995250186023
Csa5M223040.1	109037309965531	-137866518356859	0.565296501756389	-243883551248778	0.0147346734572821	0.0311693786385447
Csa5M223050.1	300761120471035	-665146283245014	106831782725461	-622610861932656	47816.3	341935
Csa5M223060.1	393620054857537	-335945028143884	0.407393425908439	-824620641324211	0.0163502	0.230883
Csa5M223070.1	644737923117653	-342592002371988	0.296239042165989	-115647147609945	6.21976e-18	2.61498e-15
Csa5M223090.1	974555069513044	-133775691556296	0.265464091724746	-503931400616719	4.67203e+07	2.18095e+07
Csa5M223100.1	378452403933201	-105517451912299	0.321934399496093	-327760724164489	0.0010469095370459	0.00281348825577785
Csa5M234140.1	153633033308458	-328226970385031	0.655575974785192	-500669614216078	5.53722e+07	2.54825e+07
Csa5M239140.1	208933934179126	-151925926384666	0.161978187823608	-937940647601955	6.63451e-08	1.32202e-05
Csa5M262240.1	29970538959087	-30253737492051	0.390277594468945	-775185096987635	0.905626	10.9938
Csa5M262250.1	459791958357326	-23156490843576	0.178180702175843	-129960711574272	1.28792e-24	9.58958e-23
Csa5M262770.1	524176970675241	-11848870227288	0.278738253211197	-425089491334017	2.12918e+09	7.655e+09
Csa5M266850.1	270204129161669	-224857182287726	0.40770441440343	-551520107077444	3.48381e+06	1.92038e+07
Csa5M266860.1	225226909067248	-467891203292532	146725272038801	-318889307064156	0.00142818695917685	0.00375790008087698
Csa5M273940.1	243868951485135	-182398716123457	0.38089755970582	-478865541339593	1.67903e+08	7.19877e+08
Csa5M273950.1	71016657011471	-14227610886767	0.20904684500071	-680594384800147	1003.89	8833.5
Csa5M276460.1	254430682819629	-13583172555448	0.421699853753407	-32210522328971	0.00127720868270536	0.00338874142050731
Csa5M285030.1	651472506795098	-451959420301309	0.485021950830977	-931832919163715	1.18187e-06	2.31485e-05
Csa5M290670.1	660738853328163	-417946540273802	115718826479365	-361174195236355	0.000304147133096024	0.000899257695125378
Csa5M292250.1	533203418998966	-328263411667303	0.443614035291065	-739975261269456	13.6438	147.951
Csa5M310810.1	408081179330976	-502878870857124	0.283375959875752	-177459962050985	1.85089e-56	1.50446e-53
Csa5M317890.1	161821233826694	-263877808529479	0.31658862286232	-833503763160294	0.00774735	0.111952
Csa5M319910.1	120413767184088	-266669063803004	0.157202109671868	-169634532487909	1.53078e-50	7.85852e-49
Csa5M359150.1	168604909320592	-135127997225439	0.4114134370103	-328448186348507	0.00102170073767841	0.00275332753013268
Csa5M359160.1	424518242938877	-104209530056461	0.283005598459984	-368224270556951	0.000231191151762826	0.000698478703513894
Csa5M373710.1	172034573739798	-124509976176485	0.166131848291731	-749464822409261	6.64764	7.41889
Csa5M388000.1	269320580611645	-410617488044664	152720272709833	-268869011794414	0.00717329750670481	0.0163096372681582
Csa5M409600.1	212939967856329	-414273521148843	149619641566283	-276884449669876	0.00562554779664586	0.0131005355636824
Csa5M409710.1	124752597451659	-208555788342455	0.113371658781043	-183957605088272	1.42054e-61	1.73199e-58
Csa5M416270.1	42054228253525	-191636914321687	0.207422406982054	-923896878403631	2.48884e-06	4.68652e-05
Csa5M420330.1	251504232265655	-100655071624981	0.356545884784486	-282306081546339	0.00475675476120409	0.011261501441938
Csa5M420350.1	278223032364127	-105997343642821	0.142740189497122	-742589343731804	11.2021	122.358
Csa5M429990.1	977062407507964	-109999993815716	0.143630813097819	-765852336579072	1.88083	22.1565
Csa5M430000.1	464676813051029	-127191687086135	0.28844363021187	-44095855745786	1.03569e+09	3.91326e+08
Csa5M468440.1	251657080986474	-117729039543734	0.124723166084476	-943922795096424	3.75536e-07	7.61534e-06
Csa5M471600.1	684027130748887	-134461125798812	0.116200801408397	-11571445650038	5.75055e-17	2.42293e-16
Csa5M492350.1	218267129599305	-119142199000849	0.170020344959408	-700752601280123	242.569	2317.35
Csa5M495950.1	272287418583098	-40196519597337	0.262154085762959	-153331654093245	4.5906e-39	1.01765e-36
Csa5M495960.1	396405854187859	-437003718515336	0.243949036574767	-179137300417828	9.21482e-58	8.56013e-55
Csa5M515010.1	168147641013936	-632044906846145	12266519706534	-515260173192788	2.56897e+07	1.24325e+08
Csa5M515020.1	112689327743739	-491637577300221	0.419066558273176	-117317301415337	8.76486e-18	3.84236e-16
Csa5M515040.1	338874880257623	-582286451314086	0.516736419039924	-112685390434828	1.87658e-15	7.15005e-14
Csa5M515060.1	892521923707442	-295995949756136	0.514152798951837	-575696466808232	856398	5.17874e+06
Csa5M517070.1	117735663045178	-104340761036158	0.163975690331818	-636318473945837	19761.3	148785
Csa5M517170.1	132048107491165	-553256217508174	0.409181867434498	-135210345702022	1.17511e-27	1.1405e-25
Csa5M517180.1	201879421845704	-29294331504279	0.508348303571597	-576264960430877	82803.6	5.01812e+06
Csa5M517740.1	121633433560977	-141384651605836	0.280277760164782	-504444774793093	4.54833e+07	2.12575e+08
Csa5M517860.1	1031542557888	-109412813306029	0.124347472051234	-879895759046461	1.38093e-05	0.00229856
Csa5M517870.1	270819620590872	-181939888139268	0.148305714494461	-122678946498763	1.34711e-21	7.32015e-19
Csa5M522990.1	362329991351844	-113106766702659	0.333653178741439	-338995022104406	0.000699053160948013	0.00194039969604067
Csa5M523000.1	141946540008417	-151406170106677	0.170585989940737	-887565093471492	6.95256e-05	0.00119079
Csa5M523070.1	370832217434526	-10114057568671	0.302231737484182	-334645780514707	0.000818511357403973	0.00224452060166386
Csa5M524780.1	325703155192841	-235742980277762	0.184493389076953	-127778551555271	2.17999e-23	1.4465e-21
Csa5M524790.1	30821680899991	-160094763668355	0.129064983158212	-124041982380384	2.47983e-21	1.43126e-20
Csa5M544050.1	399279910860858	-434610946367543	0.555418521412399	-782492714255101	0.507951	6.31556
Csa5M550210.1	748722989639979	-20097055434745	0.206858303513435	-97153728389925	2.59298e-08	5.80512e-07
Csa5M551250.1	699629804835965	-261361975562411	0.285082951690505	-916792723004193	4.82201e-06	8.94181e-05
Csa5M563290.1	740846772171352	-101616276250823	0.115861798255164	-877047290661177	0.000177917	0.00292896
Csa5M564290.1	32707419718692	-411356046955362	0.532794382690759	-772072792655771	0.115667	13.941
Csa5M571550.1	124714235960536	-200251694403686	0.514942642797008	-388881552547253	0.000100734647255318	0.000323584966022845
Csa5M571560.1	377971238102667	-228419720615114	0.196692651766341	-116130276634057	3.5386e-17	1.51053e-15
Csa5M576600.1	634323257846761	-185809815562382	0.738739677935877	-251522723243397	0.0118955686304356	0.0257671277862023
Csa5M576840.1	116276181869931	-209903528814445	0.192494442873745	-10904394209038	1.09822e-13	3.64976e-13
Csa5M577370.1	133943256757023	-179966580410671	0.522930076704144	-344150371967397	0.000578490517786764	0.00162470386135678
Csa5M577390.1	459382515306407	-180058330363004	0.351076990631657	-512874199015559	2.91685e+07	1.3998e+08
Csa5M585400.1	3895542643168	-10681433692246	0.288987179725377	-369616178212351	0.00021888352127688	0.000663761811451791
Csa5M585950.1	595347151041913	-268662338743383	0.330954913514896	-811779271956001	0.0474739	0.643139
Csa5M588740.1	22922127192878	-16566788287841	0.171197311707539	-967701427236337	3.77582e-09	8.28556e-07
Csa5M589270.1	309729362104871	-142826771161633	0.159453128462235	-895728873676254	3.32759e-05	0.000581673
Csa5M589300.1	262028488146456	-1651818992158	0.160601678479511	-102851913367066	8.21787e-11	2.20515e-09
Csa5M589310.1	246065915713349	-269289732259337	0.424313165288868	-634648543313539	22028.9	164588
Csa5M589980.1	340034054228566	-124027501933785	0.144826975234088	-856383983255299	0.00109169	0.0169425
Csa5M590010.1	112950624376934	-398947793122255	0.847315958245753	-470837105379462	2.49704e+08	1.04064e+08
Csa5M590160.1	428569385175276	-160469501904481	0.231580927500207	-692930560546	42.2911	3930.52
Csa5M593430.1	763923221973971	-659714342649567	0.530312786776525	-124400987322897	1.58308e-21	9.2741e-20
Csa5M597510.1	105969108395238	-207829830447647	0.189593528794431	-109618630851577	5.82869e-14	2.0054e-12
Csa5M598080.1	112606289771754	-107910644351006	0.123318611501727	-875055622479941	2.12304e-05	0.0034716
Csa5M598610.1	214999453471407	-309544574409377	0.27137540200219	-114065081848089	3.87994e-16	1.56062e-16
Csa5M598700.1	472136362600605	-10071789454742	0.131018804760365	-768728540392611	1.5029	17.8771
Csa5M599300.1	835617629655204	-374465240919485	0.344068970289364	-108834353939141	1.38252e-13	4.56349e-12
Csa5M599860.1	107249806930325	-173300214814629	0.278746839888656	-621711854684532	50636.7	360650
Csa5M601500.1	663239065452	-628838091059692	0.318489381100185	-197443974077705	8.96276e-73	2.18557e-69
Csa5M603350.1	587148125643253	-222463476302972	0.297631391529438	-747446279640732	7.75199	85.8749
Csa5M603380.1	188120969823844	-319323264401002	0.650460281445623	-490918928502933	9.14537e+07	4.07789e+08
Csa5M603920.1	354859496372989	-135246763080106	0.213949152612739	-632144420431102	25913	191990
Csa5M604180.1	392712331162078	-122198797614797	0.282434771786626	-432662015522352	1.51415e+09	5.569e+09
Csa5M604190.1	635974179143396	-139939413236215	0.266000423458376	-526087182181167	1.43374e+07	7.23097e+07
Csa5M604400.1	941037275402966	-173294008780819	0.128960427706388	-13437766287141	3.63236e-27	3.3583e-25
Csa5M605170.1	957188381476637	-198732547238906	0.236583981079785	-840008466895677	0.000446157	0.06549
Csa5M605180.1	183297703150932	-188065831341896	0.178472518229383	-10537523267318	5.80064e-12	1.66901e-10
Csa5M606320.1	295834698878856	-109069496185292	0.352729811753018	-309215418008566	0.00198709611900055	0.00507784530907293
Csa5M606350.1	767414833700094	-164145176854441	0.285134619187734	-575676069507249	857433	5.18339e+06
Csa5M606380.1	175609046137421	-146940403098855	0.178353160155977	-823873280239886	0.0174044	0.0244791
Csa5M606390.1	388664588217515	-264991975331384	0.374718450257377	-707176214967192	152.978	1493.65
Csa5M606810.1	10477008444812	-346687593769473	0.403920780315753	-858305912110936	0.000923828	0.0143946
Csa5M606820.1	943058428055108	-144286330663434	0.579972232038197	-248781446236432	0.0128530767729505	0.0276203813270235
Csa5M606840.1	322256317308409	-559648429990418	0.702092379344288	-79711508977365	0.157203	2.03229
Csa5M607970.1	91457824729917	-198799359041392	0.154204141894775	-128919597488534	4.99579e-24	3.53109e-22
Csa5M608090.1	259181790627196	-63921421754087	0.599120194691187	-106692150123624	1.41819e-12	4.30937e-11
Csa5M608100.1	623924644538468	-585567670097281	0.602727381700074	-971529895399157	2.59486e-08	5.80512e-07
Csa5M608110.1	777795061014049	-70063696597301	0.768540589072498	-911646015753786	7.76181e-06	0.000142578
Csa5M608120.1	530356057557439	-167488831370623	0.168225253436316	-995622404777815	2.3689e-09	5.81288e-09
Csa5M608210.1	103569806830248	-198955065421409	0.322797722757588	-616345938632344	71172.6	497564
Csa5M608230.1	263563652359134	-484751953984965	0.458254644143062	-105782223962281	3.76024e-12	1.09813e-10
Csa5M608550.1	958462674219515	-20433085377342	0.139366285680072	-146614263827394	1.13856e-34	1.73523e-32
Csa5M609110.1	11429149995625	-168374824857449	0.143841680141524	-11705565778416	1.1936e-17	5.17441e-16
Csa5M609640.1	188572611849791	-108954390030502	0.359834144645026	-302790581860943	0.00246254821870386	0.00618188015062089
Csa5M609750.1	688491077612114	-171815146406513	0.616313468553115	-278778827939415	0.00530692141387688	0.0124327396351519
Csa5M610320.1	114670139458588	-145673678715232	0.210624801791774	-691626425169278	463.709	4279.11
Csa5M610370.1	128949390622347	-276133701818714	0.285660774470513	-966648999431378	4.18485e-08	9.16252e-07
Csa5M610380.1	256908325242364	-138296903053176	0.158693176342903	-871473533016601	0.000291439	0.00471035
Csa5M611100.1	39401515017337	-15821722599531	0.137439274668579	-11511791398553	1.15063e-16	4.74556e-15
Csa5M611730.1	441679065869583	-292651171778751	0.188801581502872	-155004618843354	3.44407e-40	8.19353e-38
Csa5M612870.1	131475435721608	-123296306100665	0.197121406330363	-625484103405939	39792.1	287612
Csa5M613580.1	107768187317035	-399854950443519	177026067501999	-225873486366071	0.0238998824248493	0.0480015346797035
Csa5M613620.1	119652267396411	-414270385735402	158066737741246	-262085744069419	0.00877089304651871	0.019588160452374
Csa5M613630.1	610748301602701	-610537081468996	129951297305199	-469819920331468	2.62465e+08	1.08963e+09
Csa5M615830.1	147255731464254	-124062834212634	0.116077027055821	-106879748180467	1.15873e-12	3.56539e-11
Csa5M622530.1	524052558299995	-138659095867734	0.184860438381275	-750074472839609	6.34563	7.10215
Csa5M622560.1	130372329705891	-146044686823474	0.483737773220347	-301908792135919	0.00253536941540194	0.00634590538307172
Csa5M622590.1	226085267851037	-21208842742269	0.419107024216749	-506048372295962	4.18194e+07	1.96298e+08
Csa5M622730.1	211547746600927	-112704270365652	0.1619316340539	-695999092605573	340.295	3196.18
Csa5M622780.1	215112582881962	-136208457022069	0.352810087114724	-386067354638241	0.000113074894668546	0.000359378469402736
Csa5M622820.1	104433861669026	-12348646217272	0.115632686562689	-106792003060288	1.27364e-12	3.9005e-11
Csa5M623730.1	431986889036028	-133369611698765	0.12949510018901	-102992013986706	7.10487e-11	1.91175e-09
Csa5M623810.1	321185496538787	-269890077892228	108592230516721	-248535347886303	0.0129422852777354	0.0277906550575743
Csa5M623890.1	266810481204118	-230751069526689	0.466942713112651	-494174259597066	7.74274e+07	3.48835e+08
Csa5M623920.1	119113302891714	-389956148435886	0.312752519740728	-12468521397019	1.10864e-21	6.63416e-21
Csa5M627090.1	164471103193243	-300147232384023	0.21945046513197	-136772201509586	1.38902e-28	1.42616e-26
Csa5M628640.1	705104024469521	-115347799145153	0.142192555372089	-811208426793587	0.00497588	0.672226
Csa5M631470.1	201740674960642	-128677821826489	0.42170155914737	-305139544863577	0.00227780360569144	0.00576035684986112
Csa5M631480.1	270014067740207	-149680916128647	0.177723990892787	-842209964882807	0.000369796	0.0546514
Csa5M631490.1	299994543779924	-143261998776573	0.342967374810437	-41771319751844	2.95208e+09	0.000103895236466419
Csa5M632120.1	186816493894625	-594824806061652	107637289660747	-552619643189112	3.27248e+06	1.81311e+07
Csa5M633160.1	265962589973838	-417220128323873	0.591713328406138	-705105172208497	177.57	1725.12
Csa5M633290.1	190207786358977	-188127432265589	0.173616922112526	-10835777410203	2.32978e-13	7.56229e-13
Csa5M635440.1	190438615695107	-325964891261331	0.266795263840477	-122177915218252	2.49778e-20	1.32989e-18
Csa5M636620.1	209687721784576	-131487059383197	0.0971497385016656	-13534473835042	9.78808e-28	9.54729e-26
Csa5M637700.1	720831231791812	-19943715503668	0.155153395414441	-128541921047844	8.14726e-24	5.59636e-22
Csa5M638330.1	709182723471489	-297292576100775	0.196907027002435	-150981191797232	1.66619e-37	3.12538e-35
Csa5M642150.1	714542137213319	-144215859218634	0.154982243101925	-930531500462214	1.33596e-06	2.59839e-05
Csa5M643950.1	408888148561512	-159481311667817	0.12382347048666	-128797320121147	5.85385e-24	4.1078e-22
Csa5M647250.1	259579405706756	-413654287441283	143238430002217	-288787225212451	0.00387857360569814	0.00934806200889044
Csa5M647470.1	203567585031272	-303597266444503	0.173306131679631	-175179760520952	1.04477e-54	7.27903e-52
Csa5M647530.1	169436376567773	-156182242939581	0.15234524504024	-102518620058229	1.16085e-10	3.08528e-09
Csa5M647540.1	779099080161103	-132101552713495	0.1263578194873	-104545609642126	1.39644e-11	3.90283e-10
Csa5M648630.1	405906231775337	-594744077548347	0.597436744206875	-99549296777502	2.39992e-09	5.88162e-08
Csa5M648680.1	215523599865229	-282161640359077	0.495654335888827	-569271001842632	125039	7.3805e+06
Csa6M000070.1	937026969888997	-220888679166227	0.634876434449901	-347923890666409	0.00050284009035764	0.00142910904468194
Csa6M001750.1	786647562377882	-112872043490326	0.194980940653007	-578887572868963	708591	433193
Csa6M003390.1	952901830137008	-20607004334716	0.161009773302465	-127986046511629	1.66924e-23	1.12288e-21
Csa6M004520.1	308700424389615	-202176850615275	0.349626575826342	-578265110818392	73532.5	4.48272e+06
Csa6M006730.1	15723896219533	-213195984367494	0.165731711423508	-128639222111631	7.18369e-24	4.96949e-22
Csa6M006800.1	733537562741312	-603227730503615	0.592823357843474	-101755054439486	2.55072e-10	6.60817e-09
Csa6M007440.1	509915003064712	-154972770426833	0.277548887756277	-558362066155777	2.35562e+06	1.33741e+07
Csa6M007450.1	90699432111209	-465903128374093	0.580713369762174	-802294475439578	0.10324	1.35714
Csa6M008070.1	256675026823147	-22462495017843	0.21217027963665	-105870129672784	3.42342e-13	1.00276e-10
Csa6M008640.1	124806059360546	-184639235547133	0.204434086465204	-903172453966279	1.68987e-05	0.000303276
Csa6M008740.1	520315728517539	-190598575318957	0.204529758971973	-931886764434484	1.17589e-06	2.30544e-06
Csa6M008770.1	979754589944464	-131950090270603	0.171552591122224	-769152417969566	1.45392	17.3581
Csa6M008820.2	245618781418229	-426398438339997	14785313336309	-288393237695456	0.00392743079905873	0.00944597707163576
Csa6M008830.1	801019622050663	-361787580009706	0.316959793053022	-114143051560229	3.54727e-16	1.42976e-14
Csa6M009410.1	796450381161829	-200446276957055	0.294422249591836	-680812259382361	988.806	8720.45
Csa6M011580.1	229220538847803	-155515864031552	0.180303111476156	-862524571863078	6.39552e-05	0.0101105
Csa6M011620.1	181415645141026	-32294395318778	0.247506498518232	-130478979388895	6.5325e-25	4.97797e-23
Csa6M011650.1	53378408321911	-143608350912079	0.150437263673768	-954606241865058	1.3472e-07	2.83507e-07
Csa6M012250.1	520205219545883	-435655057431058	0.492905490654782	-883851094562425	9.70027e-05	0.00163273
Csa6M013940.1	110289408089283	-333089747704948	0.898114428964402	-370876735706191	0.000208270673828382	0.000633943564525522
Csa6M014640.1	475543823556352	-191013229006338	0.133845214057308	-142712035205497	3.3082e-32	4.21806e-30
Csa6M016950.1	120377581252363	-119105804048681	0.158552185202907	-751208845821048	0.581914	65.4671
Csa6M020130.1	224491170768354	-363800029786115	0.542704435672291	-670346519897975	2035.34	1729.33
Csa6M020170.1	106531183682482	-423495295259206	0.841519274893776	-5032508557961	4.84103e+07	2.25015e+08
Csa6M020210.1	346203657739964	-25630250779454	109753185258044	-233526259116707	0.0195297071391673	0.0400952985551332
Csa6M020230.1	109683398698959	-524328999447581	124065826262776	-422621615671212	2.37654e+08	8.47249e+09
Csa6M020730.1	190106804723842	-449355961216663	162217801728573	-277007798421862	0.00560428727078738	0.0130557005109291
Csa6M024940.1	136704486268386	-110594108183909	0.163354629652321	-677018511316726	128.618	11171.3
Csa6M031970.1	36333311951276	-153973950534018	0.288934001169787	-532903534754077	9.87358e+06	5.08887e+07
Csa6M040640.1	145482167457945	-617402290062227	0.475869324677289	-129741981263642	1.71381e-24	1.25688e-22
Csa6M040650.1	37056456201272	-372176237657155	138224685675043	-269254537161413	0.00709088866991258	0.0161467323651984
Csa6M046420.1	111799536652533	-149694668954368	0.138915596610828	-107759439981198	4.47171e-13	1.42075e-11
Csa6M046430.1	57793974246837	-145740160397491	0.245833305087317	-592841398547386	305875	1.96089e+06
Csa6M046440.1	794087691678851	-133706880724162	0.139240716861296	-960257055106613	7.7975e-08	1.67342e-06
Csa6M052100.1	476414867580784	-156925889775152	0.142957975420606	-109770643654857	4.92675e-14	1.70712e-13
Csa6M052130.1	549607909022458	-104324884150412	0.130915421079966	-796887664492081	0.160123	0.206866
Csa6M052760.1	206168872469519	-122501995468991	0.389369767200979	-314616094489329	0.00165428944669754	0.0042994775547796
Csa6M055940.1	260138648394699	-469771230864277	0.700223606130323	-670887451881828	1961.31	16693.4
Csa6M058200.1	223248191747107	-228065699319417	0.468934642769197	-486348583616304	1.15336e+08	5.06103e+08
Csa6M059230.1	23667873692439	-464285213406752	0.80783315241742	-574729091047317	906846	5.45674e+06
Csa6M067350.1	494607223790449	-123652563112065	0.129260615676291	-956614375269031	1.10968e-07	2.353e-06
Csa6M074600.1	206731468748251	-253132430293262	0.219680088406123	-115227753288817	1.01295e-17	4.19546e-15
Csa6M076780.1	316561840026391	-158485946322122	0.194894831721333	-813187014362343	0.0422718	0.575061
Csa6M079190.1	135917416318371	-174902379661492	0.484468844196424	-361018838995927	0.000305974691777806	0.000903976114978257
Csa6M080320.1	554044444944845	-464237568732857	0.452022616432371	-102702287862694	9.59768e-11	2.55781e-09
Csa6M080330.1	463357606196458	-15556784228027	0.141456260296587	-109975933164143	3.92467e-14	1.37455e-12
Csa6M080340.1	130688649028782	-273075775396071	0.257810974232082	-105920927613519	3.2426e-12	9.54098e-11
Csa6M080930.1	289297109391797	-449625196580059	0.38042007188311	-118191764791584	3.10715e-18	1.41954e-16
Csa6M087710.1	202427027714459	-104202383213877	0.138031566073471	-754917053961501	4.38039	50.0895
Csa6M087780.1	552842759343491	-145008782939894	0.233400017972727	-62128865370027	52020	37009.7
Csa6M088000.1	281480109044535	-202052804902805	0.189156147633665	-106817995307304	1.23847e-14	3.80475e-11
Csa6M088130.1	106463851921037	-113252668156056	0.196456596947378	-576476788847111	817703	495858
Csa6M091300.1	171803710798038	-145232050808551	0.436931692283547	-332390745220429	0.000887656481505456	0.00241849198899559
Csa6M091930.1	102319563971735	-175205642187751	0.202936281225486	-86335297527738	5.94872e-05	0.00944244
Csa6M091940.1	320497815855453	-100880863403208	0.137421105359353	-734100218008047	21.2	225.502
Csa6M091950.1	800851391217083	-105565371265164	0.112853424061365	-935420189003404	8.42332e-07	1.66825e-05
Csa6M091960.1	212447130195877	-451278280150434	0.724967965173824	-622480305101802	48216.1	344668
Csa6M094690.1	138821650373668	-320939674301751	0.266838879821186	-120274704539615	2.5485e-19	1.28134e-17
Csa6M094720.1	914296060630707	-162008031699647	0.127314895614243	-127249864140424	4.2955e-23	2.81196e-21
Csa6M095310.1	118504044552914	-11777332799749	0.121699377574119	-967739772750784	3.76169e-08	8.26385e-08
Csa6M101460.1	535275163618753	-236752273093493	0.806933265860976	-293397587024603	0.00334650223626928	0.00818808047474489
Csa6M101470.1	956883292016781	-116358032417519	0.190022119059018	-612339410768176	91602.7	629221
Csa6M101970.1	117135037197829	-197558246238519	0.155848283954573	-126763183543364	8.00022e-23	5.16782e-21
Csa6M101980.1	201857857969708	-117195243153326	0.378759052960963	-309418988766466	0.00197351130904785	0.00504577439277923
Csa6M104630.1	184162516221314	-218991473962321	0.443847626472746	-493393364976726	8.05898e+07	3.61995e+08
Csa6M104640.1	562500101149751	-108606028892985	0.322887369671794	-336358864093633	0.000769361250599759	0.00211628585401863
Csa6M106800.1	219104656238567	-135607036210373	0.194890284007858	-695812194541753	344.839	3232.63
Csa6M108500.1	954664456289811	-27466667924102	0.256500735063297	-10708221914968	9.31334e-13	2.89768e-11
Csa6M109120.1	731130320718477	-140721902545077	0.615125962207981	-22876924596055	0.0221554371325041	0.0448023497025903
Csa6M109740.1	323413532026314	-122236777653528	0.190992354126248	-640008749107976	15528.8	118566
Csa6M110310.1	12636594961644	-174279182975929	0.161765723168834	-10773554468893	4.58934e-13	1.45339e-11
Csa6M113600.1	291229524223556	-397712983183	0.528220973823301	-752929177166755	5.10163	57.7947
Csa6M117710.1	126481693411213	-233093583199685	0.306823687099756	-759698787935823	3.03103	35.1333
Csa6M120430.1	161626825527447	-251211884710075	0.229476882285762	-1094715433676	6.8568e-14	2.34671e-12
Csa6M124200.1	170183133333406	-446830254348164	0.917166640752144	-487185462809387	1.10556e+08	4.86295e+08
Csa6M125240.1	79515091319133	-521995892937871	0.665918664785793	-783873347514267	0.455113	5.68033
Csa6M127320.1	274320642434091	-145164728074292	0.137257847310413	-105760603797025	3.848e-12	1.12207e-10
Csa6M133710.1	536561470366382	-160243102576382	0.134568962471313	-119078797691215	1.07681e-18	5.03749e-17
Csa6M135470.1	233396956210651	-203587078873563	0.139100906100644	-146359275852783	1.657e-35	2.46754e-32
Csa6M135970.1	340766170793249	-15488862802321	0.112536403828297	-137634243457373	4.23006e-29	4.55912e-27
Csa6M137590.1	269715313305472	-228092842710297	0.242104910713318	-942123982691068	4.45793e-07	9.00261e-07
Csa6M139170.1	109296533794273	-48960532356578	0.397828674826062	-123069390053355	8.31161e-21	4.58031e-19
Csa6M139190.1	474174738926892	-350691854005707	0.384935988092353	-911039406171527	8.20833e-06	0.000150313
Csa6M140800.1	162552104204896	-112939446572814	0.191976322484497	-588298833476896	402924	254542
Csa6M140810.1	769349171223883	-123879453150369	0.127441883835624	-97204662566155	2.46649e-08	5.54336e-07
Csa6M147590.1	404336419074127	-248693290705296	107627172921537	-231069240187698	0.0208498512287778	0.0424703871537014
Csa6M147620.1	523266831686955	-126749938062236	0.119694642313407	-105894412324952	3.33577e-12	9.80033e-11
Csa6M148170.1	728511779819592	-152630000234522	0.127081397593706	-120104124698484	3.13279e-19	1.56517e-17
Csa6M148300.1	214701761450845	-113339206469726	0.170186823646998	-665969339111787	2743.99	22934.8
Csa6M149350.1	818032605986922	-102116370474943	0.116694837301951	-875071878378939	0.000211998	0.00346951
Csa6M149400.1	267138090233638	-265403409257379	0.259898889065071	-102117946795428	1.75587e-10	4.59778e-09
Csa6M150540.1	724071921559484	-143754227470828	0.134722908962359	-10670362492766	1.40079e-12	4.26312e-12
Csa6M150550.1	867800808468252	-11641160548356	0.114601267143625	-10157968440058	3.05373e-10	7.86951e-09
Csa6M154530.1	506238341670196	-44237791900729	0.341421001973862	-129569627073251	2.14577e-24	1.56193e-22
Csa6M168250.1	142458307572982	-186861743589304	0.139017308579408	-134416171265873	3.44818e-27	3.20319e-25
Csa6M169310.1	487309990176337	-236812422294355	0.206053375687664	-114927708174661	1.43436e-16	5.87847e-15
Csa6M181560.1	112217799407677	-331031860857613	0.262781813989301	-125972134765418	2.18736e-22	1.36329e-20
Csa6M182670.1	31433966075423	-154519596841908	0.223109404984815	-692573210225832	433.727	4017.63
Csa6M183190.1	567230162013098	-122012495356151	0.200911797819992	-607293830825549	125591	848640
Csa6M185300.1	220319863676035	-104815813842314	0.0930152703498976	-112686673325816	1.87385e-15	7.15005e-14
Csa6M187970.1	992188199341682	-120621460228834	0.10781319539351	-111880053075669	4.66817e-15	1.72698e-13
Csa6M188000.1	503874910620341	-103169933428851	0.127030753683183	-812165010735573	0.0459888	0.0623886
Csa6M190460.1	134261509515044	-314975345394308	0.266802439034363	-118055646917733	3.6533e-18	1.66127e-16
Csa6M191020.1	816843602424311	-118419767472143	0.124069637561204	-954462105313452	1.36606e-07	2.87167e-07
Csa6M191570.1	156246912896157	-115796498123182	0.181825210278338	-636856121029204	1908.1	143830
Csa6M192080.1	217395476912072	-109025624114023	0.159399349623845	-683977847910323	793.157	7096.89
Csa6M213910.1	371924306626077	-425237517958476	0.804111531360972	-528829026041641	1.23465e+07	6.28537e+07
Csa6M280200.1	309395686828145	-476584783252884	141948608819546	-335744596031052	0.000786661191337048	0.00216143472121171
Csa6M290790.1	228734748923319	-314880067253469	0.243244051216388	-129450264324596	2.50677e-24	1.81119e-22
Csa6M292430.1	217122427606366	-176163252302496	0.158603448202881	-111071514710798	1.15795e-14	4.19874e-13
Csa6M301610.1	185232278112482	-112683986237715	0.196550798485502	-573307191351991	986278	5.90578e+06
Csa6M301620.1	100917386719903	-120289138780611	0.17652106503627	-681443536248178	946.347	8380.09
Csa6M302190.1	472865579000588	-137251226949188	0.101145655138268	-135696611744285	6.06015e-28	5.94078e-26
Csa6M303220.1	341774536447154	-178045198951256	0.204774493346006	-869469610409021	0.000347759	0.00559743
Csa6M318680.1	955672688594909	-488198286892537	0.425298926927779	-114789447135247	1.68322e-16	6.88393e-15
Csa6M319800.1	140585029703139	-119993495933715	0.458056377706595	-261962286246293	0.00880270571121783	0.0196479614432995
Csa6M337020.1	277702280253541	-249630965232593	0.494160784109165	-505161423690486	4.38092e+07	2.05193e+07
Csa6M337520.1	405484552976009	-628154923373642	0.624521214220007	-100581839186708	8.45435e-10	2.12535e-08
Csa6M338050.1	537894490326211	-201786526891241	0.76575015754924	-263514835618255	0.00841005161134536	0.0188578490613937
Csa6M338080.1	714253608726708	-144475487785305	0.29510636270917	-489570900671114	9.79519e+07	4.34678e+08
Csa6M338110.1	89326521373228	-577756401645523	0.462475213748627	-124926998133041	8.18289e-23	4.97295e-20
Csa6M350360.1	235865416858984	-191547364371791	0.442259921608618	-433110383765007	1.48364e+09	5.46709e+09
Csa6M350370.1	130228321658594	-198479024033519	0.276532500926633	-717742122059559	71.0386	715.447
Csa6M354370.1	24253729490752	-45052067715373	0.280413689066263	-16066286872581	4.39645e-44	1.34009e-41
Csa6M355420.1	13203348011609	-117452475323287	0.125218055708204	-937983541263298	6.60758e-07	1.318e-06
Csa6M355960.1	235173030303564	-214793571024426	0.232898504728388	-922262559284884	2.89913e-06	5.44333e-05
Csa6M358040.1	31858221519403	-131002498938839	0.133357806210189	-982338437184269	8.92943e-09	2.07375e-07
Csa6M358680.1	362177934140172	-426588347533528	0.340094832051582	-125432175772911	4.33049e-22	2.65117e-20
Csa6M361320.1	17442516660337	-426600403758334	14940018181626	-285542091429976	0.00429798256025381	0.0102587842634811
Csa6M363020.1	230284834910565	-704934641755468	0.761997159468873	-925114526997477	2.221e-06	4.21882e-05
Csa6M363520.1	319402614409717	-19579390293858	0.141474928190912	-138394771032764	1.47274e-29	1.6324e-28
Csa6M363560.1	415122225029409	-460479647759031	0.469136864658505	-981546500495594	9.65916e-09	2.23524e-07
Csa6M363580.1	191236002685488	-245200215470674	0.219027860991878	-111949326610904	4.3173e-15	1.61036e-13
Csa6M366320.1	580483727576694	-285544214054773	0.395654918338726	-721700150357577	53.1464	541.399
Csa6M366320.2	863962191873838	-600018302432623	126350714092195	-47488319060453	2.04595e+08	8.6484e+08
Csa6M366530.1	437117201680283	-183237257133082	0.138460875228197	-132338652945165	5.59351e-26	4.72373e-24
Csa6M367080.1	909561709346942	-153210718930157	0.629678457831096	-243315801937843	0.0149677670859637	0.0316247373890371
Csa6M367150.1	556204798006814	-153595174161867	0.160325057634726	-958023508164318	9.68243e-08	2.05757e-06
Csa6M376250.1	152364083775695	-382230159577228	0.266830062096099	-14324853675579	1.5305e-32	2.01737e-30
Csa6M381810.1	20505699469096	-111634454409164	0.177224834097443	-629902998514217	29951.4	219907
Csa6M382350.1	267772148411793	-121798867395778	0.145376589536568	-837816238391945	0.00537604	0.078324
Csa6M382960.1	221821827423374	-100962787609407	0.125721569591915	-803066553632176	0.0969453	1.27698
Csa6M383520.1	850802211555226	-189777208977858	0.12356604883378	-153583618452625	3.11343e-39	6.98123e-38
Csa6M385060.1	42894186557757	-12738066990545	0.14199886798457	-897054122426463	2.95061e-05	0.00051763
Csa6M397170.1	298782675527937	-27849555614604	0.179579369027962	-155082155402092	3.05245e-40	7.3515e-38
Csa6M398200.1	357159815671519	-201382631179225	0.153891110529617	-130860470423643	3.9567e-25	3.09989e-23
Csa6M398210.1	447633027334793	-506831544485015	0.462052623294693	-109691303313251	5.37872e-14	1.86043e-12
Csa6M399220.1	612300959277472	-535537317551845	0.555383514032751	-964265780349153	5.28028e-08	1.14326e-06
Csa6M399720.1	129903155320974	-111820249636164	0.181327752764473	-616674766721493	6970.89	488112
Csa6M401340.1	474742609776141	-484370632088283	0.404280527335327	-119810527427784	4.46616e-19	2.17815e-17
Csa6M401400.1	245674605063733	-106597837250384	0.385893583037361	-276236356177148	0.00573845401155692	0.0133427605312816
Csa6M404180.1	828933158748155	-226519858957427	0.164663486483634	-137565324161857	4.65316e-29	4.98757e-27
Csa6M404210.1	182518533405372	-102291146476231	0.112280484607145	-911032285210871	8.21372e-06	0.000150313
Csa6M404230.1	186898970586471	-105607503125002	0.162084362504431	-651558864120002	7240.52	57302.1
Csa6M404280.1	216843142903172	-110133882232592	0.100157625487401	-109960556369665	3.99215e-14	1.39568e-12
Csa6M406010.1	372032292557402	-332915488732436	0.212108169431939	-156955523978185	1.62224e-41	4.27658e-39
Csa6M408240.1	480153386264697	-104139121575116	0.238715324337099	-436248162384655	1.28595e+09	4.78565e+09
Csa6M408280.1	915345778638013	-130290881227506	0.560358565579373	-23251341057452	0.0200647904641996	0.0410857491734654
Csa6M409360.1	758500508680241	-198044562509969	0.232685612732368	-851125087556473	0.00172067	0.0262651
Csa6M409950.1	326340245736977	-135654773774758	0.330833428264766	-410039500803387	4.12446e+09	0.0001416796504953
Csa6M418940.1	727817861881477	-185850479535168	0.68310378802871	-27206770448674	0.00651483750477999	0.014959037245446
Csa6M419460.1	135552125320261	-113461966025161	0.203816016224104	-556688174595684	2.59338e+06	1.46303e+07
Csa6M419520.1	657161615119537	-195440558042948	0.290854373252209	-671953307277506	182.308	15571.2
Csa6M420520.1	253804685417526	-60257577345375	0.513988613003286	-117235237942888	9.65698e-18	4.2051e-16
Csa6M420530.1	478158591033734	-181752069077924	0.310822998715448	-584744596857566	499178	3.11957e+06
Csa6M423480.1	229068029469676	-530986546352468	0.454004297378494	-116956282004044	1.34191e-17	5.80441e-16
Csa6M424530.1	508245241351922	-784313923362158	0.609468579362556	-128688163741349	6.74275e-24	4.69777e-22
Csa6M424540.1	170240489522929	-709655610155723	0.749159552990519	-947268986056304	2.72728e-07	5.58864e-06
Csa6M425050.1	248941492183441	-132510338167936	0.352558118765747	-375853883699616	0.000170908513275538	0.000527928775838003
Csa6M425060.1	14479188226587	-111654966433296	0.0976220032372319	-114374795364486	2.71663e-16	1.10408e-14
Csa6M427990.1	358470246040016	-113321645669042	0.31706718913842	-357405778809771	0.000351491301648503	0.00102648088511362
Csa6M430740.1	191116575615558	-175843110666095	0.166375556924589	-105690471555144	4.14686e-12	1.20742e-10
Csa6M431740.1	415129540077364	-391789000928322	0.425961383984604	-919775866214397	3.65494e-06	6.82301e-05
Csa6M444990.1	153154181400011	-127877241531013	0.144846296331028	-882847851620353	0.000106109	0.00178293
Csa6M445010.1	102682288240906	-224136977501841	0.863552371294567	-259552269152863	0.00944471662823217	0.0209349383517157
Csa6M445030.1	788416487302732	-227339761674364	0.160906240843731	-141287100166085	2.52731e-31	3.06229e-29
Csa6M445740.1	927581595190081	-257337288392385	0.171590737693248	-149971549660463	7.66344e-37	1.37155e-34
Csa6M445750.1	48107013757767	-208086899903595	0.145724817744785	-142794414241799	2.93948e-32	3.79757e-30
Csa6M445760.1	742408180290971	-150830537814343	0.157283709499646	-958971137533366	8.83318e-09	1.88325e-06
Csa6M445770.1	322812386263453	-16713604187159	0.115316465329683	-144936840887169	1.32823e-33	1.86412e-31
Csa6M446290.1	376335223283871	-44933502090018	0.338165725310161	-132874205535779	2.73857e-26	2.40649e-24
Csa6M446370.1	140444842162595	-1991191840567	0.142944932721151	-13929782627911	4.17625e-30	4.70926e-28
Csa6M446380.1	102902665197029	-180880687137736	0.223878721005973	-807940506024735	0.0650835	0.870219
Csa6M446390.1	314230150986545	-15923053236098	0.326787112009511	-487260747162958	1.10135e+07	4.84773e+08
Csa6M446400.1	562601898155645	-198497191797427	0.32101141296341	-618349328969347	62698.4	44171.9
Csa6M448130.1	302646827337405	-132943994597575	0.128916315787127	-103124258388751	6.19183e-11	1.67532e-09
Csa6M448690.1	160317337191991	-293419505148662	0.656290400138384	-447087912739227	7.78987e+08	3.00266e+09
Csa6M448710.1	30710967366701	-23471657838017	0.223690075529881	-104929366143835	9.30893e-12	2.63186e-12
Csa6M450940.1	241576846505115	-22784892776012	0.400775493098098	-568520110845075	1.30659e+06	7.69129e+06
Csa6M452060.1	235892590678455	-11586200185989	0.161037641535137	-719471551839699	62.5911	634.3
Csa6M452710.1	383946129139122	-109907536706253	0.332077511113832	-330969526775869	0.000933975938961448	0.00253478055331941
Csa6M452770.1	494619967175161	-252453328745155	0.313917877824259	-804201820217728	0.0883708	1.16798
Csa6M454420.1	202506693642516	-115679253184548	0.206314660950155	-560693324709946	2.05943e+06	1.17851e+07
Csa6M476670.1	110059742016963	-632652138282881	12394340564695	-510436303553719	3.31911e+07	1.57655e+07
Csa6M476680.1	268568876861886	-448379570418964	141227076356011	-317488389612111	0.00149896464759769	0.00392823782178072
Csa6M476690.1	177417134047705	-670689999950749	121409888905285	-55241793399051	3.31029e+06	1.83302e+07
Csa6M483360.1	392306840863278	-132257227869413	0.134704983981903	-981828763568109	9.39254e-09	2.17612e-08
Csa6M484010.1	536465711308798	-282768641363821	0.232464033275352	-121639738147743	4.83483e-20	2.51514e-18
Csa6M485160.1	611173746598349	-177414590838476	0.341820623845642	-519028339608297	2.09974e+07	1.03282e+08
Csa6M485670.1	363927532665997	-117948061007266	0.319568256674462	-369085660242587	0.000223500115811944	0.00067639470357732
Csa6M486820.1	55372274452681	-185826909310682	0.28175077668803	-65954355652563	4240.09	34580.1
Csa6M486860.1	125286130142483	-195184436271962	0.177373879508966	-110041251176499	3.65042e-15	1.28311e-13
Csa6M486950.1	13256181651941	-133952110221708	0.0969313372313434	-138192780629869	1.95016e-29	2.13729e-27
Csa6M486960.1	354689864872246	-579132725108154	0.553056954758851	-10471484358436	1.16797e-11	3.28311e-10
Csa6M486970.1	424152109476953	-363156115699095	0.245716057308374	-147795027999873	1.98627e-35	3.20233e-33
Csa6M486980.1	106683928162305	-384476808939945	0.83604925193428	-459873396274707	4.25066e+08	1.71185e+09
Csa6M487800.1	162932711098096	-112354815833366	0.448989599594198	-250239239249447	0.0123357118927362	0.026625920292487
Csa6M489940.1	6491159578496	-111601277687485	0.217036016106383	-51420625797325	2.71739e+07	1.30923e+08
Csa6M490230.1	977826263219916	-137433027524521	0.567852922301159	-242022224641531	0.0155110238568574	0.0326593689583998
Csa6M491600.1	697990600481876	-135011776873581	0.247502304945427	-54549704861678	4.8981e+06	2.64381e+07
Csa6M491610.1	577269475341149	-221506404888134	0.343012451055365	-645767826230836	10632.1	82700.1
Csa6M491710.1	11423341650607	-81984451693371	0.621575051922668	-131897912311273	1.00463e-25	8.23459e-24
Csa6M492230.1	307494018175438	-341878360888938	0.467412050739209	-731428212747745	25.8761	273.451
Csa6M492240.1	66504571770829	-168225646488251	0.717439293617957	-234480670329485	0.0190369461380691	0.0391950126925016
Csa6M492250.1	124151342782195	-517901479298111	0.404502460581848	-128034197506029	1.56887e-23	1.05902e-21
Csa6M493310.1	547260105114441	-245331620514087	0.361231049477637	-679154299910964	110.941	9696.38
Csa6M494930.1	151300157865836	-200381162364711	0.198509582016789	-100942816124495	5.85583e-10	1.47591e-08
Csa6M495000.1	235444837971905	-40617263117897	0.487294090252219	-833526692204985	0.00773236	0.111818
Csa6M495120.1	145132842188062	-180821527747101	0.184648985829752	-97927170807112	1.21e-08	2.77375e-07
Csa6M495870.1	566527653512762	-210767687280715	0.337697154544514	-624132257095855	43388.6	311989
Csa6M496990.1	127959204750453	-123329388495529	0.173917176436657	-709127131789927	132.886	1305.3
Csa6M497030.1	383596091372624	-248950074270422	0.315565654849732	-788901043077608	0.304592	3.85593
Csa6M497340.1	31009335470462	-491944790541007	0.699152074377997	-703630595644971	197.403	1911.14
Csa6M498410.1	142691045950227	-774403036416832	100729217146654	-768796838050834	1.4949	17.7928
Csa6M498430.1	705856656341545	-522378651089688	0.563734706637921	-926639153024873	1.9255e-06	3.67541e-05
Csa6M498940.1	404731916495567	-114538204005267	0.154648893289622	-740633842046082	12.9834	141.103
Csa6M498960.1	148223691725204	-263509577666609	0.243279132827791	-108315733702133	2.43928e-13	7.89144e-12
Csa6M499220.1	243759858878514	-152566061441283	0.127184812864475	-119956194458417	3.74604e-19	1.83847e-17
Csa6M499800.1	7882995533526	-144455304105512	0.118037077907469	-122381294646037	1.94463e-20	1.04506e-18
Csa6M499870.1	611685657252337	-107122239790804	0.168716215627468	-634925572461477	21635.9	162024
Csa6M500400.1	209013575625676	-248475760999545	0.234707197341944	-105866272450751	3.43755e-12	1.00539e-10
Csa6M500500.1	93009510609211	-111950903233573	0.162300060032648	-689777337180611	528.239	4844.8
Csa6M500630.1	805659630916992	-363062627815311	0.932798617780748	-389218659735029	9.93448e+08	0.000319699461258323
Csa6M501860.1	459024619694384	-18363771941433	0.328726368599544	-558633979369141	2.31905e+06	1.31818e+07
Csa6M501980.1	144020848834694	-116695730107776	0.115090383251649	-101394857511785	3.69037e-10	9.44774e-09
Csa6M502640.1	814321156465163	-142417126112098	0.165264452475612	-861752929796652	0.000684143	0.00108067
Csa6M502690.1	889906000448386	-295920114358053	0.267233417802705	-110734696577704	1.68738e-14	6.00684e-13
Csa6M502730.1	341138042238894	-141108336601766	0.198451184963341	-71104809289918	11.5639	1138.76
Csa6M502840.1	698203653772871	-115057633905657	0.119169418336679	-96549631198664	4.68328e-08	1.01875e-06
Csa6M504410.1	743872745205707	-223195750132166	0.73222468837241	-304818662463138	0.00230226899213599	0.00581753156456442
Csa6M504440.1	185946032504427	-511884652427194	0.411907756742341	-124271671035171	1.86114e-21	1.08379e-20
Csa6M504450.1	289508396670096	-492073328742631	0.403412412157033	-121977736409133	3.19439e-20	1.69337e-18
Csa6M504460.1	870909770420015	-241959078553398	0.197361275975615	-122597038024467	1.49044e-20	8.07651e-19
Csa6M504490.1	938487114394671	-513520541329967	0.452872433116268	-113391874571912	8.392e-16	3.28737e-14
Csa6M504560.1	141767067924367	-23197036406363	0.577315249948543	-401808828165037	5.86722e+09	0.000196090046816331
Csa6M505990.1	752560798997942	-457840567457979	110097534135584	-415849974345614	3.20345e+09	0.000111874012053055
Csa6M506530.1	398220301868459	-213374455333743	0.178979518646123	-119217247284939	9.12007e-19	4.30785e-17
Csa6M507070.1	553815024812899	-113094177093139	0.125622958934789	-900266782856518	2.20298e-05	0.000390334
Csa6M507250.1	599312958815522	-677870304565202	0.770666117408703	-879590122431333	0.000141904	0.00235798
Csa6M507310.1	114554430952781	-136391363439072	0.124981372699904	-109129353032924	9.99751e-14	3.35682e-12
Csa6M507320.1	123473806700023	-142683830582784	0.130599155544013	-109253256645062	8.72269e-14	2.94909e-12
Csa6M507430.1	130544317369115	-167865305166638	0.522989112052576	-320972848761262	0.00132860405368603	0.00351483697847939
Csa6M507520.1	182729894283478	-19593199074936	0.566009864196448	-346163562056502	0.000536903531708403	0.00151554248250145
Csa6M508020.1	30616282770241	-179351865595194	0.396788386003023	-452008858933254	6.18138e+08	2.41947e+09
Csa6M509040.1	110982568623425	-148213305666049	0.227946205447882	-65021176981135	7919.71	62448.5
Csa6M509690.1	871280295831056	-102998300732103	0.121573933413466	-847207109617917	0.00241068	0.0363709
Csa6M510360.1	667190378524223	-282185478212333	0.878324739659622	-321276932631646	0.00131461827353912	0.00348114202256021
Csa6M510860.1	250044425219811	-227821274976319	0.215673809692076	-1056323321323	4.41198e-12	1.27888e-10
Csa6M510960.1	172386618774545	-123171176339868	0.434039094862136	-283778990874062	0.00454270722756761	0.0107979934927975
Csa6M510990.1	422526554208311	-106781621444294	0.270329100907605	-395006017057668	7.81315e+08	0.000255779536696047
Csa6M511000.1	352470184822447	-162218273203426	0.136085878047147	-119202870666143	9.27883e-19	4.36172e-17
Csa6M511010.1	449991595593957	-218267878181159	0.15115703331466	-144398096069269	2.90644e-33	3.91026e-31
Csa6M511780.1	840967407840883	-156131606998198	0.22217442340054	-702743387868374	210.366	2027.58
Csa6M511820.1	620981149737949	-156528232450296	0.188511626378086	-830337287188624	0.00101197	0.145051
Csa6M513530.1	353525222172953	-124468163668038	0.19168341605168	-649342369996578	8390.73	65949.4
Csa6M513540.1	167137036613474	-115261899814849	0.261597931387776	-440607076682086	1.05263e+09	3.97265e+09
Csa6M513570.1	779874626888716	-114163579001178	0.131123941036496	-870653963713628	3.13292e-05	0.00505519
Csa6M513600.1	251043275739455	-339198353051651	0.265255847077806	-127875919339171	1.92342e-23	1.285e-21
Csa6M513610.1	159390311435861	-158564755650265	0.232107950893444	-683150900431923	840.26	7501.97
Csa6M513710.1	257777550380522	-141412562258557	0.133405798272953	-10600181108262	2.97404e-12	8.79053e-11
Csa6M515450.1	567410765640204	-307003559457651	0.888945769268311	-3453569048541	0.000553220658629967	0.00155957060817246
Csa6M515490.1	197411884496475	-341229141185333	0.472345869993838	-722413728714904	5.04293	515.065
Csa6M515500.1	121431191391383	-30618014433651	0.336696109633084	-909366445220206	9.57561e-06	0.00017458
Csa6M516510.1	130210726572908	-129208442645682	0.441932968465072	-292371132876669	0.00345885349026587	0.00843652336685504
Csa6M516570.1	61790101946349	-228594958401915	0.795661854435977	-287301643439926	0.00406572965780052	0.00974975466064813
Csa6M516580.1	175344974444048	-366774941266852	0.383831163401348	-955563216953644	1.22832e-07	2.59049e-06
Csa6M516600.1	149775473591888	-190297869804372	0.476361894734147	-399481721581815	6.47442e+09	0.000214691402634941
Csa6M516610.1	614647695449122	-29532796386983	0.975783062479278	-302657399196352	0.0024734227690168	0.00620598474314852
Csa6M516670.1	427686195266159	-223622667258597	0.826723678356693	-270492636309994	0.00683195322907594	0.0156136063253062
Csa6M516720.1	11301293351472	-12873693358206	0.218233997759933	-589903199792346	36564	2.32418e+06
Csa6M516930.1	326722176250653	-401700249357054	0.424338534139721	-946650414795436	2.89366e-07	5.91094e-07
Csa6M517020.1	124156746611938	-215116344681213	0.176003288868625	-122222911892166	2.36329e-20	1.2631e-18
Csa6M517030.1	425353194123673	-220042266277866	0.888216639905498	-247734906544059	0.0132362379257432	0.0283500800895255
Csa6M517040.2	174868192347357	-109874516170095	0.415808068852406	-264243347834348	0.00823126328548537	0.0184984513724578
Csa6M517070.1	216756670715086	-144270150451384	0.177768265163665	-811563021771962	0.048327	0.653789
Csa6M517110.1	282772430867335	-104626238979803	0.350603880463124	-298417230412849	0.00284346598700473	0.00705460186627092
Csa6M517180.1	109778065798215	-127538609462649	0.165400646678963	-771088940844328	1.24944	14.9718
Csa6M517300.1	759827377088042	-127542751885634	0.112722051539585	-113148004444228	1.10854e-15	4.29929e-14
Csa6M517310.1	821959764051392	-32280686897793	0.321699277761056	-100344293970625	1.0758e-09	2.68715e-08
Csa6M517960.1	193674453503393	-11774201844521	0.216496973351648	-543850644294994	5.37291e+06	2.88032e+07
Csa6M518160.1	153667425002918	-313741729303456	0.279748125100627	-112151503853905	3.43602e-16	1.28656e-13
Csa6M518170.1	497787670948244	-263151483270773	0.316469040615128	-831523623161621	0.00915697	0.131445
Csa6M518200.1	319230495103718	-149494333492288	0.125020801824133	-119575567674396	5.92805e-19	2.86249e-17
Csa6M518220.1	697745937807992	-217083815755465	0.140128975943596	-154917149928252	3.94622e-40	9.27504e-38
Csa6M518290.1	549753449927544	-288440754253095	0.292452298961722	-98628308027371	6.03242e-09	1.42298e-07
Csa6M518300.1	792275018667647	-42508473986978	110920751927031	-383232832887231	0.000126936173960435	0.000400755928405918
Csa6M518350.1	594455996522249	-227092866481668	0.183645563278457	-123658237328246	4.00089e-21	2.2623e-19
Csa6M519460.1	475362564816919	-187343854084733	0.748614580361121	-250254081338305	0.0123305407630003	0.0266177037960174
Csa6M519470.1	425227095155284	-104481817334848	0.288904817566482	-361647888792318	0.000298637662383697	0.000883771771508064
Csa6M519560.1	151182356700435	-112267701778353	0.478090644063255	-234825138647766	0.0188617863186679	0.038883623322897
Csa6M519570.1	14050185305893	-209966070477477	0.246738269696601	-850966778423387	0.00174432	0.0266054
Csa6M519620.1	220063872901314	-204451673668087	0.444750788630068	-459699406712338	4.2863e+08	1.72371e+09
Csa6M519740.1	258543430346911	-462604249370461	0.51247896667001	-902679484343279	1.76773e-06	0.000316957
Csa6M520300.1	109765900506215	-133152700141942	0.0848473551611573	-156932057444848	1.68335e-41	4.37851e-39
Csa6M520990.1	757095946125538	-156044413619644	0.246073515635691	-634137376452436	22772.5	169819
Csa6M522650.1	839515140825986	-454508901511911	0.40318697461246	-112729063717592	1.78576e-15	6.84413e-14
Csa6M523340.1	602794037235681	-141503828271691	0.107915698105092	-131124415406078	2.79455e-25	2.2161e-23
Csa6M524050.1	728705015427077	-192043479842946	0.144195990048003	-13318226101781	1.81366e-26	1.60094e-24
Csa6M524660.1	12004710434205	-29265008065683	0.180065336385472	-162524385054514	2.14654e-47	7.61358e-45
Csa6M525320.1	136196659543001	-105513393604791	0.192705890119858	-547535903231418	4.36625e+06	2.37195e+07
Csa6M526270.1	200506646397717	-172550586104554	0.196626782089174	-877553832042569	0.000170088	0.00280955
Csa6M526280.1	238843501089765	-176350159321907	0.131659841390341	-133943773180669	6.52207e-29	5.94545e-25
Csa6M526440.1	654522854104206	-484251976938639	0.477334881536844	-101449107465083	3.49097e-10	8.949e-10
Csa6M538660.1	160391670229336	-383917776713952	0.273973762888224	-140129395116781	1.29914e-30	1.52673e-28
Csa7M004110.1	855916596366674	-18300875606518	0.255682590842735	-715765416260761	8.20693	821.029
Csa7M004150.1	552771669349699	-185536897603487	0.124800071944256	-148667300197039	5.41966e-36	9.03647e-34
Csa7M006260.1	438681726218089	-123502479991814	0.111447257788739	-110816975170378	1.53926e-14	5.50971e-13
Csa7M006270.1	117275569520595	-1105501127662	0.195105570973117	-566616894714053	1.46026e+06	8.54429e+06
Csa7M009770.1	732769050297588	-158442540012831	0.128253586642631	-123538486650139	4.64357e-21	2.59561e-19
Csa7M011820.1	110448729060361	-214847606952109	0.624153272925892	-344222511154914	0.000576949911455343	0.0016210771817184
Csa7M011840.1	827099513622117	-23727047932935	0.724633343869298	-327435221325043	0.00105904518986778	0.00284492613108518
Csa7M011860.1	954869221752111	-148409411483096	0.596344228660258	-248865343790635	0.0128227892374272	0.0275704808160177
Csa7M012920.1	338264819799778	-119034963831008	0.155184779035075	-767053087107876	1.71286	20.2635
Csa7M014500.1	234135857187394	-197875227374228	0.195239770571411	-10134985653543	3.8643e-10	9.84136e-09
Csa7M014520.1	190535113916487	-116743766116418	0.188579368128642	-619069664274086	59898.9	423066
Csa7M017130.1	33690273163622	-148446203169056	0.13866406781463	-107054556748979	9.59574e-13	2.98079e-11
Csa7M017150.1	15526138533419	-345896862146143	0.615104134433706	-562338704591201	1.87249e+06	1.07786e+07
Csa7M018790.1	620485367860543	-129184556571836	0.253224232730305	-510158744204483	3.36816e+07	1.59752e+08
Csa7M018800.1	925483763840735	-305587125571761	0.770618510413979	-396547865697645	7.32488e+09	0.000240764569863015
Csa7M024010.1	220825161701725	-423796707452802	0.395973033795473	-107026658707194	9.88915e-13	3.06705e-11
Csa7M024130.1	105342360674304	-289829617301441	0.222409866091069	-130313291579774	8.1181e-25	6.13829e-23
Csa7M024680.1	92352322488486	-111025009216005	0.109813072277459	-101103636309786	4.96995e-10	1.26078e-08
Csa7M027830.1	129188920237731	-405297739096745	0.749940048922483	-540440185424259	6.5025e+06	3.4461e+07
Csa7M031650.1	395023367405136	-235179395801965	0.136174079708449	-172704964340855	7.84645e-53	4.63844e-50
Csa7M031700.1	6817213677873	-117070995062148	0.113922115696823	-10276406327785	9.00218e-12	2.40239e-09
Csa7M032240.1	295868796023543	-538205265481738	0.302973736270387	-177640897890047	1.34098e-56	1.13738e-53
Csa7M033410.1	787959049231179	-248200477007445	0.164022918411647	-151320607760764	9.95292e-38	1.94161e-35
Csa7M037500.1	207694166469648	-157701188887964	0.175649048151761	-897819774985114	2.75238e-05	0.000484161
Csa7M037550.1	422907979416623	-288072820119931	114823988055053	-250882089186637	0.0121134887946094	0.0261897306223252
Csa7M037560.1	316650594604024	-5002936331097	138248251705364	-361880621952407	0.000295965146768952	0.000876261660823906
Csa7M037610.1	339675192905998	-373809562014156	0.3861506805887	-968040666001856	3.6526e-08	8.04232e-07
Csa7M037620.1	554384112684645	-240866139905712	103830622275339	-231979867429649	0.0203517708365513	0.0415773741207921
Csa7M041290.1	108974093918723	-226207222906273	0.244442302159797	-925401294733332	2.16219e-06	4.11111e-05
Csa7M041930.1	459065933351083	-132522551386616	0.247959052467532	-534453370699054	9.06501e+06	4.70695e+07
Csa7M041940.1	455860395410226	-192134735614325	0.279889126963085	-686467308319792	66.6437	6026.62
Csa7M043020.1	143418274871708	-366171237063367	0.3503905639452	-104503738040341	1.45949e-12	4.06739e-10
Csa7M043580.1	317038893985657	-352647260456628	13733262725356	-256783305984184	0.0102336426858815	0.0225020177543031
Csa7M043610.1	149546198295312	-197497798723955	0.198524241298892	-994829636077582	2.56537e-09	6.27921e-08
Csa7M043630.1	793580180453121	-109139346353706	0.100813411740664	-108258756914665	2.59586e-14	8.38411e-12
Csa7M044830.1	206390804181478	-25238545375191	0.458519891259516	-550435125199536	3.7053e+06	2.03385e+07
Csa7M044840.1	144450285316141	-274252666488673	0.163648904294046	-167586008395078	4.90021e-49	2.27603e-47
Csa7M044850.1	860842405935254	-177705125111929	0.681364678726114	-260807656546225	0.00910525855096185	0.0202791852736801
Csa7M045550.1	129767282251021	-116088740776852	0.180774603025051	-642173949405742	13472.6	103719
Csa7M045570.1	22517170354164	-170310425645916	0.4005575718633	-425183388379533	2.12027e+09	7.62578e+08
Csa7M045590.1	139144551926842	-335335686786988	0.269443681620146	-124454834038282	1.47986e-21	8.72177e-22
Csa7M047330.1	515631616595771	-137845535666189	0.108187277590276	-127413813099387	3.48175e-24	2.30244e-21
Csa7M048620.1	109263613194506	-13264200301506	0.236893650467208	-559922153900957	2.15316e+06	1.22854e+07
Csa7M049140.1	73137703075537	-263913439336928	0.25788042113987	-102339463449916	1.39708e-10	3.68798e-09
Csa7M051330.1	238410829752155	-426454972879056	0.777003847558764	-548845381163707	4.05467e+06	2.21441e+07
Csa7M051340.1	101296730907607	-198836607683538	0.629764468166883	-315731702460622	0.00159228131372799	0.00415436991683906
Csa7M051350.1	536261245686074	-388828005236154	132070825809176	-294408702946976	0.00323908902140431	0.00794919469487422
Csa7M051390.1	147862071466809	-105318121415648	0.126817069197692	-830472759557863	0.00100049	0.0143511
Csa7M056470.1	163356967819303	-248915981817308	0.197152299009736	-126255683077282	1.52636e-22	9.69907e-21
Csa7M058530.1	382073946598062	-141732363153366	0.187231313429829	-756990700738125	3.73491	42.9603
Csa7M058540.1	101933833667778	-124784123147416	0.119241360125304	-104648356087424	1.25294e-11	3.51183e-10
Csa7M060160.1	162579595276154	-210691750264254	0.180388187405871	-116799083850319	1.61469e-17	6.96891e-16
Csa7M061700.1	161870044083207	-604345645026156	122154313600216	-494739503841056	7.52132e+06	3.39251e+08
Csa7M061710.1	41079230747692	-19275213737339	0.180288800382847	-106912984591432	1.11795e-12	3.45625e-11
Csa7M062810.1	357440169096998	-290883733006905	0.19993191010142	-145491398976456	5.9142e-34	8.67475e-32
Csa7M062900.1	321576894377623	-125421440665827	0.189963057729904	-660241218290744	4045.21	33046
Csa7M064010.1	501885966887584	-102748256676048	0.128483193449465	-799701921453723	0.127467	1.65886
Csa7M066300.1	195713398496664	-141842082751858	0.212503640414916	-667480719271021	2475.57	20834.1
Csa7M066840.1	122010650834332	-124654020562994	0.140265043251662	-888703398032976	6.27618e-05	0.00107873
Csa7M067410.1	560161622092756	-440565768370679	0.510725887059089	-862626664388577	0.000633871	0.0100288
Csa7M067430.1	401189222668883	-34149628336535	0.320454568658661	-106566208369181	1.62391e-12	4.9039e-11
Csa7M068630.1	770096044759764	-11459545736075	0.178533345410161	-641871450386368	13743	105717
Csa7M069690.1	851439835137384	-202091604420983	0.162523884274971	-124345787896054	1.69633e-21	9.90776e-20
Csa7M070830.1	624507933908634	-371225727500373	0.4010807180807	-925563635361997	2.12958e-06	4.05306e-05
Csa7M071440.1	135990105814038	-291040556399338	0.396030748552725	-734893837064249	19.9787	213.559
Csa7M071700.1	408246716004357	-379064646997069	0.515867878907997	-734809555887611	20.1051	214.439
Csa7M072740.1	899491302968702	-174322654178248	0.234591521358801	-743090172946305	10.786	117.944
Csa7M072770.1	187497172181276	-197656394982357	0.433542749136808	-455909815989069	5.13738e+07	2.04155e+09
Csa7M072780.1	100635652942402	-588596688599814	0.462158255488274	-127358254799096	3.73871e-23	2.46401e-21
Csa7M072790.1	533827454211655	-500694613260791	12773945738207	-391965508169655	8.86758e+09	0.000287786929322788
Csa7M072800.1	225444652531543	-479309877199417	0.399574282060564	-119955136934155	3.75083e-19	1.83847e-17
Csa7M073450.1	370576595647081	-133120301313449	0.156100982562671	-85278323767119	0.00149115	0.022887
Csa7M073550.1	108320664237827	-104958479728859	0.139884052898862	-750324840850483	6.22554	69.7575
Csa7M073620.1	146583383382063	-110913686648512	0.47930633902654	-231404589544497	0.020665204748045	0.0421426734502261
Csa7M073630.1	354610287522509	-11271153750815	0.127430540369911	-884493914731634	9.15782e-05	0.0015481
Csa7M073780.1	158589339779779	-122286937874244	0.150030174024243	-815082290409687	0.0361456	0.495175
Csa7M074920.1	350597114141171	-371765740031077	137815576315941	-26975596661063	0.00698497660428896	0.0159241467332557
Csa7M106800.1	164997001675162	-338839941073554	0.696333816061077	-486605609634552	1.13847e+08	4.99872e+08
Csa7M135940.1	869422277170838	-617170105926171	133457653711055	-462446393117616	3.75568e+08	1.5232e+09
Csa7M145990.1	594631867562422	-363224394044739	0.975376152132157	-372394171469885	0.000196136226146991	0.000600380589938098
Csa7M184660.1	119821116719781	-127719014285114	0.110508521541685	-115573905526315	6.77359e-18	2.84171e-16
Csa7M184670.1	116706086361334	-17435298969896	0.187679217592387	-928994653407125	1.54366e-06	2.99044e-05
Csa7M198310.1	562848451105915	-258811102758587	0.184748267330809	-140088514224148	1.37613e-30	1.60751e-28
Csa7M211090.1	501003597964806	-121522450149377	0.177286301344032	-685458770520331	71.5185	6429.27
Csa7M212630.1	73052475249566	-127340500382407	0.236795688717374	-537765282265731	7.54632e+06	3.96375e+06
Csa7M237810.1	213713031827108	-113213130557325	0.388556148572752	-291368778934989	0.00357186934457229	0.00867422223004061
Csa7M237890.1	114076441867733	-1197716988905	0.131585491666823	-910219640275874	8.85232e-06	0.000161544
Csa7M237900.1	175172200873713	-100918164960471	0.412002863241771	-244945300055476	0.0143073380616346	0.0303509733478
Csa7M238440.1	784529999494119	-101657866232447	0.229765200056211	-44244239862075	9.66999e+08	3.66937e+09
Csa7M253750.1	47568486773813	-131214755100636	0.118321164143492	-110897112997897	1.40741e-14	5.06565e-13
Csa7M253780.1	409960809704942	-223061799914627	0.482436418274176	-462365176975213	3.77043e+08	1.52886e+09
Csa7M253790.1	124576602559066	-172873303591122	0.615268200732382	-280972270930536	0.00495842000107771	0.0116907006745255
Csa7M253800.1	634903540109905	-263167695575986	0.412565085207737	-637881645858313	17846.2	135044
Csa7M278200.1	817428773203456	-149309366025672	0.646937140683572	-230794240485107	0.0210023401105708	0.0427407897817963
Csa7M281400.1	317834118839298	-102906552020164	0.122797171411778	-838020541003222	0.00528354	0.0770339
Csa7M283910.1	3208281837673	-234406223322319	0.367932892748076	-637089610476379	18792.7	141821
Csa7M284420.1	240739839163973	-159888361163895	0.146075772158414	-109455769975668	6.97721e-14	2.38374e-12
Csa7M290480.1	373734208570172	-152996824148956	0.16080932487855	-951417613776472	1.83158e-07	3.80517e-06
Csa7M290490.1	220827724272174	-163152052491331	0.206812583550846	-788888421053061	0.3049	3.85732
Csa7M290500.1	255443511589236	-204694997526515	0.170569173962014	-120007028686262	3.52292e-20	1.73988e-17
Csa7M308910.1	675147817604982	-248695319367494	0.171623189792124	-144907759649918	1.38569e-33	1.93085e-31
Csa7M312940.1	11868441126234	-713250480596857	0.551960248131671	-129221349365491	3.37641e-24	2.42158e-22
Csa7M318990.1	137047828554183	-255286501398727	0.26960152850895	-946903019469536	2.82454e-07	5.7758e-06
Csa7M319000.1	146944162870966	-103479108929449	0.157513057700133	-656955749830266	5046.5	40798.6
Csa7M322080.1	547734382012383	-11116915737438	0.258299687109508	-430388277347192	1.6783e+09	6.13001e+09
Csa7M322600.1	400437957225139	-112590246566904	0.415294108560548	-271109664803947	0.0067061076195608	0.0153583878190176
Csa7M325720.1	635765688416238	-110232170949644	0.0918980854206767	-119950454294058	3.7721e-19	1.84426e-17
Csa7M328830.1	206888227625693	-300365493834698	0.187230847664555	-160425217095014	6.4482e-44	1.93525e-41
Csa7M343300.1	131071590977344	-208043564860145	0.195697232350407	-106308894797057	2.14061e-12	6.36571e-11
Csa7M343310.1	106124837166385	-104880534293767	0.24979255772553	-419870532768269	2.68445e+09	9.52151e+09
Csa7M343330.1	152003325817244	-461216798455142	0.910102080181775	-50677479867206	4.0255e+07	1.89364e+08
Csa7M343870.1	108888884861148	-3730213447759	0.822106209482838	-453738629477761	5.69557e+08	2.24418e+09
Csa7M352500.1	314619485571566	-253672571271657	0.437430717819528	-57991485494239	666525	4.09788e+06
Csa7M353010.1	410783353199213	-415203066788306	0.451599507251391	-919405491195931	3.78305e-06	7.05543e-05
Csa7M363070.1	782376757427421	-142503441004741	0.151151924517874	-942782842225005	4.18667e-07	8.47235e-06
Csa7M368070.1	419554912925735	-341917848273307	133284767495771	-256531826327532	0.0103081205531501	0.0226428122678586
Csa7M372920.1	557771461214344	-323539360549985	100546779920036	-321779932492411	0.00129178162059319	0.00342299318860797
Csa7M373520.1	205904847785822	-141012738733709	0.128877993184925	-109415684748731	7.29272e-14	2.48717e-12
Csa7M375820.1	108441934188617	-419205721170652	0.915604343788228	-457845928773369	4.68413e+08	1.87442e+09
Csa7M378420.1	867506560753121	-136999800204334	0.208937977038445	-655696021116955	5491.57	44122.5
Csa7M379080.1	469736372154773	-244371777391949	0.22519159510209	-108517272716668	1.95692e-13	6.39457e-12
Csa7M388450.1	690289863805198	-115630501307441	0.174928363733448	-661016308845353	3838.97	31493.1
Csa7M389480.1	248717529148836	-224309092354996	0.209414108327702	-107112693670087	9.01176e-13	2.81282e-11
Csa7M390060.1	383620559356353	-352943810245781	0.330698868307798	-106726645921654	1.3665e-12	4.1718e-11
Csa7M390190.1	601286934335438	-289348296720259	0.342904121006041	-843816912644109	0.00322347	0.0478201
Csa7M390240.1	324599295003172	-117800534895279	0.132100247510174	-891751053579259	4.76887e-06	0.000823284
Csa7M391240.1	184377970529975	-188679460293197	0.209194374533675	-901933719364067	1.89231e-05	0.000337741
Csa7M392350.1	106941106001097	-116249353777135	0.0973836637246216	-119372540866671	7.56806e-19	3.60092e-18
Csa7M393450.1	850967173916127	-11445266046342	0.107588896982238	-106379620642746	1.98422e-12	5.93683e-12
Csa7M393470.1	178463685666911	-17983719647261	0.164056038850275	-109619370145062	5.82393e-14	2.0054e-12
Csa7M393980.1	198483025469947	-275974398963974	0.503006860035491	-548649374174542	4.0999e+06	2.23348e+07
Csa7M395260.1	248936400090934	-637680975951879	0.642123105366275	-993082121827929	3.05727e-09	7.44585e-08
Csa7M395270.1	234158638380798	-438202547636884	147725346741918	-296633284200336	0.00301374137975901	0.00743816628031064
Csa7M395820.1	14584050089097	-403357897588395	0.222432011133942	-181339860001313	1.71839e-59	1.76434e-56
Csa7M407520.1	468297726171693	-136391813483022	0.105330974780034	-129488798302545	2.38407e-24	1.72894e-22
Csa7M407530.1	231262643817008	-159001552320795	0.122505379078718	-12979148631394	1.60656e-24	1.18267e-23
Csa7M407710.1	123477844617024	-217001075201747	0.53775554516455	-403531078671342	5.45301e+09	0.000183282665803668
Csa7M407770.1	502831839826739	-149026029785059	0.117308885255314	-127037290875891	5.63779e-24	3.67833e-21
Csa7M407820.1	138395355980613	-114627817383327	0.489578904967951	-234135532025897	0.0192138713075167	0.039508091417102
Csa7M407830.1	718463668353916	-107011281637858	0.119552955095046	-895095245055075	3.52428e-06	0.000615503
Csa7M413890.1	654580704033078	-300347937461608	0.348946413661319	-860727967684803	0.000748148	0.0117796
Csa7M414420.1	684478061818881	-432556701377671	0.4385605380303	-98631013022833	6.01619e-09	1.42087e-07
Csa7M419590.1	118518451158472	-19928574145219	0.178297604185609	-111771407340242	5.27626e-15	1.93841e-13
Csa7M420150.1	513175967075574	-243669028307229	0.285389229837401	-853812978317572	0.00136412	0.0210532
Csa7M420160.1	412111233284992	-269793536889707	0.200327896010815	-134675969878475	2.42635e-27	2.28663e-26
Csa7M420710.1	158735193944875	-117813374634786	0.423461248368552	-27821524422525	0.00539996691284872	0.012631001742908
Csa7M420780.1	10670903512982	-209946199335602	0.262055510110345	-801151630992987	0.113303	1.48343
Csa7M428910.1	211960229391707	-464671156631911	0.932189567314503	-49847281381893	6.2049e+06	2.83147e+07
Csa7M430240.1	276108648862581	-449574720966215	0.421836982754497	-106575463827424	1.60783e-12	4.86288e-11
Csa7M430250.1	828148254649936	-55276420101784	0.338579287554089	-163259898445363	6.44862e-46	2.41923e-43
Csa7M432280.1	10396988184891	-134787539698085	0.129694536790788	-103926921698724	2.67689e-11	7.3654e-10
Csa7M432300.1	829018838468835	-185989979566595	0.17258168248825	-107769246935727	4.42431e-13	1.41028e-11
Csa7M432310.1	282633342767528	-149167579804446	0.160199245092557	-931137844739919	1.26184e-08	2.4616e-05
Csa7M432330.1	43674489998007	-112813764592141	0.273696860907892	-412185087610874	3.7584e+09	0.000129975110802932
Csa7M432350.1	487825157639212	-17101986932698	0.182316982255315	-938035871433448	6.57487e-07	1.31282e-05
Csa7M432480.1	826320714853051	-632148042316609	0.526861873659214	-119983637822595	3.6239e-19	1.78523e-18
Csa7M432490.1	15210820897519	-195344754779028	0.223908458121274	-872431333849947	0.000267801	0.00433548
Csa7M432520.1	232625821378367	-106146919911408	0.143278804097188	-740841749624096	12.7815	139.064
Csa7M433190.1	750428733923809	-111078162774391	0.19541908289802	-568410009540148	1.31503e+06	773632
Csa7M433210.1	585069770046607	-13666267575245	0.246947664630962	-553407443462479	3.12876e+06	1.7409e+07
Csa7M433320.1	70972703242204	-174709318528936	0.245154119535557	-712650959567481	102.946	1019.95
Csa7M433330.1	849071956554979	-211921396376116	0.21561879521141	-982852149639048	8.48554e-09	1.97773e-07
Csa7M433340.1	360123893258179	-197253442751653	0.215904220729899	-913615500821643	6.47123e-06	0.000119433
Csa7M433350.1	178786393178351	-150706215472349	0.458142202961592	-328950737343409	0.00100362926926283	0.00270911855331108
Csa7M433360.1	466996093139593	-140175940099802	0.27071487420595	-517799180820634	2.24287e+07	1.09824e+08
Csa7M433940.1	101829329321903	-169767821041655	0.143678850115064	-118157836665381	3.23518e-18	1.47458e-16
Csa7M433950.1	652188880124948	-1631087662555	0.687659556174207	-237194066149469	0.0176949322526743	0.0367226317431032
Csa7M440550.1	120202642838357	-130263822080661	0.222898265119555	-584409313418352	509335	3.17854e+06
Csa7M446640.1	441833349129916	-163998190857823	0.359064369419561	-456737579178159	4.93868e+08	1.96781e+08
Csa7M446660.1	245649920261102	-108464414834215	0.440376214920273	-246299439341546	0.0137782070356084	0.0293337621794881
Csa7M446720.1	172979254059945	-115521797103955	0.149639003638947	-772003249785655	1.163	14.0048
Csa7M446730.1	960835915747449	-22993949263998	0.260570746963576	-882445536651596	0.000109994	0.00184344
Csa7M446780.1	103334488863143	-464885872313803	0.390438590211233	-119067603451363	1.09136e-18	5.09334e-17
Csa7M446790.1	607667000962331	-51574083326276	0.477085312262138	-108102433675297	3.07852e-13	9.9102e-12
Csa7M446800.1	388425623962943	-57502689811772	0.544424748467761	-105621006344051	4.46555e-12	1.29249e-10
Csa7M446810.1	212376518643287	-535550021150925	0.445996374450536	-120079456208746	3.22764e-19	1.60216e-17
Csa7M447160.1	525903905198104	-399628075027518	0.311254055304592	-128392889415189	9.87775e-24	6.7376e-22
Csa7M447780.1	293673302812034	-195469238787987	0.354869920800206	-550819405452056	3.62534e+06	1.99276e+07
Csa7M447810.1	148098079163147	-131534158962197	0.0962145908342373	-136709160036662	1.51476e-28	1.54712e-26
Csa7M447970.1	994288018930414	-219299265961727	0.234899423149318	-933587928916818	1.00156e-06	1.9699e-05
Csa7M448680.1	167041537546956	-199004732748119	0.527845206084426	-377013432071009	0.000163159709683822	0.000506511714912793
Csa7M448850.1	932789896438674	-106347958557964	0.193149001164141	-550600613603941	3.67066e+06	2.01654e+07
Csa7M449430.1	432344814426509	-181011607950366	0.321843392747492	-562421388878354	1.86355e+06	1.07366e+07
Csa7M450640.1	908857660428384	-113928143656786	0.151744751996447	-75078803159831	6.00924	67.4501
Csa7M450650.1	192006543860777	-126197739110901	0.428190151463259	-294723591095321	0.00320628491658056	0.00787562404339633
Csa7M450660.1	133500609864366	-105818985552127	0.281516634531926	-375888926521416	0.000170669348148574	0.000527390724486359
Csa7M450670.1	168767586114962	-117310835709289	0.396805638512268	-295638026085312	0.0031127306646059	0.00766126038419529
Csa7M450730.1	390739001441577	-244147938082058	0.175312615914535	-139264328929459	4.37675e-30	4.90699e-28
Csa7M450740.1	331462980594544	-125634698761655	0.130048564730756	-966059864034339	4.43266e-08	9.68335e-07
Csa7M450770.1	138572459816401	-237998967456328	0.168577721106467	-141180558079806	2.93991e-32	3.54023e-31
Csa7M450780.1	250622467909088	-101661688628117	0.356856097870083	-284881466885087	0.0043882434663663	0.010460309260812
Csa7M451310.1	357026470619932	-104126531688442	0.148558610522508	-700912127019838	239.82	2292.21
Csa7M452050.1	178379942365135	-48281358348442	0.390997433499779	-12348254543842	4.97797e-21	2.76668e-19
Csa7M452180.1	492802704184532	-209341196603812	0.798014594873827	-262327528780236	0.00870888731233047	0.0194652811284307
Csa7M452190.1	151780114573243	-253605924945528	0.237494198576139	-106784050501437	1.2846e-12	3.92789e-11
Csa7M452200.1	186038444049082	-264267594996875	0.344109557779958	-767975166693455	1.59397	18.9259
Csa7M452210.1	101546247251031	-219388750188264	0.271583603760002	-807812942868737	0.0657678	0.878164
Csa7M452230.1	230611187682547	-203854167683244	0.423282185729155	-481603465858313	1.46439e+08	6.33282e+08
Csa7M452300.1	997535456117329	-1756821880158	0.226161570348181	-776799470154606	0.797384	9.70391
CsaUNM003070.1	104850458191127	-109283972422535	0.177943673022133	-614149244907076	81749.7	565723
CsaUNM003080.1	166848197011667	-115250342036411	0.183079682245446	-62950918760008	30721.8	225224
CsaUNM017640.1	21772451951856	-644302378040698	0.538493802513278	-119648986679807	5.42638e-19	2.62674e-17
CsaUNM019190.1	17328213650416	-117755130193996	0.424780395437421	-277214135724735	0.00556888475999795	0.0129840807814079
CsaUNM019690.1	136723648589375	-208715994322373	0.146709583321951	-142264731175979	6.27685e-32	7.74992e-30
CsaUNM024800.1	303221688869327	-125726951849023	0.167131879761067	-752261938468974	5.36896	60.612
CsaUNM026680.1	262877944782262	-637545824827656	1091577702543	-584059039812184	520162	3.24506e+06
CsaUNM033150.1	862953274289371	-431358999611858	110660883127054	-389802599999675	9.698e+08	0.000312553307704677

## Sheet: HS279_sig_down
	baseMean	log2FoldChange	lfcSE	stat	pvalue	padj
Csa1M002090.1	307731785727144	199391097043397	0.225952385510869	882447408521856	0.000109975	0.00184344
Csa1M002660.1	103585115732279	219369373510741	0.205872429648324	106555974437895	1.64187e-12	4.95048e-11
Csa1M002730.1	228747965140167	111032068343647	0.125722612016352	883151141731016	0.000103271	0.00173673
Csa1M004110.1	213981211692475	211981087032484	0.464909933793089	455961621002547	5.12472e+08	2.03777e+08
Csa1M004120.1	141175810497203	141960150258098	0.410033343770797	346216112457069	0.000535856251615472	0.00151302413612891
Csa1M008540.1	275117178552667	121390615103048	0.300099631196751	404501047265408	5.23208e+09	0.000176434550963191
Csa1M024280.1	406763340167423	182896578972814	0.295151161909079	61967087572962	57656	40825.9
Csa1M024870.2	79956014199021	147641131582785	0.584454057271773	252613750808699	0.0115324332405938	0.0250612351183584
Csa1M025790.1	988781656009088	15201243393504	0.129520446975749	117365587816032	8.27869e-18	3.64561e-16
Csa1M032450.1	396203481444155	124789886624186	0.105853989355224	11788869496965	4.45481e-18	2.01634e-16
Csa1M033030.1	118345688378877	123317441016362	0.50738781233495	243043758676163	0.015080603158731	0.0318286710397624
Csa1M039000.2	603462514945999	195231424035287	0.748037955138988	260991334322082	0.00905651610528234	0.0201798419396742
Csa1M039310.1	830289294449401	21540334407345	0.516188137264156	417296192072733	3.00665e+09	0.000105625371463048
Csa1M039960.1	595217345009964	171002923416975	0.706502298504343	242041566997003	0.0155027746332015	0.0326455232668927
Csa1M042190.1	835835821870779	143820104510436	0.556480880389992	258445724873143	0.00975323951113707	0.0215428211484672
Csa1M042790.1	361664905435048	118731440953009	0.31143389401697	381241230431199	0.000137617063240452	0.000432168974516218
Csa1M042890.1	192618635665509	109855306866508	0.165204805914175	664964352935223	2938.04	24477.9
Csa1M042910.1	529003054299811	104667382605433	0.243337126515119	430133223418866	1.69774e+09	6.19405e+09
Csa1M043010.1	410047535000759	31729629827347	0.242811121031639	13067618028588	5.04197e-25	3.89981e-23
Csa1M043060.1	340416131324992	235457320878848	0.316338854195462	7443199523425	9.82755	107.948
Csa1M043150.1	334105540662099	122271993222771	0.199480098315276	612953343493549	88137.2	60712.6
Csa1M044870.1	541392402805838	109990031834309	0.191366656241302	57476069235185	905154	544824
Csa1M044880.1	854489845808943	150803228027215	0.181082747855627	832786280377447	0.00823148	0.011886
Csa1M044900.1	802841439532992	166122713894123	0.196596808395604	844991916449834	0.00291505	0.0435427
Csa1M045720.1	685388471658102	122415204254708	0.209235702696145	585058872254133	489836	3.0647e+06
Csa1M046300.1	454746724072832	547454522270226	0.566823170192142	965829470387828	4.53347e-08	9.89251e-07
Csa1M046820.1	389227463597976	106124347556915	0.322833398738302	328727907247733	0.00101160529575814	0.00272913789374219
Csa1M047440.1	13142699332513	114941476436971	0.191826292317278	599195631883765	207332	1.35862e+06
Csa1M049460.1	606152834926479	217199824761915	0.124223891414036	174845452263278	1.87906e-54	1.22189e-51
Csa1M051640.1	148607742839433	123824330223986	0.492836267450977	251248413320764	0.0119884496006086	0.0259539090898538
Csa1M051700.1	206446430742893	120040693385863	0.414180216362956	289827202370933	0.00375224989014763	0.00907386771501178
Csa1M051870.1	124465209511195	435758743981478	160569131547124	271383882931192	0.00665085150582775	0.0152443674275276
Csa1M058120.1	329173641266951	103161112098487	0.338209145428961	305021651521708	0.00228676446372452	0.00578076987927148
Csa1M062380.1	118501658781895	194201701311644	0.326590723867968	594633243135694	274217	1.76607e+06
Csa1M063500.1	722402089867408	118644106134046	0.250859491270156	472950437447374	2.25069e+08	9.44223e+08
Csa1M064170.1	147463107338311	18770255346195	0.422948884627442	443794889368935	9.08202e+08	3.46716e+08
Csa1M064700.1	118055549951094	123482363825536	0.20332121287427	607326515910049	125335	847207
Csa1M064730.1	211314423294834	185897770527403	0.185278849280505	100334048516224	1.08702e-09	2.71171e-08
Csa1M064750.1	983418153144688	10625782439928	0.211317329758133	502835354397573	4.94709e+07	2.29562e+08
Csa1M070080.1	335628591757514	135366606161021	0.343384366052092	394213072998452	8.07609e+09	0.000263635257658463
Csa1M072990.1	474688900480713	107682894168233	0.258116185242334	417187686495266	3.02101e+09	0.000106091523773719
Csa1M073900.1	174163196771575	239398639601514	0.147486525890863	162318990264009	3.00032e-45	1.04518e-42
Csa1M074960.1	331492554499139	116626514040393	0.323656290070769	360340637949265	0.000314073904328566	0.000926641519304546
Csa1M075020.1	968164112815701	104622330632635	0.229594999297123	455682096530516	5.19337e+08	2.06254e+09
Csa1M077150.1	152892765993957	112670497768069	0.425501751267792	264794439581893	0.00809828439746303	0.0182279141601141
Csa1M145960.2	124874206031638	120604125943047	0.463851587373854	260005849340433	0.00932078714004148	0.0207071991262874
Csa1M145970.1	130718392952584	122430721791915	0.179432399630572	682322267572546	890.205	7933.36
Csa1M154090.1	265517551488331	189330316429943	0.229598124392485	824616128424	0.0163564	0.230883
Csa1M162100.1	200759061152289	104614933343611	0.341014385405928	30677571920927	0.00215671779792474	0.00547828786483278
Csa1M164660.1	17732228136432	128575653806575	0.10921704084106	117724901550562	5.41035e-18	2.42633e-16
Csa1M166760.1	859697751627104	104603053190588	0.199696486751233	523810182604236	1.62237e+07	8.10892e+06
Csa1M168870.1	938111418356296	137556717308003	0.0960728200069104	143179639463179	1.69002e-32	2.19793e-30
Csa1M181330.1	218318002120367	122520699910327	0.363224591607584	337313889921568	0.000743164530951264	0.00204913832788654
Csa1M186610.2	132725138924078	111228400555991	0.47369156018881	234811868954677	0.0188685076750527	0.0388933693707659
Csa1M231010.1	137813623828472	114503360580279	0.175103909016324	65391664425724	6186.26	49399
Csa1M257880.1	175452335028948	105757348899219	0.189902776467589	556902594403453	256167	1.44598e+07
Csa1M257950.1	44670271741047	114521250602166	0.268832797482227	425994341742239	2.04479e+09	7.37742e+09
Csa1M264540.1	20666337606984	211533581098238	0.212297363239614	996402300387907	2.19017e-09	5.38786e-08
Csa1M264550.1	905337274359346	228454023348696	0.298298095809721	765858135059712	0.187998	22.1565
Csa1M269900.1	351299460774519	107296159580327	0.154071073183136	696406907303032	330.582	311.396
Csa1M288020.1	138994292139346	189601697690124	0.192952742205728	982632822538322	8.67232e-09	2.01885e-07
Csa1M305710.1	213820727513268	108892909512658	0.40467493886298	269087356431351	0.00712651981013542	0.0162108382061709
Csa1M324370.1	341768707628765	132771932129353	0.139024168678303	955027700518625	1.2935e-07	2.72501e-06
Csa1M383520.1	922366688523788	176818344700182	0.260859253358799	677830448502348	1215.94	10584.8
Csa1M384030.1	152033781057917	113176037505172	0.43814184350929	258309127926906	0.0097919412313634	0.021623408370097
Csa1M420340.1	672715388621344	300429555611678	0.161721888767549	18576925974659	4.94004e-63	6.8836e-60
Csa1M422470.1	738861265648104	125428960629471	0.152066234491098	824831107636941	0.0160649	0.0227261
Csa1M422480.1	235072948503387	115242779184291	0.155609190957218	740591082540719	13.0253	141.48
Csa1M422990.1	379308960050418	1017702927171	0.114933250397025	885473023390059	8.38864e-05	0.00142424
Csa1M423000.1	147970163928512	101911525850506	0.154332227265615	660338593281039	4018.72	3287.09
Csa1M423240.1	2992945729731	106021596823446	0.228026213504455	464953547199846	3.32683e+08	1.36058e+09
Csa1M423340.1	744271505714099	123875820428372	0.147655198520893	838953329576429	0.00488076	0.0714282
Csa1M427490.1	190199263756521	105265327562459	0.14991509263266	702166311035763	219.243	2106.14
Csa1M427550.1	646676403447495	147510927608794	0.256272590458347	575601656599206	861219	5.20272e+06
Csa1M435720.1	128922464202432	267925671072372	0.143043444127859	18730370532248	2.79961e-64	4.96498e-61
Csa1M435790.1	197668993258447	148539051278041	0.155332492605442	956265162468893	1.14778e-08	2.43114e-06
Csa1M467060.1	100996566010542	124147190348964	0.15936918801648	778991170715672	0.67056	8.21173
Csa1M467070.1	555716585877258	14200812072017	0.245148577860877	57927368765223	692486	4.24145e+06
Csa1M467090.1	231287876628476	117185159696849	0.110582471326414	105970827285045	3.0742e-12	9.07286e-11
Csa1M489250.1	27504640918278	118878963762031	0.292771580948497	406046800638561	4.89744e+09	0.000165924545864862
Csa1M497300.1	165891418591536	202218744419704	0.41187542644794	490970646546363	9.12128e+07	4.06865e+07
Csa1M526840.1	13524428372015	322599111551964	0.252136361615585	127946286479619	1.7569e-23	1.17779e-21
Csa1M527850.1	339880782946133	137954147632378	0.353633870849256	390104452667611	9.57785e+09	0.000309140895186071
Csa1M528600.1	968623126853014	138712272084909	0.5188901203308	267324943470649	0.00751203712209131	0.0169986074615321
Csa1M531690.1	198890069076335	109928749711033	0.164913079606792	66658599774584	2631.2	2204.87
Csa1M532270.1	147052614342174	115132147138112	0.502540844560197	229100078897808	0.0219633680296281	0.0444738824498635
Csa1M532310.1	943049304931633	215855163556406	0.118304897152871	182456659657531	2.2399e-60	2.42756e-57
Csa1M533440.1	225251001305854	284404782264098	110732909556486	256838534635469	0.0102173505385067	0.0224752155304088
Csa1M534780.1	175313228467086	187121859764229	0.23137562846009	80873625718322	0.0609706	0.00816344
Csa1M535800.1	813629512672527	120046122813573	0.203470043852774	589994087289014	363632	2.31292e+06
Csa1M537370.1	162699958185586	122722697132161	0.145435177634423	843830902043843	0.00321961	0.0477993
Csa1M538180.1	839434779025828	120640124404626	0.241208475469531	50014877864383	5.68896e+07	2.61002e+08
Csa1M540370.1	792963669224213	104459434586028	0.132318079496232	789457003787622	0.291318	3.69989
Csa1M541370.1	6166167996305	166683980167211	0.740385872511646	22513122731767	0.0243657660051431	0.0488416937143785
Csa1M560770.1	259330692797398	13453849435179	0.352743281858185	381406255685627	0.000136700840754149	0.000429637506272265
Csa1M569090.1	874393520054027	13434273992198	0.257421004928557	521879478946425	1.80091e+07	8.93721e+07
Csa1M569140.1	889198799179031	147020883983669	0.455464367547659	322793382883646	0.00124687813411768	0.00331481311534037
Csa1M569280.1	110035947469376	157033208058135	0.28956233538866	542312272234439	5.85668e+06	3.12848e+06
Csa1M570180.1	178415867243381	211832841416488	0.148666832168327	142488299728242	4.55855e-32	5.7373e-30
Csa1M573650.1	96015119611806	109300022763788	0.164120200325449	66597544084791	2742.86	22934.8
Csa1M574980.1	390110220780344	166889363655809	0.317767205385613	525193792270942	1.50507e+07	7.55557e+07
Csa1M575000.1	982009185807591	106896994961224	0.267930567779761	398972748227421	6.61493e+08	0.000219164334924443
Csa1M575060.1	275767237967078	288894862552042	0.168351644263932	171602043933191	5.27278e-54	2.92938e-49
Csa1M575070.1	251826034982362	122837996980297	0.143428395918594	856441265996008	0.00108628	0.016872
Csa1M575130.1	166706206303106	108510112136725	0.327777841074133	331047735811352	0.000931369868598533	0.0025280594680145
Csa1M580250.2	866604840299226	140098032722902	0.609272677549675	229943074562833	0.0214804917435683	0.0435911196227537
Csa1M580750.1	134619332061663	137530922304409	0.494999109197214	277840747082263	0.00546260688009548	0.0127637483551207
Csa1M587990.1	191155126011994	121357731360617	0.0839404144541139	14457604498362	2.24475e-33	3.04102e-31
Csa1M590250.1	220448496584869	116147645419747	0.351757692032474	330192197784334	0.00096024776428497	0.00260101546593602
Csa1M595820.1	766960789130529	122881935134008	0.211376938545564	581340310724199	612154	3.78387e+06
Csa1M595890.1	141161191242315	205061916061952	0.131468886824068	155977525189185	7.54022e-41	1.88583e-38
Csa1M597180.1	25965765351815	141736266857808	0.155345609236183	912393131384331	7.24475e-06	0.000133457
Csa1M597190.1	467029795793398	207557175980946	0.254911469663354	814232393132619	0.0387762	0.0529724
Csa1M597690.1	642346198445472	150608685228003	0.103880450804373	144982702772082	1.24241e-33	1.76912e-31
Csa1M599540.1	208580878935337	103910570282718	0.191717460535534	541998470000904	5.96041e+06	3.17954e+07
Csa1M602530.1	380140894174629	275658655334462	0.971831489302054	283648614362592	0.00456129575631255	0.0108342575933453
Csa1M611290.1	574031059737228	130859279117879	0.193453997249097	67643616042413	1338.98	11593.8
Csa1M613620.1	418851957815989	109615960121495	0.252668585828096	43383295854623	1.4357e+09	5.30447e+09
Csa1M638510.1	26783261699949	112863172293349	0.127508170247583	885144630922102	8.63923e-05	0.000146551
Csa1M696460.1	418290458733907	102280022873116	0.169584590919178	603120969415562	162737	1.08388e+06
Csa1M696530.1	282010473699058	100302377192548	0.363859436485566	275662432068123	0.0058401407185357	0.013553350599238
Csa2M000280.1	495640147330333	166179180119998	0.102053293823524	162835685056246	1.29115e-45	4.75241e-43
Csa2M000450.1	952815168053411	197510515469795	0.543819351547859	363191407050201	0.000281326806553946	0.000836859308059528
Csa2M000460.1	185812547190896	108732122598393	0.15511535186351	700975894984714	238.729	2283.49
Csa2M000790.1	262942078142407	189928174793912	0.152479792226403	124559570826215	1.29785e-22	7.69559e-20
Csa2M001000.1	534099860168105	166245327294309	0.139074976597674	119536476914345	6.21368e-19	2.98563e-17
Csa2M004680.1	429529687107098	226422979183837	0.936244331079888	241841762526535	0.0155881745674604	0.0328041110530764
Csa2M005270.1	384207144740797	104312479938108	0.286010122353291	364716042494667	0.000265154387471843	0.000792012217240962
Csa2M006090.1	4160665603067	107548257941929	0.316169769785234	340159838858041	0.000669930087208884	0.00186353859136902
Csa2M006170.1	439109074772567	109485826784334	0.264234315073563	414351280430222	3.42026e+08	0.00011895600859808
Csa2M008110.1	775895992151904	106747743816349	0.203959557558309	523377012061967	1.66087e+07	8.28439e+07
Csa2M009470.1	479590306341784	105508624370711	0.292973185465727	360130652240369	0.000316622007980218	0.000933594639008177
Csa2M020970.1	352321749501074	124134775081289	0.374787945638943	331213360850393	0.000925873160915769	0.00251453899807112
Csa2M021690.1	131290578549076	100699035398737	0.13993893911491	719592674030844	62.0379	629.348
Csa2M032750.1	272371892754493	169237493161068	0.308358183396414	548834123022131	4.05726e+06	2.2152e+07
Csa2M034620.1	929562551717018	141016539799046	0.108218593843185	130307126336706	8.18397e-25	6.1642e-23
Csa2M049850.1	131114966137207	10414971857966	0.434427052996297	239740407189944	0.0165117038440493	0.0345500717140099
Csa2M058630.1	638675523028684	268560130401364	0.224789421218271	119471872362086	6.716e-19	3.21906e-17
Csa2M060350.1	196152856945163	120340805084878	0.466231014372594	258114113765728	0.00984743133870386	0.0217410242819641
Csa2M060430.1	130730777759844	141965784429098	0.472747259379107	300299539791201	0.00267336474027411	0.00666394062781337
Csa2M060450.1	162109828818042	165755818666996	0.484511853747992	342108902774565	0.000623709114508971	0.00174366830120966
Csa2M074170.1	215035465560248	106596508883695	0.190763160380371	558789803393631	2.29835e+06	1.30718e+07
Csa2M080170.1	417993090028673	129388399709285	0.110277140917545	117330208810935	8.63219e-18	3.79272e-16
Csa2M119380.1	133992315742194	403562178653294	158621142714313	254418907686308	0.010953177691183	0.0239223679354678
Csa2M138200.1	116647408701794	104328118719584	0.212876644586794	490087200134569	95412.2	4.23987e+08
Csa2M179220.1	953680355516387	287852972957329	0.661885266431594	434898595808339	1.36768e+09	5.07143e+09
Csa2M190790.1	384068277706551	100220418306156	0.278161390066513	360295935687522	0.000314614736940975	0.000928096822659086
Csa2M193320.1	530752817889601	193515889496567	0.327778813031178	590385594807071	355102	2.26162e+06
Csa2M213980.1	114746016046921	10196172084031	0.195271411440294	522153857998233	1.77443e+07	8.81475e+07
Csa2M224250.1	80873210892833	287696608449092	0.123203077612759	233514141061763	1.33331e-106	1.30051e-102
Csa2M228420.1	129802583006545	106698935058018	0.160143741382003	666269778245662	2688.46	22499.6
Csa2M249810.1	19252908440781	20958289913005	0.44401196305232	472020838558698	2.35603e+08	9.85327e+08
Csa2M258750.1	428663198615809	110923820926456	0.325400574043804	340883912858506	0.00065239939672129	0.00181654352087253
Csa2M264570.1	227170028951185	198056489261895	0.135126387838457	146571289612707	1.21294e-34	1.83427e-32
Csa2M264580.1	154059573179928	128743980470736	0.217891341770942	590863223037464	344960	2.19918e+06
Csa2M270200.1	130910842049212	16778806291677	0.48750181201827	34417936257944	0.000577870933765798	0.00162343118892615
Csa2M270780.3	246312156976954	115756825982428	0.349200924539586	331490605687976	0.000916739276123624	0.00249181410040681
Csa2M285930.1	227216646836178	143691515917924	0.345770499365475	415569044153893	3.24307e+09	0.000113196898949621
Csa2M292820.1	124358540297459	115143340729576	0.117651306765171	978683058398989	1.28253e-08	2.93658e-07
Csa2M292850.1	610715176269492	27836143796072	0.16454847145843	169166833027095	3.38991e-50	1.69565e-47
Csa2M293350.1	724665748285964	279489548496873	0.260133698844726	10744073133858	6.31934e-13	1.98515e-11
Csa2M293360.1	396134202004347	293022531967763	0.185723383475679	157773634360983	4.45408e-42	1.20681e-39
Csa2M294880.1	340272908614121	304780202670979	106827230249524	285301979616134	0.00433059237291222	0.0103303003192433
Csa2M294910.1	422733665027734	462819145124494	0.382254902627948	12107605211671	9.62638e-20	4.92891e-18
Csa2M297210.2	131203376228187	109206829191565	0.451616853631966	241813006563658	0.0156004993824819	0.0328265065207051
Csa2M297260.1	164513406689596	207688092502933	0.530393981600674	391573244998278	9.01302e+09	0.00029216668441808
Csa2M299870.1	146673537394455	53625300566226	0.740542357190751	724135494013519	44.4224	455.913
Csa2M299880.1	353983582440909	383762603454486	103280360054237	371573649872013	0.000202612650070635	0.000618223904762173
Csa2M307340.1	115091980714231	13870145065156	0.20848502847637	665282546498445	2875.19	24000.5
Csa2M326480.1	908089469505589	159654870291625	0.232498644888602	686691616495745	656.046	5944.33
Csa2M346080.1	127734420626398	104668206629887	0.209810921510048	498869200309358	6.07895e+07	2.77724e+08
Csa2M348220.1	477585968081799	125189948649358	0.253861948051925	493141841894918	8.16347e+06	3.66014e+08
Csa2M348230.1	519117984571024	147520696050537	0.110183872227482	133885924562508	7.05042e-27	6.36758e-25
Csa2M348840.1	192590344449976	109009476526306	0.107519130057036	101386122142617	3.72352e-10	9.50764e-10
Csa2M348850.1	861847133264749	12730539887137	0.18895723938744	673725967229767	1614.02	13864.5
Csa2M348860.1	155225399240404	133585401806202	0.136945594185482	975463304246725	1.76237e-08	3.99307e-07
Csa2M349610.1	968311405109128	110673590885107	0.213623544271871	518077683161446	2.20964e+07	1.08357e+08
Csa2M351560.1	672712546954366	128975990912772	0.223094019339091	578123928623722	741523	4.5191e+06
Csa2M351740.1	179681257227069	180725871563046	0.135058125434921	133813401438132	7.7733e-27	6.98809e-25
Csa2M352420.1	184711923134574	152509972429657	0.118263694460782	128957558044351	4.75577e-24	3.37366e-22
Csa2M354110.1	390889169235775	108139886574215	0.122816452529122	880500000995983	0.000130853	0.00217991
Csa2M354760.1	118360757865338	157985304197125	0.595583555696627	265261360368381	0.00798712452634632	0.0180005574468535
Csa2M354990.1	274236540036051	102205791527853	0.15144414537837	674874497607688	1491.29	12849.9
Csa2M356600.1	497643280002019	104401238168358	0.134084868132494	778620582787871	0.690514	8.44549
Csa2M360620.1	127361648650729	149819984275577	0.163416093878399	916800669504809	4.81846e-06	8.94181e-05
Csa2M360720.1	422925090081128	113027299493761	0.353848892026628	319422505031484	0.00140206770422962	0.00369166375679733
Csa2M362450.1	289524098944173	165215024249535	0.192440329890714	858525987475495	0.000906313	0.0141443
Csa2M363020.1	146505025657049	116618020117131	0.212531781737063	548708617431191	4.08618e+06	2.22725e+07
Csa2M368850.1	392757057915684	125150861016297	0.119182461918754	10500778302567	8.56708e-12	2.42917e-10
Csa2M368940.1	886432663225811	118326006259983	0.126120618891639	938197158401574	6.47504e-07	1.29421e-05
Csa2M369040.2	134176508794297	107913363238148	0.42698074757103	252735899339808	0.0114923962622325	0.0249825792604894
Csa2M369800.1	44697096951761	128644351655941	0.11785775409969	109152217127035	9.74911e-14	3.27906e-12
Csa2M372130.1	113179383177758	124744716816194	0.20531823630248	607567642615132	123466	836312
Csa2M372780.1	157136018821546	202598169020961	0.206273865883238	982180501409919	9.07047e-09	2.104e-07
Csa2M372810.1	187206191907708	208966808519303	0.121413068289694	1721122869745	2.18741e-52	1.25506e-49
Csa2M379370.1	182252810516683	108267205376909	0.167828945102663	645104486062764	11108.2	86299.5
Csa2M381810.1	128728544659265	186206653846426	0.174765012000938	10654687211959	1.65801e-14	4.99143e-11
Csa2M381870.1	468729431420181	101753014291057	0.124318650954345	818485508891378	0.0272632	0.376664
Csa2M381880.1	57025826389981	19105441503368	0.749286085640546	254981933730096	0.0107778754356451	0.0235923242817062
Csa2M402110.1	302250419406525	107784151019179	0.126856626169239	849653299744736	0.00195337	0.029701
Csa2M404830.1	314724834949319	116461837938429	0.326416663637297	356788886451697	0.000359869070854233	0.00104874900421637
Csa2M406090.1	268671073076887	101784276047254	0.314219768563265	323927028883802	0.00119835952078238	0.00319453368836056
Csa2M416070.1	257300793379535	146164559104786	0.342862269836008	426306922528094	2.01638e+09	7.28571e+09
Csa2M416080.1	206648984958601	137352383793564	0.173906527323653	789805799169004	0.283282	0.360487
Csa2M416770.1	789855329483309	420039047694231	0.18489635479932	227175407622355	3.00571e-100	1.46589e-96
Csa2M416830.1	346524853844233	239735014271024	0.317837996494101	754267950702596	4.60412	52.4633
Csa2M418890.1	154730796439918	239923713110526	0.475560028003406	504507736106045	4.53338e+07	2.11927e+08
Csa2M422050.1	642965651045263	114576740453495	0.177678454460879	644854441137216	11292.9	87665.3
Csa2M423550.1	534484690299668	190079653137652	0.790121864061868	240570045942646	0.0161414935750139	0.0338298513817545
Csa2M423560.1	136427845175203	155039953810178	0.208480203663543	743667509364055	10.3251	113.095
Csa2M429030.1	267335669922677	47459276968076	0.582649842205192	814542003280287	0.0377968	0.516706
Csa2M432260.1	319892101702999	231577040673291	0.918293240755645	252182015935053	0.0116749379455207	0.0253426827018156
Csa2M433370.1	241114828006471	36199518386869	152711722399776	237044791441119	0.0177665470187333	0.0368439556863078
Csa2M436040.1	15793872738555	186713426891507	0.513445071076265	363648299320754	0.00027638588182862	0.000823291461706019
Csa3M002750.1	869451413887439	103772348014825	0.0951357668956302	10907816418684	1.05766e-13	3.54517e-12
Csa3M002860.1	113058020313445	341149006341425	0.668556480153106	510277016929518	3.34717e+07	1.58876e+08
Csa3M006780.1	387063358971342	102795684664209	0.30892883205185	332748756344492	0.000876329006228761	0.00238896398176505
Csa3M017050.1	4287216267764	121003491982363	0.143397010217182	843835529060871	0.00321834	0.0477993
Csa3M017070.1	10310746089605	110875206422031	0.141617846885098	782918317576102	0.49105	6.10931
Csa3M017270.1	682905657854418	100443066962109	0.225150090033384	446116041735608	8.1517e+08	3.13408e+09
Csa3M020610.1	135691488794753	147746906348274	0.580151594542814	25466948249053	0.0108748488946854	0.0237779143955978
Csa3M033780.1	299138853013083	31149120666722	110023601269176	283113080351867	0.00463837479016778	0.011001266310832
Csa3M036440.1	173903151177506	163692740323658	0.459037196352104	35660016579157	0.000362469077925612	0.00105601056932091
Csa3M036540.1	10724609165374	208258132141545	0.19301993535821	107894623296322	3.86041e-13	1.23863e-11
Csa3M042390.1	25932860220872	290715598259328	0.190288788839667	152775999065441	1.0784e-38	2.28667e-36
Csa3M045050.1	233663574935427	112884402659642	0.42272119558222	26704221089308	0.00757559456339773	0.0171344578252479
Csa3M045170.1	178601122930029	133429454294983	0.418215202554119	319044964123983	0.00142051594954974	0.00373872438529632
Csa3M047810.1	145241453329627	105129923688423	0.420480820539136	250023112953467	0.0124112303762428	0.0267770716854395
Csa3M047840.1	510745164299504	118452121129114	0.247093004069828	4793827392039	1.63629e+08	7.02791e+08
Csa3M073940.1	574409608446747	343920496559772	0.79470087543645	43276723002336	1.50693e+09	5.54456e+09
Csa3M076010.1	309799843607489	183168153436909	0.425220948931755	430759947027695	1.65036e+09	6.03471e+09
Csa3M076550.1	848934350653909	109556545114921	0.0989619963832079	110705674015193	1.74294e-14	6.19329e-13
Csa3M078800.1	397035356417463	1064349505504	0.100910357608198	105474753110729	5.21804e-12	1.50582e-10
Csa3M097040.1	542859885624279	385225304509079	0.922895754101675	417409336641762	2.99175e+08	0.000105158683779133
Csa3M097540.1	588499409176036	205107571138679	0.672037376107802	305202624780467	0.002273022237337	0.00574975593957083
Csa3M098540.1	132094916021517	120534089503696	0.469393158760321	256787060599752	0.0102325343628129	0.0225020177543031
Csa3M098540.2	390076963626823	291604828621419	109616041176278	266023864292341	0.00780853032635867	0.0176265690357099
Csa3M100800.1	192522500525837	100119095407131	0.390262384916081	256543031757108	0.0103047917275714	0.0226380492141286
Csa3M101810.1	413887976514627	146303682553984	0.120021531776199	121897863149083	3.52344e-20	1.86179e-20
Csa3M104330.1	322752574468161	134236471953476	0.335305499042428	40034080066337	6.24365e+09	0.000207532965048747
Csa3M114450.1	339662101149102	118659155139224	0.266103248425202	445913967008852	8.22893e+08	3.16128e+09
Csa3M114500.1	134552178411502	126892169508753	0.10628924199412	119383831447188	7.46604e-19	3.56106e-17
Csa3M115620.2	126262701628267	2104437894723	0.549242133628183	383153033220795	0.00012734867037333	0.00040199318149562
Csa3M116720.1	324185229762401	154772559225447	0.163319410558888	94766787790751	2.62505e-07	5.38481e-06
Csa3M116730.1	383078701695733	192984991574354	0.272654327119215	707800949331616	146.24	1430.71
Csa3M117410.1	116987610075552	154842864853363	0.443690741011075	348988271651803	0.000483232573900895	0.00137800044608371
Csa3M117940.1	729358419578451	28180566387021	0.709959263988405	396932159582063	7.20775e+09	0.000237417647100228
Csa3M117960.1	948173749849565	205124328727263	0.228485278556843	897757308579652	2.76805e-05	0.000486478
Csa3M118080.1	781117872293372	159462544457322	0.193979421326431	822059079086413	0.0202503	0.28278
Csa3M119250.1	389743316085921	183953881510611	0.322515595818822	570372049895998	1.1722e+06	6.94633e+06
Csa3M119260.1	214180809753664	141125531759888	0.390832167002856	361089858191885	0.000305137973568374	0.000902050551351998
Csa3M119520.1	12929969556483	155419162699689	0.526130440918314	295400438013849	0.00313679553496385	0.00771854279718399
Csa3M119570.1	575123363366473	210807076522134	0.311957986466146	675754703093683	140.347	12120
Csa3M121700.1	260470472833185	116938669993586	0.15084037499234	775247807488708	0.901164	10.9464
Csa3M121750.1	532991637658514	103646151301113	0.141045696697165	734840932606747	20.0579	214.054
Csa3M122430.1	508655316291703	123152785605819	0.136930566818638	899381259181761	2.38799e-05	4.21584e-06
Csa3M122490.1	105953273284096	122775301256758	0.110232633865134	111378361336235	8.20896e-15	2.9877e-13
Csa3M122540.1	284677016593002	25277569263703	0.338040718014491	747766997188172	7.56519	8.39009
Csa3M122570.1	715193337934619	202570916831344	0.723334408033041	28005154266364	0.00510210687721044	0.0119917952964604
Csa3M122580.1	772110993581293	106057699607732	0.223650274502508	474212248760476	2.11491e+08	8.92056e+08
Csa3M127030.1	260278148834949	180542686779236	0.149670612276366	12062667749756	1.66307e-20	8.42681e-18
Csa3M129750.1	313963985055822	13102449435809	0.337923243153704	387734484125124	0.000105602630991924	0.000337831440700305
Csa3M134550.1	378498484517244	109549905579807	0.283123548599719	386933217394394	0.000109133872427347	0.000348214521313819
Csa3M141830.1	272055470856316	102697822462794	0.232254035835845	442178849952816	9.78873e+08	3.71009e+09
Csa3M143540.2	109779157975183	159458487779706	0.102375686155585	155758162672893	1.06288e-40	2.59182e-38
Csa3M143570.1	639068815283737	126714575597114	0.297408491123115	42606240029865	2.03857e+09	7.35771e+09
Csa3M144140.1	351556100694876	104384974799876	0.129035994873439	808960126996032	0.0598604	0.80203
Csa3M146330.1	120315089232529	133774063777785	0.200679536689521	666605404739158	2627.73	220.34
Csa3M149980.1	159984464687433	175655670879248	0.108520638387479	161863838518956	6.29192e-45	2.08039e-42
Csa3M149990.1	525813577633487	304880570764437	0.322480921820026	945422039368234	3.25438e-07	6.6339e-07
Csa3M150000.1	598753792219717	134229865598046	0.125670554150863	106810912472708	1.24796e-12	3.82786e-11
Csa3M150150.1	817548266541599	115477200914055	0.219988347402356	524924171110064	1.52727e+07	766304
Csa3M151450.1	138575286091413	14062260808532	0.448209824100493	313742806435655	0.00170437091440486	0.00442021640497341
Csa3M159450.1	664033479023534	142956500930728	0.136151607954876	104998026154863	8.65609e-12	2.45084e-10
Csa3M165090.1	154340548656666	101411262642808	0.109377161903245	927170360596091	1.83196e-07	3.50372e-05
Csa3M165610.1	136841477422722	107606813865105	0.0703069108285875	153052968188941	7.04797e-39	1.52769e-38
Csa3M174570.1	232848771985063	112242540456796	0.386913735344638	290097068683327	0.00372008676278767	0.00900166863910468
Csa3M175640.1	228354953685473	174560348916994	0.179054637935113	97489990167276	1.86296e-08	4.20632e-07
Csa3M175740.1	147725562663117	118234126654938	0.171339155756792	690059001007138	517.87	4756.41
Csa3M177390.1	159061236980746	105358171111283	0.395948616430855	266090514625354	0.00779309077491228	0.0175937524403413
Csa3M178500.1	581167374041355	107677697748161	0.287018894560228	375158917370738	0.00017571723193811	0.000542044870437801
Csa3M178510.1	157194622079617	107351672680728	0.443667143066157	241964441943632	0.0155356903193346	0.0327042458993827
Csa3M179150.1	15078441508883	115645447704793	0.421237086796604	274537668523553	0.0060441477757792	0.0139686334332307
Csa3M180240.1	591465836960725	103375228095867	0.130637752599463	791312052135625	0.251016	0.320473
Csa3M180310.1	103299508994665	114235847606786	0.149786768431822	76265646694142	2.41092	28.1968
Csa3M180390.1	9628876160227	234458828539286	0.664737296970479	352709001898683	0.000420153889668569	0.00121176257830491
Csa3M180440.1	332138796992718	134619572997085	0.376647802946433	357414996036046	0.000351367520642201	0.00102627303379069
Csa3M181960.1	80390626510216	139093020179149	0.594544264528775	233948973150707	0.0193101023953458	0.0396862070721035
Csa3M182080.1	147889102869273	159003413354567	0.173958315786874	91403168992146	6.22696e-06	0.000115143
Csa3M182180.1	322914559690405	274333028108446	0.33393848794614	821507666863163	0.0212029	0.295236
Csa3M182190.1	505329886443816	280092980890859	0.331436642082482	845087553177523	0.00289126	0.0432205
Csa3M188350.1	382947194880071	115386589714515	0.100984506454116	114261676138351	3.09468e-16	1.25251e-14
Csa3M199050.1	611001402327581	110347800237772	0.123073873128826	896598095375344	3.07531e-05	0.000538538
Csa3M207940.1	103679889775097	112953877165133	0.165710428578016	681634089866311	933.885	8277.25
Csa3M221740.1	100117073456979	148056445790795	0.58319382767295	253871764009519	0.011125957740463	0.0242725546411264
Csa3M236040.1	859150337255275	209705272872319	0.694780803204042	301829399870067	0.00254202161358189	0.00636092324753149
Csa3M247880.1	668310837802306	115731433442106	0.238221097955532	485815212990535	1.18486e+08	5.18723e+08
Csa3M298580.1	531498686187021	143313864220237	0.277425128773551	516585735595774	2.39339e+07	1.16551e+08
Csa3M316270.1	52100964179967	148401329394723	0.191695115637765	774152898476285	0.982283	11.8873
Csa3M355060.1	108305234186905	129137719779773	0.19462575481685	663518144868834	3241.04	26893.3
Csa3M357110.1	589218657819965	131513157568852	0.161795170736273	812837348422588	0.0435089	0.590655
Csa3M383760.1	605778117072254	101185716748909	0.299816903667273	337491700805509	0.00073837954385559	0.00203709632888345
Csa3M435030.1	571055761501292	10714068152174	0.181924277615606	588930091827114	387833	2.45724e+06
Csa3M497380.1	156327836913349	146462176197133	0.177901428621774	823277122234455	0.0182931	0.0256183
Csa3M556210.1	982256280846923	153112355282602	0.128171691781058	119458792464211	6.8225e-19	3.26209e-17
Csa3M563290.1	722064285953968	106615745002416	0.148573134185405	71759773788826	71.7924	722.293
Csa3M608680.1	114332055746813	112460127716931	0.182739025963098	615413851114875	75486.7	524055
Csa3M613420.1	595046066452529	100187747704034	0.110893673740534	90345773861231	1.64637e-06	0.000296013
Csa3M619930.1	10984446922949	14812052279319	0.207472540370635	713928322893155	93.8188	933.785
Csa3M624080.1	130487755364489	108364483776527	0.277530269076196	390460053734807	9.43812e+09	0.000304914432764802
Csa3M625630.1	208619163943873	258955349947599	114768633954963	225632510402815	0.024050278318535	0.0482787435108026
Csa3M634320.1	219159019031714	118487574882325	0.0795657248931357	148917860098007	3.7268e-36	6.26744e-34
Csa3M636940.1	122200355624166	107549566985771	0.204605340346066	525643987609822	1.46871e+06	7.39777e+07
Csa3M645940.1	116491403075613	106901580708408	0.109902330491586	9726962133582	2.314e-08	5.20664e-07
Csa3M646660.1	637750623108984	142337360603339	0.23959133902658	594083914642457	283567	1.82328e+06
Csa3M653390.1	140179561304799	130840352440574	0.161570212226065	809804917861379	0.0558475	0.751361
Csa3M653400.1	480816156048061	103715838856608	0.283208688832585	366217008680542	0.000250087718278105	0.000750774140701837
Csa3M665600.1	525131621385245	108822385149343	0.138341218696851	786623004874686	0.365488	4.59404
Csa3M669610.1	157918921309856	105463451993122	0.162180153868269	650285805492482	7880.82	62167
Csa3M680120.1	12220330561984	124674836689721	0.166967399798248	746701672544281	8.20333	90.6176
Csa3M696870.1	215532708986255	126325683106105	0.380167663674342	332289395381923	0.000890887755009888	0.0024266180291445
Csa3M696880.1	161433264196806	122202469591604	0.418780719265101	291805386375122	0.0035222350088992	0.00857182641636797
Csa3M698490.1	142469508282471	125569261872013	0.147221553582599	852927161929195	0.00147272	0.0226755
Csa3M702640.1	105706553022406	157132440660288	0.543525898897933	289098350196179	0.00384038280434306	0.00926402717288541
Csa3M708170.1	810937514128777	13180086270451	0.117763919492086	111919561842851	4.46473e-15	1.66218e-13
Csa3M708680.1	799880314155845	123916571691556	0.190420076556276	650753712174536	7639.29	60334.9
Csa3M710230.1	203727772546064	129926507717492	0.33858200230389	383737194633513	0.000124358044192654	0.000392998011681565
Csa3M710780.1	185384814677909	119825077154146	0.103955789540786	115265419736083	9.69606e-17	4.04168e-15
Csa3M710790.1	514069142190856	140984103114871	0.0830802307080262	16969633077975	1.3779e-50	7.2649e-48
Csa3M730790.1	213675937383673	103961010691391	0.179437513578453	57937166324999	688456	4.22074e+06
Csa3M730980.1	192080983255521	105302247110143	0.354260379530419	29724534041804	0.00295430049294604	0.00730913050302997
Csa3M731790.2	135238432239081	154340830081823	0.46403732457948	332604344320126	0.000880881980713701	0.00240070490077716
Csa3M733360.1	392975006014136	133917047755281	0.0875868957925612	152896214146516	8.96699e-39	1.92229e-36
Csa3M734210.1	364619079016793	156330106807516	0.180526769402343	865966345739566	0.000473159	0.00755351
Csa3M736960.1	315750161126692	115909273436367	0.153003200099894	757561105654594	3.57441	4.1187
Csa3M739050.1	132356547854916	115613300779265	0.154026154515774	750608240157194	0.0609231	68.3039
Csa3M741840.1	104169088832192	112518386277712	0.111246430184022	10114336800883	4.77238e-11	1.21223e-08
Csa3M743400.1	262212404122277	161229788474541	0.168006820722822	959662160029432	8.26077e-08	1.76895e-06
Csa3M748160.1	892641017539886	116482488037646	0.176267287940073	660828730043473	3887.92	31867.8
Csa3M748200.1	101913606329959	182540999722826	0.247443533313957	737707699522773	16.1802	174.485
Csa3M751990.1	113554035436411	14689783147219	0.183880239149582	798877748645369	0.136283	1.7677
Csa3M769100.1	19763526532359	11051965311434	0.168238808701008	656921277365639	5058.2	4084.69
Csa3M776970.1	343528333544256	110229665010874	0.112968013195895	975759968618086	1.71158e-08	3.8825e-08
Csa3M778180.1	920328950130882	130017530087552	0.553982512847434	234696090711005	0.018927240519968	0.0389979518444799
Csa3M782710.1	503662608261003	156533858995048	0.137122787912362	114155977557203	3.49493e-16	1.41157e-14
Csa3M783850.2	230670628416493	104454836876887	0.437852250866733	238561836030573	0.0170504347541852	0.0355629082844697
Csa3M790960.1	153631185524309	125898774598179	0.141517985058384	889630915436212	5.77346e-05	0.000994075
Csa3M797570.1	408842302637221	104550306513195	0.133940668708007	780571782429403	0.591638	7.28641
Csa3M813300.1	140868338733378	108933396767099	0.232263843201943	469007122526539	2.7311e+08	1.13117e+09
Csa3M818250.1	565034446418772	171173891883725	0.234113066317703	731159070170961	26.3998	278.684
Csa3M818260.1	440665290395757	104027628729639	0.111968029367344	92908332242185	1.53085e-06	2.96857e-05
Csa3M825040.1	598441324120741	113702489028107	0.10404466893817	109282378605747	8.44728e-14	2.86093e-12
Csa3M825140.1	132141978124784	290485426350318	0.149950892145111	193720372179719	1.32894e-69	2.59249e-66
Csa3M826690.1	259758003012346	102939708782323	0.1249560737961	823807164030281	0.0175008	0.24597
Csa3M827220.1	184740217017514	198888430305585	0.143789939134795	138318738781257	1.637e-29	1.80421e-27
Csa3M827230.1	578456092666517	13124818715283	0.151252632423987	867741506705942	0.000404865	0.0065005
Csa3M841990.1	348266410545974	113952851887348	0.35319750159458	32263210066007	0.00125392635231879	0.00333173457927471
Csa3M843820.1	603540528959054	10087867663858	0.123947369665113	81388315791726	0.0399111	0.544465
Csa3M844930.1	200496199212072	105274586316126	0.440595960099693	238936794364401	0.0168773901085682	0.0352321162373407
Csa3M847090.1	745169761229141	111422796604085	0.248983837546566	447510158498725	7.6375e+08	2.94801e+08
Csa3M848160.1	168633925847212	273644638883907	0.133434308655404	205078170405632	1.8334e-79	5.10943e-76
Csa3M848280.1	144247598701781	104624044565204	0.395479163355781	264550080660209	0.00815700925505154	0.0183473926608492
Csa3M848310.1	259219024493474	160009351187545	0.136258176572286	117431008701822	7.66245e-18	3.38188e-17
Csa3M850490.1	244471988525332	151579192522164	0.144517472519883	10488641261098	9.74192e-12	2.74632e-10
Csa3M852470.1	666033001673044	116842975886826	0.137933971068954	847093540346311	0.0024343	0.0366706
Csa3M852600.1	309949296433455	249100353827637	0.365250549683054	681998573428003	910.496	8095.69
Csa3M855410.1	183053356316693	195323438953267	0.424819175228208	459780184941844	4.26972e+08	1.71917e+09
Csa3M857080.1	272335423932716	105546127676208	0.378524612782489	278835573994385	0.00529763356286195	0.0124139622275449
Csa3M859670.1	517732781161769	152363798717165	0.144847149368553	105189366433085	7.06666e-12	2.02135e-10
Csa3M865340.1	137913785367025	128899361327999	0.206030372625867	625632811731447	39414.7	284990
Csa3M872060.1	334222294721217	10095745733679	0.313431876278208	322103349970626	0.00127729217064744	0.00338874142050731
Csa3M872130.1	215474259757647	101660759588986	0.356971243835591	284786971904683	0.00440129380514841	0.0104886928354306
Csa3M872740.1	853731821802156	114031116789672	0.121283230550084	940205140252943	5.35095e-08	1.07393e-05
Csa3M882940.1	182144717168218	110291126557155	0.368164257372937	299570434523288	0.00273811772187284	0.00681403246820964
Csa3M882950.1	75624469503632	278837131577701	0.652806576724057	427135910573962	1.94285e+09	7.02915e+09
Csa3M882960.1	170541498623802	231778861923439	0.438770242358681	528246538957323	1.27457e+07	6.47508e+07
Csa3M882970.1	158276725338976	153748574555412	0.18301204229965	840100862344759	0.0044266	0.0650257
Csa3M889750.1	476220566716859	132082348776448	0.161681233636207	816930609730759	0.0310168	0.427012
Csa3M895740.1	15861842504621	122061911189746	0.476970506976212	255910815038787	0.0104941088374435	0.023022837966807
Csa3M895900.1	20270353715471	11950871779658	0.371106876836215	322033153401584	0.00128042424473025	0.00339520404596953
Csa3M901050.1	178715859749603	146250355687084	0.146180558958188	10004774692982	1.45222e-09	3.59516e-08
Csa3M902910.1	722909551438827	175976642479481	0.64694178665707	272013102428893	0.0065256053708573	0.014981935927349
Csa3M903530.1	424676876769787	148320418114631	0.311730483146134	475796966076946	1.9555e+08	8.29302e+07
Csa3M903540.1	411874820016909	161538828110507	0.270951381273686	596191196188582	249303	1.61521e+06
Csa3M903550.1	24352649345912	11300437434957	0.154198668948304	73284922055621	23.2756	246.907
Csa3M912380.1	501562158184119	224309892766286	0.188366448535211	119081659451872	1.07312e-18	5.0323e-17
Csa3M912880.1	80576052053302	24693134568865	0.236661505969379	104339463520781	1.73528e-11	4.81534e-10
Csa4M000650.1	136683812960911	146558203662505	0.494785249463808	296205684832617	0.00305591356274635	0.00752996864747451
Csa4M000810.1	584933202503703	164659965436564	0.228553993467146	720442303101713	58.2901	592.87
Csa4M003690.1	103026538691055	109547487927284	0.196069963946193	558716315964372	2.30809e+06	1.31233e+07
Csa4M003720.1	105108419194743	105817120563652	0.15348816525148	689415502428331	541.859	4962.72
Csa4M004780.1	132056268066662	147356456531337	0.179035571494458	823056866863456	0.0186327	0.260564
Csa4M004790.2	180287474974174	383604469692728	0.535164526554361	716797266370686	76.1165	764.221
Csa4M004850.3	487147813158353	233124464399144	0.288776991018742	807281991465913	0.00686929	0.915968
Csa4M005540.1	283686643329863	1191304015428	0.0910174486353562	130887432386809	3.81874e-25	3.00387e-23
Csa4M006220.1	854128374340745	101233630282706	0.247060495517596	409752397163372	4.17593e+09	0.000143246051797749
Csa4M007030.1	153112796848578	122998355355265	0.45121228360334	272595316716583	0.00641160949796301	0.0147520898384889
Csa4M011660.1	439781223569986	112808528181283	0.130057783656604	867372371031139	0.000418214	0.00670931
Csa4M015770.1	151609377274109	105535488668853	0.161883706524741	65192162283932	7067.57	56069.2
Csa4M025110.1	126101873855066	160870339789889	0.234156739837297	687019899156732	641.124	5817.23
Csa4M025710.1	198359216593483	104718200409435	0.36558459376599	286440408581507	0.00417794660722915	0.00998938379872855
Csa4M028470.1	154440636264387	184702536810208	0.141477222221367	130552843708796	5.92882e-25	4.53567e-23
Csa4M043950.1	365391574104206	134150389788774	0.24141067271829	555693699363983	2.7455e+06	1.54171e+07
Csa4M046640.1	298524174980353	137320535869563	0.359977874761571	381469377695828	0.000136351908298203	0.000428748070129165
Csa4M046760.1	515325611051305	203965770026554	0.285501139758395	714413155054862	90.5666	902.797
Csa4M051360.1	629591558111849	166819444866981	0.702108592282978	237597782879355	0.0175025144414117	0.0363954277879327
Csa4M051500.1	402261416282396	141997007727309	0.285663466392295	497077941119387	6.66843e+07	3.03305e+08
Csa4M056600.1	191901983269086	206602755116784	0.165720517934303	124669387769286	1.13088e-21	6.74652e-20
Csa4M056710.1	388120295127874	129691846498887	0.317550369108345	408413464808908	4.42414e+09	0.000151148986192515
Csa4M064690.1	259818929419421	120117558716918	0.152794451243358	78613822517419	0.379917	4.76926
Csa4M075200.1	153268166008715	22704854588919	0.216675714781211	104787260592842	1.08191e-11	3.04559e-10
Csa4M125420.1	22904773218085	138906619385931	0.357002467119802	389091483054983	9.9867e+09	0.000321168008876044
Csa4M181710.1	75121597265938	103134548935896	0.256148903811866	40263513683293	5.6649e+08	0.000189720889506893
Csa4M194780.1	148501047845698	128515473816346	0.137517115927385	934541660139289	9.15284e-07	1.80722e-05
Csa4M209330.1	401486098082787	10669026329154	0.306752747600589	347805403948516	0.000505068091013413	0.00143502305847504
Csa4M214830.1	112308421275159	104130870973214	0.0976937744597232	106589054982357	1.58451e-13	4.79979e-11
Csa4M269780.5	117977077495089	122049704751657	0.203528716135795	599668228979665	201390	1.32191e+06
Csa4M279800.1	252332740531277	145352814573633	0.442229263368719	328682035798344	0.0010132544932763	0.00273245350495356
Csa4M279810.1	287502683005566	280710102189854	0.214943713072349	13059702848595	5.59457e-25	4.29681e-23
Csa4M279820.1	163911692386844	227646853971914	0.170156580695046	133786688144552	8.05776e-27	7.21058e-25
Csa4M288610.1	775692170504806	121115043209357	0.14633512496963	827655309922979	0.00126792	0.180413
Csa4M291910.1	100459759517134	115132286563031	0.259599802708203	443499129667839	9.2076e+08	3.50961e+09
Csa4M291940.1	89915406801631	129671960029486	0.226407922608527	572735964958686	1.02006e+06	6.08355e+06
Csa4M293220.1	515428236904351	106735911023536	0.255693105434682	41743757948453	2.98804e+09	0.000105066185619498
Csa4M296160.1	136574099049943	208382705110446	0.580502053246584	358969798547688	0.000331061304835998	0.000972788663163223
Csa4M296820.1	47767734884024	101773709907864	0.207481564600333	490519290732686	9.33356e+07	4.15611e+08
Csa4M297420.1	134610906187753	47261494080564	193703588150051	243988738318844	0.014691841169029	0.0310855138313903
Csa4M303120.1	384899223848076	116111129061766	0.125631041362123	924223247716967	2.41407e-07	4.55451e-05
Csa4M309180.1	331230827933473	114821202168973	0.173554944677231	661584159313422	3694.44	30371.3
Csa4M310210.1	856867785971115	155481151738786	0.553787865209392	280759405372665	0.00499131020537112	0.0117597197447319
Csa4M312840.1	504642842266839	148150630020357	0.294615456549923	502861023502523	4.94047e+06	2.29364e+08
Csa4M329560.1	101431322777208	110432559042108	0.232205196787576	475581772371497	1.97645e+08	8.37275e+08
Csa4M331080.1	260007264525586	105761081466394	0.305314194997246	346400800222695	0.000532190678853697	0.00150376242223029
Csa4M337290.1	38659088371481	103473970522208	0.150783982774529	686239802253635	677.141	6112.75
Csa4M377150.1	345428330936883	208165499749086	0.21565511961475	965270382270344	4.78764e-08	1.0389e-07
Csa4M377160.1	189449503433235	208975928811267	0.165958260765483	125920775409048	2.33447e-22	1.45035e-20
Csa4M377740.1	980676903529677	122967504130001	0.19208965715153	640156820275844	15378.9	117513
Csa4M377760.1	25586000319556	141274890098634	0.366466450845929	385505657537063	0.000115702868954011	0.000367311890570356
Csa4M378780.1	111268262633183	114940106889764	0.152556574473553	75342611281358	4.91108	55.7656
Csa4M417510.2	228512294383111	135424297610778	0.406040380052604	333524211540816	0.000852251612000927	0.00232885900643145
Csa4M429280.1	107121307862977	101307145262988	0.211596402770876	478775366387902	1.68658e+08	7.22642e+07
Csa4M430830.1	112014445644948	134844061470995	0.252349955307476	534353419269259	9.11516e+06	4.72922e+06
Csa4M443110.1	11773231453022	1168973186137	0.171576851022299	681311714938207	955.063	8449.6
Csa4M501830.1	142737050728745	149802962921131	0.50983405842828	293826903959585	0.00330050471635615	0.00808161742270312
Csa4M507960.1	347335485221623	143714464556146	0.151915592937064	946015229757774	3.07495e-07	6.2747e-06
Csa4M563190.2	203120582297035	206434176822121	0.372068581067664	554828295981756	288489	1.61349e+07
Csa4M572860.1	129687877682349	100187637260427	0.112201386568814	892926908697174	4.28833e-05	0.000745603
Csa4M620550.1	113552713074951	121297442929816	0.12544772005575	966916280948834	4.07699e-09	8.93641e-07
Csa4M620570.1	145543526874694	133346705327406	0.434011165329617	307242568808417	0.00212326692727279	0.00540035087578066
Csa4M622870.1	295271143028592	134218540527647	0.14804616049097	906599266624236	1.23475e-06	0.000223653
Csa4M627230.1	151189179750532	180811163008339	0.486464955427737	371683840718508	0.000201731377221775	0.000615864742854835
Csa4M628890.1	367258624113921	104324875684828	0.16657602583467	626289858712156	37788.6	27435.1
Csa4M638320.1	864095461931219	11847146831536	0.147785630555549	801644029057544	0.108854	1.42614
Csa4M638350.1	882390267588689	151821717049771	0.558022765827673	272070829985914	0.00651422162072884	0.014959037245446
Csa4M638510.1	902554330101832	140947102607042	0.116510924168677	120973293802895	1.09103e-19	5.57168e-18
Csa4M641520.1	243091453207793	102165973202678	0.104430956752922	97831118644634	1.33055e-08	3.04296e-07
Csa4M641670.1	689990752730003	102449313248082	0.191699298244115	534427168938409	9.07813e+06	471251
Csa4M641760.1	115514558089946	357197937756713	0.167973082963674	212651891275914	2.38527e-86	7.75531e-83
Csa4M642400.1	203195795658362	105499282368695	0.364539559977589	289404207255807	0.00380317199224169	0.00918448616299219
Csa4M642420.1	107334506089694	1228119635666	0.205611370436561	597301420178472	232910	1.51554e+06
Csa4M642430.1	102595896461136	109532148315926	0.206862444877337	529492670266348	1.19064e+06	6.07243e+07
Csa4M644680.1	807927970045738	156996296693797	0.21716862126736	722923485803765	48.5723	4.96863
Csa4M645250.1	344420607462857	128737998587492	0.113108024704657	11381862509194	5.14882e-16	2.04153e-16
Csa4M645850.1	612662767379708	115363422832235	0.117360167705903	982986179104046	8.37336e-09	1.95392e-08
Csa4M645890.1	266340000719816	114234923889405	0.162091045986831	704757768659757	182.059	1766.09
Csa4M646380.1	423610807763668	1224447309184	0.357427069209546	342572629401539	0.000613157925544741	0.00171589224093054
Csa4M647490.1	771969383768563	160244759183474	0.136335134799546	117537390063891	6.75618e-18	3.00227e-16
Csa4M648000.2	170991089737395	10933096886223	0.422694111453292	258652689734266	0.00969486034097491	0.0214235767480447
Csa4M648520.1	720002030237799	117243127116512	0.142286262060527	823994709107181	0.0172287	0.242494
Csa4M650230.1	113334802449542	117771126602498	0.175219337188796	672135441738384	1800.43	15391.2
Csa4M652110.1	218643181311637	123962426020788	0.338098957550145	366645395534539	0.000245937177637282	0.00073925153487644
Csa4M652740.1	858883696250931	155836979845797	0.157137178941452	991725706771535	3.50249e-09	8.47724e-08
Csa4M652820.1	20091692167378	151333978929789	0.215597387027063	701928631958757	223.004	2138.82
Csa4M658520.1	689298668651252	203932008147421	0.618665118775254	32963230341988	0.000979593076492601	0.0026486350292748
Csa4M658530.1	1292358734857	146876989945454	0.109127281503406	134592365833717	2.71709e-27	2.54832e-26
Csa4M663660.1	12146255531612	12899604852989	0.468574579194925	275294593982293	0.00590616481380225	0.0136902879262897
Csa5M023910.1	383321769468573	100849377923049	0.331758872425889	303983966383831	0.00236704125094433	0.00596438139026375
Csa5M033460.1	782857191351526	121766628873568	0.199558311616496	610180692987494	104876	715858
Csa5M060150.1	182946359962793	135886026470204	0.223674475334387	607516911650549	123857	838087
Csa5M077760.1	23429334556916	103335505853217	0.339259405245071	30459142548626	0.00231973978933484	0.00585653990039396
Csa5M139210.1	321960215669637	102633207371313	0.303197687425319	338502606147328	0.000711714968337223	0.00197021932770293
Csa5M139590.1	338967063600587	109583462109128	0.284363676588779	385363782827992	0.000116375702752479	0.000369207547454117
Csa5M139600.1	27872993067905	12371568658376	0.329884802145255	375026936006846	0.000176644715911796	0.000544389434124377
Csa5M141120.1	147970671696063	148520487367704	0.446120104664585	332915925139418	0.000871085813502858	0.00237633086978237
Csa5M146820.1	187579539624277	118040651356493	0.463961252239857	254419201574767	0.0109530855297934	0.0239223679354678
Csa5M146960.2	868822708621125	165592336228512	0.569584793293105	290724643948315	0.00364625815659557	0.0088361744247039
Csa5M152790.1	157750063009156	109645907704682	0.440034408367097	249175759031121	0.0127112758150291	0.0273759735702791
Csa5M154210.1	124768792217836	125533327627039	0.492474737524081	254903080426334	0.0108022758227936	0.0236377786596812
Csa5M155470.1	936521474103825	13765423268863	0.104895758031032	13122955138749	2.43261e-25	1.94489e-23
Csa5M155560.1	778212069760314	115078016514784	0.270802806779968	424951343315605	2.14235e+09	7.69527e+09
Csa5M155570.1	122774010485155	168549825998946	0.206175459953976	81750672963975	0.0295701	0.407382
Csa5M155580.1	738577860275927	132329278901319	0.167830155115348	788471409147961	0.315256	3.9806
Csa5M156220.1	101404779017489	179309635477246	0.334175001532246	536574054477691	8.06178e+06	4.2152e+07
Csa5M157270.1	442641422351099	126575991349181	0.154483952199931	819347184912563	0.0253797	0.351638
Csa5M157310.1	118671661156349	190819619174923	0.164705444978293	115855076436648	4.88067e-18	2.06983e-15
Csa5M157330.1	170171348181466	123648298613751	0.107182562901572	115362326918138	8.66371e-17	3.6191e-15
Csa5M158590.1	124228126864325	130330921567922	0.490077464049701	265939430250365	0.0078281288207744	0.0176626344015345
Csa5M158600.1	245102457771751	104310287921503	0.337056071650525	309474585076327	0.00196981607097412	0.00503817187355703
Csa5M159100.1	412232801933713	112914269747289	0.123931096380403	911105227381362	8.15868e-07	0.000149586
Csa5M160220.1	179113641392168	100555497071013	0.16371255864055	614219812493398	81387.3	563615
Csa5M160770.1	70957839034348	120097980567252	0.140492698104609	854834323687258	0.00124868	0.0193174
Csa5M160780.1	40234450991162	103389329992415	0.101420664370692	101941089258228	2.10668e-10	5.49425e-09
Csa5M161900.1	149383527601126	122685153538802	0.221922089374818	552829841699948	3.23352e+06	1.79458e+07
Csa5M166440.1	104327777947324	154134081452145	0.201328545046794	765584837541642	1.9204	22.6091
Csa5M168830.1	830856338380327	107982834180101	0.209126380149913	516352045603681	2.42348e+07	1.1784e+08
Csa5M171670.1	865212319775322	154612497359751	0.584740526893519	264412145642003	0.00819032612742713	0.0184138391257172
Csa5M176530.2	609417302409533	170713623038532	0.682817583707568	250013513289435	0.0124145941517255	0.0267784058726075
Csa5M178710.1	115287696394957	171878492709311	0.623727559717164	275566615634638	0.00585727463493938	0.0135882641905574
Csa5M181440.1	153794522307802	139800106681322	0.165523769647923	844592332440733	0.00301652	0.0449895
Csa5M181490.1	113343263658299	138926426860788	0.201886273661248	688142013527363	592.588	540.197
Csa5M196560.1	452477497878345	103393558799247	0.138932268223509	744201186098187	0.991633	108.801
Csa5M196580.1	36066694217536	105795133569915	0.133843300193345	790440264227555	0.269221	3.43042
Csa5M197100.1	219694404205919	158676317005553	0.170562914769378	930309599950859	1.36414e-06	2.65057e-05
Csa5M197110.1	185265750077295	117506696335056	0.146484529068429	802178203270626	0.104222	0.136913
Csa5M198120.1	752382129919006	182529719087991	0.725835075807246	251475473109353	0.0119115218308421	0.0257959555812687
Csa5M206420.1	216619766565182	213285082531917	0.114790729854622	185803403116292	4.63556e-64	6.8836e-60
Csa5M218770.1	160898981478826	115396365457999	0.214762006044019	537322069129616	7.73426e+06	4.05591e+07
Csa5M365670.1	722571109140119	153037879347072	0.109552932651776	139693092318685	2.39943e-30	2.75341e-28
Csa5M366670.1	621328681966472	127744589302307	0.115218984372722	110871129439108	1.44889e-14	5.20532e-13
Csa5M374720.1	130868010738946	12275232644633	0.155025945136565	791817952396257	0.241013	3.0851
Csa5M416260.1	34000744127582	115534193691634	0.132827135748097	869808665533084	0.000337527	0.00543722
Csa5M428440.1	60186268153855	204327439148582	0.192087459261468	1063720869307	2.00032e-12	5.97585e-11
Csa5M435070.1	570372870598005	176052443353923	0.69008044447197	255118725308371	0.010735662821864	0.0235025597945149
Csa5M470560.1	134671627925433	122476060007506	0.142448985250536	859788925783488	0.000811956	0.0127431
Csa5M488770.1	422635622081522	113111188077826	0.259279933404508	436251223118601	1.28577e+09	4.78565e+09
Csa5M497050.2	385001240693223	334441722190575	119152352376421	280684111996397	0.00500299105572825	0.0117815487101819
Csa5M505170.1	903735369268285	106487886229429	0.204579331544908	520521234600151	1.93775e+07	9.56518e+06
Csa5M505820.1	199413323541173	135371922150886	0.190164360484457	71186799569602	10.8966	1075.76
Csa5M517150.1	125727561545384	172968203222192	0.14703960203835	117633753644871	6.02755e-18	2.69074e-16
Csa5M517730.1	368093710464716	192769531344678	0.144737353218854	133185751333448	1.8052e-26	1.60072e-24
Csa5M517830.1	588579899489069	113239903992121	0.258648552886654	437813792995567	1.19698e+09	4.48188e+09
Csa5M517880.1	568689717083682	123134888642179	0.286760063722789	429400408981681	1.75479e+09	6.38428e+07
Csa5M523130.1	137843622414519	146236658879105	0.173231568397456	844168647965971	0.00312791	0.0466152
Csa5M529950.1	101558627853757	117871917800948	0.498048655726712	236667475046106	0.0179486985922203	0.037185982597391
Csa5M534970.1	568995835717158	100310057941441	0.266068855859919	377007889996162	0.000163195946152945	0.000506525014425259
Csa5M548110.1	394173693392066	150673551549643	0.268322332466214	561539362619453	196115	1.12623e+07
Csa5M549170.1	109150611526378	120358800046439	0.129675213067676	928155791682602	1.67018e-06	3.21321e-05
Csa5M567800.1	233572065946765	104888796335427	0.151016854624706	694550264578662	377.115	3523.35
Csa5M576760.1	132259575209781	13041178098374	0.47877750348793	272384938794492	0.00645259248299425	0.0148300158056376
Csa5M588750.1	955662686010755	151631185848543	0.588233998191969	257773583836714	0.0099449991887805	0.0219291335113293
Csa5M591750.1	878409974973366	115162594191055	0.0988929217373131	116451806830987	2.42807e-17	1.04103e-15
Csa5M601610.1	2188302048029	109891795180066	0.162438358153958	676513826099571	133.182	11536.9
Csa5M602120.1	540276797186149	237585562341056	0.28109727028354	845207646809966	0.00286167	0.0428109
Csa5M602200.1	10292079322894	133740773524932	0.203232414071749	658068124298897	4682.98	38001.5
Csa5M602210.1	232114560583118	172050722404746	0.344654115378626	499198224329155	5.97628e+07	2.73225e+08
Csa5M603290.1	23704049588036	120087989906224	0.165741061701659	724551832076397	43.0789	443.006
Csa5M606610.1	238797780511965	150472729686589	0.412753366227432	364558455481321	0.000266784675358147	0.000796157331298765
Csa5M606730.1	599836409962378	213635946038885	0.14084837643813	151677961394697	5.77847e-38	1.15027e-36
Csa5M606790.1	553995033108441	124517736892165	0.223758627991789	556482393593932	262417	1.47955e+07
Csa5M608320.1	252614412933821	123769184688714	0.425444212525885	290917542288069	0.00362383458296782	0.00879057013734596
Csa5M609700.1	552534397602338	134146060533495	0.346282767111499	387388785334217	0.000107112718400245	0.000342325509592396
Csa5M609760.1	133411781804183	125422893379921	0.0762388813421365	164513029535497	8.20832e-47	3.20256e-44
Csa5M610340.1	198762024539403	107794930903632	0.210997259408995	510883085427586	3.24158e+07	1.54311e+08
Csa5M611090.1	274636135780588	137698155640986	0.379895863987048	362462897584168	0.000289376581518837	0.000858579217075204
Csa5M612890.1	235090597300027	12296887966116	0.118039974104933	104175624057529	2.06169e-11	5.69682e-10
Csa5M614630.1	709120550442153	100808434981785	0.139832519212174	720922683434057	56.2705	572.626
Csa5M622440.2	338626164314227	334727961205995	122954278459305	272237749999713	0.00648140578011184	0.0148927283814395
Csa5M623650.1	20483716193864	109223195925787	0.156448829313344	698140065382202	292.252	2763.57
Csa5M623800.1	581775680639168	155652875470033	0.257174329599041	605242660543572	142680	958472
Csa5M630920.1	851261579613096	214583742700678	0.669833666831459	320353773371428	0.00135750249524714	0.00358351267622207
Csa5M633200.1	144067579383847	106854207737247	0.462364656197371	231103753941853	0.0208307814804674	0.0424448386380778
Csa5M635430.1	22154216868363	128045935327223	0.390069121490841	32826473122977	0.00102837238606414	0.00276899092952191
Csa5M636630.1	965869775597297	106251989847149	0.128378767057046	827644573030801	0.0126906	0.180444
Csa5M639470.1	164173033402996	294381664856028	0.573661198039747	513162936349812	2.87245e+07	1.37985e+08
Csa5M639480.1	222720274769105	226259092620269	0.195377053544563	115806379774615	5.16602e-17	2.18609e-15
Csa5M642730.1	683271965332884	102584862386587	0.14844068933647	69108317163671	481.82	4437.84
Csa5M643370.1	128443722658304	179531512577069	0.151769314172293	118292365987277	2.75637e-18	1.26224e-16
Csa5M644020.1	513933993148559	166126929199685	0.134940704289942	123111058352515	7.89342e-21	4.36218e-19
Csa5M647390.1	467579927683139	156088968254275	0.29244785048695	533732656931394	9.43271e+06	4.87969e+06
Csa5M647400.1	169225629182268	229307981467809	0.214533862716132	106886613872806	1.15019e-12	3.54469e-11
Csa5M650580.1	123406124451853	176243319434226	0.510370555526792	345324230651026	0.000553891229604928	0.00156123538609058
Csa6M008840.1	116510880179335	135430193221861	0.317734422854642	426237081916108	2.02269e+09	7.30447e+09
Csa6M009390.1	865102520594269	117221306342306	0.198131203899863	59163475532885	329169	2.10539e+06
Csa6M011610.1	273508479195442	145290719433195	0.390711035319021	371862338913881	0.000200311440344311	0.000612008704500676
Csa6M012260.1	575410625140036	119325248183997	0.233019303187669	512083104496691	3.04192e+07	1.4541e+08
Csa6M014570.1	414762293592174	196597339169064	0.148120704371477	132727791164165	3.32998e-27	2.90006e-24
Csa6M014590.1	734445101064278	189726850518347	0.11714440538857	161959804985154	5.38328e-45	1.8424e-42
Csa6M017030.1	943031008838696	39117796278622	0.695218361069781	562669205376405	1.83698e+06	1.05961e+07
Csa6M017060.1	136430199148637	107828042508945	0.136734556473137	788593939163645	0.312178	3.94684
Csa6M018590.1	425062708008677	205395477075637	0.8519082831904	241100457793919	0.0159086487550865	0.0333848881146974
Csa6M028940.1	298403076258649	18038325907464	0.326700206407637	552136960848959	3.36367e+06	1.86099e+07
Csa6M041780.1	335870760693792	350173739785236	106220693950135	329666213581342	0.000978411231437037	0.00264690698972039
Csa6M046240.1	264423617863073	105028816243732	0.169084402126061	621162064170929	52440.9	372956
Csa6M046300.1	216734605509397	36559978198992	147839561220244	247294958786619	0.0134003044148068	0.0286480151807178
Csa6M046320.1	181620534489367	144279721738617	0.401493276607436	359357753030789	0.000326168536172314	0.000959712790897362
Csa6M046400.1	201921315428897	110950170154675	0.22534087903039	492365924159333	8.49407e+06	3.79964e+08
Csa6M076810.1	972834852065689	148163418708355	0.593360945418208	249702006598914	0.0125241869503445	0.0269968882903116
Csa6M077400.1	702861357291528	114813052477754	0.118882920047722	965765750300087	4.56175e-08	9.94309e-08
Csa6M077410.1	102876644826441	130356569504565	0.571893857361615	227938397705396	0.0226442499541138	0.0456819056985369
Csa6M082030.1	45428921643266	137436343975687	0.36563779973982	37588111533732	0.000170722631724512	0.000527471824466547
Csa6M083560.1	352052822272978	106200660386584	0.23706220793231	447986464451172	7.46904e+08	2.88698e+09
Csa6M084580.1	412013723340421	112972030122767	0.219574204913945	514505017413327	2.67449e+06	1.29048e+08
Csa6M085110.1	880070981948585	121345846192346	0.224759697076993	539891483083725	670452	3.54921e+06
Csa6M085120.1	295010323468548	119842076688767	0.483192010536509	248021643726479	0.0131302654291867	0.0281540138483813
Csa6M087820.1	238950084585156	121702230625434	0.321215937841714	378879801055842	0.000151377928256113	0.000472568510868979
Csa6M088160.1	142854594080206	199955148521296	0.293729380677163	68074616185933	993.358	8752.68
Csa6M088170.1	150605066392139	190741126103662	0.278394276924422	685147439850011	730.927	6555.83
Csa6M088700.1	227623702710279	20009599725755	0.274644462843822	728563740865715	32.0153	334.702
Csa6M088710.1	284730901267071	173905062427122	0.202140392461024	860318218985615	7.75357e-05	0.00121785
Csa6M091860.1	153359708169403	12617827842972	0.190901470161749	660960223736414	3853.54	31599.4
Csa6M091920.1	968446397916526	173475507852663	0.578089501124302	300084169519215	0.0026923449444546	0.00670673250942892
Csa6M094170.1	351198575979834	1176805407912	0.267142713974462	44051562941915	1.05708e+09	3.98867e+09
Csa6M095890.1	735122237714746	123806128580227	0.288160746455032	429642587004981	1.73574e+09	6.32321e+09
Csa6M107940.1	496202722419378	163161308820166	0.232952962216498	700404524877987	248.676	2369.89
Csa6M108560.1	806701325940329	128007765537074	0.306526151967113	417607974770152	2.96576e+09	0.000104357906397601
Csa6M109730.1	52539640101552	152741612139883	0.147233080243668	103741368371224	3.25137e-11	8.8959e-10
Csa6M117780.1	101281531200174	108506068483794	0.107458464665608	100974891853746	5.66746e-10	1.43214e-08
Csa6M121970.1	290781542143628	18757211271144	0.180679729443898	103814696473564	3.01104e-11	8.26151e-10
Csa6M124100.1	224655147062329	124847852824412	0.196382895666948	635736897556221	20523.9	1542.29
Csa6M124120.1	233695786963754	120378908799337	0.32327215749518	372376358459302	0.000196274735642118	0.000600665371530097
Csa6M124190.1	692548179819259	203531048822809	0.717306432410967	283743515499662	0.00454775834813758	0.0108060499214943
Csa6M127460.1	283151057988568	117841946996782	0.158545787098758	743267602080017	10.6422	11.6438
Csa6M127980.1	440153098078384	172176349721532	0.303342017656975	567598089613264	1.37896e+06	8.09777e+06
Csa6M134370.1	132848356473627	105672813682517	0.14533698451175	727088249680681	35.7147	371.783
Csa6M134390.1	216719474234496	112919226895027	0.398383186525487	283443756449303	0.00459064273620857	0.0108960041973424
Csa6M134890.1	928114326946333	119196518011411	0.157909846382547	754839047355223	4.4067	50.3608
Csa6M149360.1	431678989031592	109666352596821	0.240708023250425	4555990744136	5.21392e+08	2.07029e+08
Csa6M155030.1	287494521364684	115770464586226	0.304679363502753	379974748717041	0.000144843599298212	0.000453257769507463
Csa6M187400.1	612449857349146	104410358161207	0.208893051843992	499826859914825	5.78474e+07	2.64841e+08
Csa6M188050.1	773083190042023	18876865835053	0.590341518483971	31976178608494	0.0013856777268169	0.00365195907791734
Csa6M188150.1	208120864632492	127784119107978	0.160795394880543	79470011689645	0.191081	2.45398
Csa6M188680.2	207032305719009	43559366993138	143603352201349	303331129290509	0.00241885940979978	0.0060855183603784
Csa6M237600.1	254101631173453	138342632607376	0.0818310028869126	16905894798645	4.07098e-50	1.98542e-47
Csa6M237610.1	44862586374572	113859149454607	0.252552499158167	450833588398981	6.53381e+08	2.5477e+09
Csa6M296960.1	563897144159673	209460388310255	0.721369051685245	290365088190183	0.00368839198963985	0.00893162250917256
Csa6M307400.1	252111505815092	171241808021827	0.345432878575861	495731062798126	7.14757e+07	3.23364e+08
Csa6M311520.1	283699241788784	105093684676729	0.30915445576512	339939091017254	0.000675361150936828	0.00187730768487826
Csa6M324830.1	167855138455125	15695480194234	0.222187903241394	706405702797499	161.71	157.496
Csa6M330970.1	752847330120507	123805062321644	0.098258814440455	125998937628817	2.11429e-22	1.32197e-20
Csa6M344280.2	161986506628175	247088313828494	0.453752300722141	544544487014735	5.16761e+06	2.78096e+07
Csa6M355400.1	5178561611032	107656814955715	0.171939999826564	626130132978413	38177.8	276764
Csa6M358130.1	390838999633324	145522496239228	0.204604758637413	711237105179517	114.066	1124.41
Csa6M358140.1	244032686702158	167973805596973	0.403434412562909	416359637071815	3.13274e+09	0.000109679532471222
Csa6M358710.1	485030862892292	117335748073965	0.109324284038155	107328165106495	7.13866e-13	2.23892e-11
Csa6M361300.1	19660426471215	112843150540705	0.169272470878755	666636163310522	2622.23	22001.9
Csa6M361330.1	53062050103204	145333712410859	0.265214527015426	547985489506785	4.25675e+06	2.31569e+06
Csa6M361410.1	176987933409656	177826182145564	0.0997177896054871	178329446379725	3.92209e-57	3.47783e-54
Csa6M366250.1	947546058239814	170581446775613	0.236029171342345	722713407861761	49.3293	504.094
Csa6M366260.1	119773025566204	174942014802649	0.26879411193388	650840204586337	7595.44	60012.9
Csa6M366270.1	146009323435008	191607422410014	0.249567080401278	767759201662049	1.62107	19.2359
Csa6M366280.1	732215276123021	24547105889137	0.842347645784889	291413005211932	0.0035668128153898	0.00866302096646218
Csa6M366400.1	603619461103377	114632115612897	0.128483461445793	892193550227941	4.58209e-06	0.000795262
Csa6M396660.1	644289133434849	218079905268542	0.27792409338807	784674342587614	0.042698	5.33601
Csa6M405950.1	131201841989957	158863132693197	0.19179388547751	828301341816372	0.0120097	0.171261
Csa6M408800.1	169883923909272	10163416208146	0.16080090299383	632049697415938	26072.3	193024
Csa6M410650.1	274671544795404	159964409295599	0.332651152168505	480877364328408	1.51859e+08	6.55413e+08
Csa6M411310.1	116132754749746	193412313802681	0.607690065594777	318274602059487	0.00145885519767089	0.0038323925661411
Csa6M418410.1	509418174909191	108391885083889	0.250598896784738	432531373739432	1.52315e+09	5.6e+09
Csa6M421680.1	584412937732074	157945033417243	0.334603150868442	472036898060603	2.35417e+08	9.84885e+08
Csa6M421780.1	116975444192139	206555564704042	0.138463216583478	149177210959498	2.52759e-36	4.32529e-34
Csa6M421790.1	533301779899539	239644853221922	0.150657840933099	159065636237504	5.70607e-43	1.61325e-40
Csa6M423390.1	137019234653509	165716346281881	0.153813061773884	107738799534135	4.57314e-13	1.45061e-11
Csa6M423400.1	166380867870031	171157750513342	0.175120778887208	977369742191367	1.46024e-08	3.32784e-07
Csa6M423410.1	195177653584822	179854424674384	0.17892919728615	100517091342423	9.02877e-10	2.26102e-08
Csa6M425090.1	210645758406549	107251577618375	0.382793661865418	280181174097083	0.00508165180657421	0.0119509178351597
Csa6M425130.1	403959502333922	109602485050464	0.106342216081843	103065827560065	6.57995e-13	1.77295e-09
Csa6M425160.1	192536913489387	138187293334591	0.176981555256244	780800536725509	0.581001	7.16899
Csa6M425170.1	331427564125026	151883674303823	0.137294161185148	110626462911995	1.90396e-14	6.74091e-13
Csa6M425180.1	200664206298401	124527879747912	0.13072983856223	952558965248276	1.64108e-07	3.42397e-06
Csa6M425190.1	611545994964179	132492968436389	0.191240894596071	692806675665438	426.63	396.131
Csa6M425740.1	269630856828176	129264613961162	0.162087108630379	797500893522226	0.15237	1.97242
Csa6M426380.1	9568866922006	163930127731242	0.132463170258912	123755250165631	3.54568e-21	2.01659e-19
Csa6M444970.1	353684791937277	107998789824512	0.157185613182509	687078083279248	638.514	5796.25
Csa6M445140.1	663537608481116	109816271685036	0.235364531757934	466579526085857	3.07426e+08	1.26418e+09
Csa6M450350.1	238512360084072	148287973812557	0.381919871356745	388269856935628	0.000103303595566688	0.000331237104259526
Csa6M450350.2	112504933986315	30996879166401	0.551656759221086	561887054736122	1.9221e+06	1.10543e+07
Csa6M451500.1	619632532914976	146557283244528	0.221315967865953	662208356033735	3541.71	29226.6
Csa6M452650.1	168725511476425	157344552959147	0.18036567316662	872364182145648	0.000269394	0.00435767
Csa6M476070.1	505652139395728	17086084625023	0.75680107302108	225767182871675	0.023966126823643	0.048124673399447
Csa6M485130.1	11099069506468	190899700512398	0.637970570296413	299229634407278	0.00276887340203464	0.00688617826706932
Csa6M485140.1	168945610322734	149995765919451	0.205240524263406	730829189107634	27.056	284.993
Csa6M486790.1	439799492422359	168614146208237	0.22670372765057	743764330457464	10.2497	112.333
Csa6M487550.1	962894415278145	235746155146266	0.127647887934398	184684728404925	3.70416e-62	4.81738e-59
Csa6M488320.1	184022579255801	142763615951944	0.153865678587245	927845750025368	1.7195e-06	3.30157e-05
Csa6M488350.1	8883757427576	1255607495284	0.534457589623642	234931175019552	0.0188081520239986	0.0387771538452933
Csa6M489380.1	210432023992096	114943217555806	0.335396885380779	342708064880538	0.000610107840285971	0.0017080918123276
Csa6M490140.1	122104803466817	10680323537167	0.0844607158243347	126453149643917	1.18748e-22	7.62017e-21
Csa6M490860.1	324244750076753	113739212108922	0.191286154497008	594602429057147	274733	176881
Csa6M490900.1	182397636600507	162282914140955	0.14166150959845	114556815468759	2.20224e-16	8.96896e-15
Csa6M490940.1	318175087950289	132649766514697	0.122446248672569	108333058752508	2.39355e-13	7.75636e-12
Csa6M490950.1	490503696830721	117898211379181	0.119436060603225	987124079475863	5.54741e-09	1.31653e-07
Csa6M490990.1	381833487148533	128569181217388	0.0839671505988846	153118428219114	6.37323e-39	1.39695e-36
Csa6M491000.1	198567306533117	13988378393377	0.406930146831017	343753799081047	0.000587028364451686	0.0016479708351883
Csa6M491640.1	242760171907634	153275102580685	0.38604133791106	39704323741619	7.17423e+09	0.000236530190188167
Csa6M491650.1	113056033565434	120450247288475	0.46133430803433	261091024861544	0.00903015894721805	0.0201257101270798
Csa6M491690.1	411358672390951	12930387347126	0.0872460172734573	148206047120729	1.0781e-35	1.78233e-33
Csa6M495100.1	356858057037923	144077362503479	0.108664887125451	132588701203126	4.0089e-26	3.44518e-24
Csa6M495830.1	629894506768287	143672096944064	0.126960548457074	113162788511929	1.09001e-15	4.23585e-14
Csa6M495840.1	689340353888968	103048681840527	0.0946988080215841	10881729558522	1.40864e-13	4.64187e-12
Csa6M496380.1	175007108327541	159754464537713	0.150108456524708	10642602571256	1.88781e-12	5.65706e-11
Csa6M496400.1	689976884730358	208305925984251	0.703742411158638	29599740285838	0.00307664977877201	0.00757599895871297
Csa6M497100.1	255155221393386	124313719784276	0.217822946368117	570709936014675	1.14918e+06	6.82025e+06
Csa6M497180.1	63623204144084	151248441605512	0.245130670205415	617011496271637	6824.04	478173
Csa6M499070.1	150951952284778	11520020859046	0.429887914367981	267977313946652	0.00736720707722173	0.0167115669374932
Csa6M499130.1	426255816225598	217593492161763	0.946902570242447	229795016931943	0.0215646254114058	0.0437345579088996
Csa6M499150.1	106285865075109	130400376918852	0.185493058286789	70299329863461	206.633	1993.57
Csa6M499190.1	669165897484712	225647023651436	0.669741228462151	336916728524482	0.000753956548085858	0.00207654727376238
Csa6M499210.1	298802734163557	102059962280221	0.159282709705726	64074727551268	14795.2	113364
Csa6M500530.1	30608072610198	183689194826197	0.157272988598991	116796403796052	1.61979e-17	6.97548e-16
Csa6M501350.1	47696112901673	109634715994319	0.121466468587403	902592437808711	1.78185e-05	0.000319194
Csa6M501910.1	833267252048695	155874233320957	0.577699096247851	269819070746965	0.00697174888065705	0.0158977062728063
Csa6M502040.1	418237501555164	412989593055538	0.405464029717658	101856037228042	2.29928e-10	5.98059e-09
Csa6M502720.1	529737867544766	257432081932407	0.278384632257271	924735247937464	2.30122e-06	4.35846e-05
Csa6M502740.2	439587064465273	166511070601578	0.716534219298235	232383975694359	0.0201340840399222	0.0411973685180199
Csa6M502750.1	329437968631583	135664002630164	0.151616632929841	894783111909242	3.62535e-06	0.000632023
Csa6M502820.1	315589300019249	105850069918905	0.132254046599811	800354111199317	0.120891	1.57855
Csa6M503370.1	983359685308543	170528326412165	0.639407466818115	266697427324028	0.0076537530495664	0.0172971981569673
Csa6M504400.1	335709306644822	118765933979161	0.341353768042255	347926242795889	0.000502795954281717	0.00142910904468194
Csa6M507480.1	292851153445555	303060920027357	0.391328114747086	774441980033109	0.960193	11.6344
Csa6M510320.3	168918303257547	147559544080574	0.435513242669937	338817582620341	0.000703591452553251	0.00195133097190913
Csa6M511030.1	214030750880764	115146781272159	0.17231064286826	668251126891766	234.882	19835.8
Csa6M511670.1	466563079862842	106330916377787	0.124838377263551	851748626572639	0.00163054	0.0249674
Csa6M513620.1	196160550485909	115677243083291	0.44879456834312	257750987295486	0.00995150386158048	0.0219385170450573
Csa6M516990.1	471389605849135	173906376667617	0.140717926404153	12358509047962	4.38209e-21	2.47069e-19
Csa6M517420.2	358546092455633	122263554043988	0.292477513322602	418027193458569	2.91161e+09	0.000102563432919172
Csa6M518930.1	437726670333552	114407046255731	0.321434123724578	3559268845823	0.000371888690336086	0.00108054878925773
Csa6M519450.1	116089554502637	214522157194227	0.14534646309076	147593654934878	2.67788e-35	4.28198e-34
Csa6M519510.1	302721480884799	125821360384115	0.374738202503389	335758029321756	0.000786279031923039	0.00216068902024999
Csa6M519640.1	580936632028541	109368078521945	0.116933958030669	935297841310224	8.52136e-07	1.68595e-05
Csa6M519700.1	141786858582572	12164143741118	0.223371562578811	544569935433307	5.16022e+06	2.77816e+07
Csa6M520430.1	505150029099425	138040910276977	0.126933449677527	10875061745164	1.51553e-13	4.97727e-12
Csa6M523330.1	496405409212641	126766571178958	0.0958866189760171	132204652257751	6.68492e-26	5.52582e-24
Csa6M523390.1	284031773533441	332206797872362	0.374316206198125	887503111998644	6.99139e-05	0.00119429
Csa6M523440.1	162806668959006	197980951706809	0.193823450557664	102144993878286	1.70758e-10	4.47736e-09
Csa6M523450.2	349326682688975	13896442876482	0.323667441246554	429343242649369	1.75932e+09	6.39955e+08
Csa6M523460.1	284886221874168	205565159171152	0.147758493121293	139122398197717	5.33812e-30	5.95063e-28
Csa6M525220.1	120756304324464	114273649106813	0.133992727401182	852834712175617	0.00148454	0.0228214
Csa6M525560.1	315541249980806	25006919088428	0.959074206813491	260740189974592	0.00912322083337372	0.0203130279025264
Csa6M525580.1	235734502195177	376876053714032	161038902543169	234027957072674	0.0192693094940364	0.0396065419460186
Csa6M526340.1	702583802680409	137934015029305	0.144982827642598	951381741355815	1.83791e-08	3.81426e-06
Csa6M526450.1	449845277409572	160337737656794	0.118632689052858	135154769681865	1.26732e-27	1.2239e-26
Csa6M538620.1	101700668233575	101779754587342	0.120140545982386	847172399251993	0.00241788	0.0364512
Csa6M538750.1	122580233601734	114789253652173	0.102888436732115	111566719544047	6.64321e-15	2.42689e-13
Csa7M007850.1	418164084124296	104578507872109	0.272183507416353	384220590236342	0.000121933477070894	0.00038583589143536
Csa7M008460.1	826643780848763	13146492470066	0.257549979991126	510444321157353	331770	1.57627e+08
Csa7M009020.1	181580635213754	102607124377084	0.447200971962182	229442981590301	0.0217658221600747	0.0441117433918181
Csa7M009070.1	889769552659951	160747844609284	0.570630294424937	281702261831859	0.00484711120432341	0.0114545663687391
Csa7M009080.1	417329615334046	255640800387532	0.860215263525416	297182357983094	0.00296036738307462	0.00732042678527313
Csa7M009100.1	537899398352649	243494102961847	0.896285093972424	271670369840312	0.00659356072348343	0.0151201578222305
Csa7M009150.1	130104043852986	130005835442692	0.512761879297065	253540367745189	0.0112317812463454	0.0244705817013297
Csa7M009730.1	200038176488172	106646954486378	0.176845507754033	603051532610649	163438	1.0878e+06
Csa7M010800.1	670874192665405	117176378316006	0.238286592558598	491745578539804	8.76763e+07	3.91393e+08
Csa7M017160.1	191741427349583	126681045395622	0.132874732680961	953387019786443	1.51526e-07	3.16825e-06
Csa7M018810.1	123118862765425	276306651976939	0.551743339208813	50078837811283	5.50317e+07	2.53377e+08
Csa7M023950.1	280167301756064	106019685682278	0.347937919013749	304708627282697	0.00231071378762806	0.00583601819899641
Csa7M025190.1	862822872923868	100438608248984	0.187760865031393	534928342134509	883032	4.5961e+06
Csa7M029390.1	132558591458362	161462562594015	0.173392273274406	931198141329449	1.25469e-06	2.45011e-05
Csa7M031580.1	31839577218633	159858823857857	0.146827729313401	108875090969119	1.32207e-14	4.37134e-12
Csa7M041360.1	64658648150746	107340005586405	0.227531235828626	47175942764734	2.3865e+08	9.97126e+08
Csa7M041990.1	102110246962861	172617450844877	0.188140495445447	917492273187558	4.51898e-06	8.39584e-05
Csa7M042990.1	460021168189455	20204462022956	0.360665759377487	56019906236259	2.11904e+06	1.21049e+07
Csa7M043040.1	71116710242966	368582160057705	0.784337074042129	469928264589348	2.61077e+08	1.08456e+09
Csa7M044810.1	50760456962601	217887834381634	0.729386509705062	298727535377286	0.00281476076394147	0.00699049687879952
Csa7M044960.1	100696121547797	126443187567684	0.536701067547147	235593322267011	0.018476238753207	0.0381694869848101
Csa7M044980.1	48501732571813	11915353241195	0.207958377256237	572968177498013	1.00619e+06	6.01188e+06
Csa7M046640.1	396594371645661	12380290587757	0.374125188483325	330913046457677	0.000935862167475366	0.00253919320766473
Csa7M046650.1	186277557354833	136423581392946	0.386077756302534	353357786523301	0.000409975306964421	0.00118363153592747
Csa7M047240.1	353156165476072	113007239406122	0.127325151739105	887548436915903	6.96297e-05	0.00119152
Csa7M048060.1	286038226915403	108893600332195	0.128010171190758	850663656795863	0.00179052	0.00272886
Csa7M048080.1	277199798341593	127159851646032	0.339889047198708	374121651444952	0.000183131666046704	0.000562869472386813
Csa7M048640.1	27630203898554	102650116037223	0.0988868481385668	103805630343666	3.03977e-11	8.32863e-10
Csa7M049150.1	603075502035654	22430132326148	0.967089653472556	231934363537109	0.0203764112145553	0.0416146388163258
Csa7M049160.1	113968722213881	206769570579951	0.135943492173231	15209964616509	3.03707e-38	6.23655e-36
Csa7M049190.1	177923124030932	12574618680454	0.0878236391114289	143180341963506	1.68832e-32	2.19793e-30
Csa7M051310.1	449131114417652	24406392371718	104352412470858	233884313681142	0.0193435532917223	0.0397465807473055
Csa7M051380.1	631589254312474	211528485797282	0.400352348536675	52835580100988	1.26699e+07	6.44479e+07
Csa7M056510.1	749117385170789	106962558294883	0.225930448016986	473431355683593	2.19798e+08	9.23501e+06
Csa7M058650.1	335107114269551	128431579114687	0.12824339176965	100146742333028	1.31394e-09	3.25697e-08
Csa7M060180.1	758437285931688	132697126194922	0.264051694439516	502542225591807	5.02326e+07	2.3282e+08
Csa7M063420.1	223361027370503	113210040726351	0.397736417443591	284635843642372	0.00442223868098527	0.0105360322653469
Csa7M063990.1	135010206922541	195078221510087	0.511137993630566	381654707615187	0.000135332264197293	0.000425885112108533
Csa7M064070.1	251737296323393	136190196252578	0.418163018430155	32568684998462	0.00112648606538928	0.00301612546851689
Csa7M067450.1	189184124038004	108154922392886	0.389342474669834	27778865505132	0.00547137178255572	0.0127796361032204
Csa7M067490.2	239000569776435	124508095429372	0.385155169177879	323267361814558	0.00122637588957294	0.00326431175519019
Csa7M071570.1	142409158038363	125783336571409	0.182317308693474	689914399640935	523.168	4800.55
Csa7M073430.1	128179068781546	117708616534367	0.150253107003091	783402212986822	0.472506	5.8861
Csa7M073440.1	370148604577296	108491007747156	0.277266883378132	39128729123845	9.12045e+09	0.000295354940069368
Csa7M073460.1	104962362483334	125849987796954	0.534353815146957	235518086012624	0.0185136923437491	0.0382306669039755
Csa7M073480.1	632646590549635	100680532849271	0.241839895508985	416310686197474	3.13946e+09	0.000109855880129417
Csa7M073680.1	148099889023902	113826539409303	0.224705775700103	50655813832404	4.07156e+07	1.91347e+08
Csa7M074960.1	155235369406728	117580631526607	0.399685556118546	294182838800741	0.00326280689743522	0.00800035658058902
Csa7M074970.1	512476401363317	239502915598259	0.298627272273459	802012869671667	0.105634	1.38675
Csa7M074980.1	101917039445973	223960131625317	0.133694375115017	167516495314515	5.50777e-49	2.44194e-46
Csa7M235240.1	968574965469623	157103478799493	0.188721418835137	832462365793972	0.00845971	0.121975
Csa7M237850.1	181321686844903	103042227801403	0.382590427248874	269327773155115	0.00707533036482804	0.0161131852389757
Csa7M253810.1	137952283789571	238973470740166	0.111139641809046	215020911396095	1.48829e-88	5.8067e-85
Csa7M298830.1	170732489838108	435790993578265	154950970065325	281244443577567	0.00491665172768751	0.011604844755442
Csa7M318950.1	32428371731983	118008437553991	0.167793703210154	703294791737157	202.215	1953.84
Csa7M328310.1	144467262235135	103211096447771	0.146990088372132	702163646479846	219.284	2106.14
Csa7M343340.1	330090346878528	28127965489504	0.387339815117548	726183170221421	38.1883	396.054
Csa7M343850.1	776136405249033	171609396078103	0.197998482422892	866720764614617	0.000442847	0.00709865
Csa7M354530.1	536071560263374	199556596680358	0.11910530262901	167546357950106	5.23807e-49	2.37638e-46
Csa7M368090.1	313895959852512	156746790521374	0.201559815453939	777668853131068	0.744476	9.07702
Csa7M372350.1	185157773605261	165503294880397	0.108362297359911	152731437882587	1.15469e-38	2.42213e-36
Csa7M372360.1	164635053456465	102618160875086	0.22747017663434	451127978152692	6.44377e+08	2.51611e+07
Csa7M372950.1	908547078427878	137129766701611	0.233350278660104	587656322885104	418871	2.64188e+06
Csa7M378490.1	613900747691145	238211038571133	0.745807862784926	31940000965078	0.00140316070419774	0.00369404305229279
Csa7M388390.1	157029893941919	148999255859186	0.160532292671175	928157527559815	1.66991e-06	3.21321e-05
Csa7M389450.1	318061290753318	148604191212005	0.170328637832387	872455701537635	0.000267225	0.00433335
Csa7M390090.1	950320970785144	150055374245927	0.228069907623052	657935875056057	4724.82	38293.2
Csa7M392390.1	718081458106178	147618817873661	0.625915066240613	235844806804688	0.0183515273144127	0.0379359536769697
Csa7M392940.1	293726059778711	160932531887089	0.160289583895681	100401116514113	1.01559e-09	2.54002e-08
Csa7M396440.1	271029741414835	136017968480167	0.188437912555756	721818484589301	52.6861	537.271
Csa7M405850.1	147446552793756	122819890022377	0.206767625349212	593999615824503	285029	1.83207e+06
Csa7M405940.1	207538092754069	100407865774197	0.10206488932699	983764999269395	7.74999e-09	1.81715e-07
Csa7M407590.1	161819799084296	134935534742797	0.116402053085725	115921954266067	4.51411e-17	1.91855e-15
Csa7M414390.1	151169536845802	125571663558717	0.142846692425331	879065951242491	0.000148685	0.00246644
Csa7M414400.1	223082395359881	133187141702317	0.363954800223189	365944182136469	0.000252765218733459	0.000757965722517853
Csa7M414490.1	182917379975332	16287319203776	0.589044988985829	276503824127563	0.00569161229758602	0.013238580267236
Csa7M428220.1	466998533224498	124004524650042	0.260395883261041	476215380585454	1.91538e+08	8.12816e+08
Csa7M431320.1	414461209952319	131913066879231	0.173488193688294	760357601718065	2.88058	33.449
Csa7M432200.1	104394953266724	267923524849044	0.116246682744921	230478426155994	1.54604e-103	1.00534e-99
Csa7M433380.1	524284339095031	17625823748258	0.13162195094049	13391249424822	6.80267e-27	6.17239e-25
Csa7M434970.1	30425671105484	114751351624984	0.181850134012439	631021540061855	2786.47	205437
Csa7M446750.1	835040630396387	156427676626885	0.581253882494437	269121086908839	0.00711931793470146	0.0161982335281264
Csa7M447000.1	444703512874585	144323414514097	0.14160830270588	101917339418901	2.15879e-10	5.62265e-09
Csa7M447100.1	188083502112998	143510387256628	0.207094264633508	69297132641793	421.694	392.108
Csa7M447950.1	165638693937789	100923464218109	0.0857738398612124	117662290019205	5.82715e-18	2.60725e-16
Csa7M448060.1	315845814162668	216596281808694	0.163813054968089	132221624125676	6.53576e-26	5.42551e-24
Csa7M448810.1	511288860905161	115418479696427	0.105502774298975	109398525738624	7.43207e-14	2.53027e-12
Csa7M450510.1	289311584981168	118245360457347	0.171128138713382	690975554028509	485.49	4467.42
Csa7M451910.1	190485556895125	12964488896024	0.168926836027237	767461772262971	1.65913	19.6755
Csa7M452280.1	326665904400756	101579887016535	0.32598125163666	311612666392716	0.00183243545085358	0.00471722760296273
Csa7M452290.1	36513286096266	123321366277498	0.170446329794318	723520221446324	46.4836	476.762
CsaUNM000010.1	978074781518271	112225550855423	0.109546929569552	102445181527585	1.25247e-10	3.31974e-09
CsaUNM017140.1	740827793666843	122778380697414	0.13545749680316	906397826587849	1.25777e-05	0.000227402
CsaUNM028560.1	36301811453098	103210023279111	0.159727213984059	646164299149496	10357.2	80658.2
CsaUNM030470.1	469470309957111	105217830904544	0.258503075100907	407027385896559	4.69579e+09	0.000159647053952586
CsaUNM031630.1	372053163624497	113092184035782	0.140895597010765	802666559034784	0.100158	1.31751

## Sheet: DM4_1_2_sig_up
	baseMean	log2FoldChange	lfcSE	stat	pvalue	padj
Csa1M002040.1	386995440991488	-14893157118266	0.175740789648284	-847450221890555	0.000236087	0.0155233
Csa1M002670.1	683411283622226	-152092184331925	0.249576514915783	-609401026307492	110117	424343
Csa1M002810.1	697437066135744	-213589457633	0.173173973673377	-12333808198907	5.95637e-21	1.11113e-19
Csa1M002860.1	501221789517017	-10835732553482	0.0987416288079971	-109738239932745	5.1066e-14	6.63225e-13
Csa1M002940.1	911432360971985	-181429098800829	0.266878357510152	-679819452178424	1059.38	470.908
Csa1M002950.1	565071986047517	-245600931723304	0.881278856533394	-278686967130247	0.00532198781325336	0.0105355686807876
Csa1M003530.1	153162994458712	-102748297205074	0.144603049481032	-710554152030878	119.852	567.309
Csa1M004050.1	203498777524003	-125041001905997	0.118565182747404	-105461821935019	5.29033e-12	6.135e-11
Csa1M004900.1	541155632502473	-305573850984023	0.307395176635159	-994074969974893	2.76736e-09	2.66478e-08
Csa1M005660.1	299721652566801	-130297779252763	0.160956446542739	-809521967286748	0.0571611	0.342399
Csa1M006300.1	183615538321804	-111417271511032	0.175434025894946	-635094993360928	21398.9	86529.5
Csa1M006310.1	378424733531937	-219065402106504	0.303714144752932	-721288112164519	54.7802	266.452
Csa1M006320.1	18995815383613	-312206999135179	0.160556995558762	-194452442292316	3.19749e-71	8.60858e-68
Csa1M008500.1	995599497188756	-119472622470542	0.126946321658017	-941127091436261	4.90174e-07	4.11709e-06
Csa1M008530.1	386893124259032	-193057156333766	0.173073587212957	-111546284700404	6.79762e-15	9.21912e-14
Csa1M008550.1	188630921087142	-107235279248658	0.342272528858633	-313303786331471	0.00173007122738209	0.00369196755174951
Csa1M008570.1	238769591771206	-393263825983229	0.197497543997132	-199123400739069	3.18104e-74	1.17363e-72
Csa1M009580.1	221281182630955	-193630270903942	0.203742750037647	-950366434477615	2.02632e-08	1.75142e-06
Csa1M009600.1	141565482012686	-119801196031515	0.131435483154825	-911482905193834	7.87946e-06	6.14172e-05
Csa1M009610.1	425687946947666	-207400834281782	0.192407325026133	-107792587550194	4.31348e-13	5.28845e-12
Csa1M009910.1	105408993096591	-105016936256738	0.177095721779902	-592995331571338	30302.1	1.12801e+06
Csa1M011510.1	648477473350543	-356962930602725	0.208549387597237	-171164698547144	1.11856e-51	1.14872e-49
Csa1M012090.1	278811080265331	-127298294113801	0.157629922680019	-807576962225692	0.0670524	0.399726
Csa1M012100.1	540388931087794	-638472186795989	0.460908612089194	-138524681476864	1.22915e-29	3.79664e-28
Csa1M012120.1	891892413902194	-124723911708776	0.18127765720837	-688026939610171	597.395	2697.01
Csa1M013160.1	645151095284115	-154408395731712	0.110257143959694	-140043892111117	1.46534e-30	4.75472e-29
Csa1M013220.1	906211093136449	-157036032323362	0.0966365229507895	-162501741089474	2.22731e-45	1.65577e-43
Csa1M013250.1	18190433014421	-406642141895224	0.291724902851069	-139392330898409	3.6585e-30	1.16064e-28
Csa1M014330.1	272097652564744	-105821519675295	0.359555939901298	-294311699326521	0.00324925600880731	0.00664288634822658
Csa1M014400.1	134354612227552	-157663396534917	0.220279884381241	-71574123519171	82.2141	393.266
Csa1M015640.1	147150688834969	-194974714864809	0.190036818766918	-102598389159496	1.06885e-11	1.13693e-09
Csa1M015870.1	358347978081312	-17993012467959	0.152798585598299	-117756407217419	5.21196e-18	8.34039e-17
Csa1M020890.1	186319098079557	-241452897564431	0.414129842849908	-583036701491566	553056	2.01546e+06
Csa1M022490.1	153142634134187	-346315154924276	0.261529136510513	-132419339407086	5.02383e-26	1.24645e-24
Csa1M023030.1	585566490971554	-335926483225086	0.197933478715804	-169716859120843	1.33057e-51	1.28062e-48
Csa1M023060.1	486673503321146	-208005269402437	0.188176578837118	-110537278702725	2.10297e-14	2.80251e-13
Csa1M024160.1	121297241371953	-499107124386408	0.59462950792038	-839358151148526	0.00471552	0.030552
Csa1M024180.1	45041878810396	-197073131366495	0.136157473346474	-144739121932009	1.77105e-35	6.8249e-32
Csa1M024220.1	446630592115582	-135541735181484	0.249588485449446	-543060850493193	5.61622e+06	1.87675e+07
Csa1M024230.1	613254388226945	-180930275724774	0.177745014834577	-101792039508484	2.45562e-10	2.54544e-09
Csa1M024270.1	132210437418517	-216166885874969	0.248793614716365	-868860264446128	0.000366925	0.00255068
Csa1M025010.1	211925524643383	-294088256432456	0.478785321694892	-614238246467932	81292.8	316204
Csa1M025180.1	129065667015509	-276375451838149	0.166621241119699	-165870479646472	8.64672e-48	7.23818e-46
Csa1M025240.1	2042315976382	-151785782708581	0.149780276034604	-101338965801821	3.9076e-10	3.99237e-09
Csa1M025940.1	808632235518382	-17523329628916	0.144239047756793	-121488112279157	5.82058e-20	1.03262e-18
Csa1M027520.1	899349029749446	-114894489593426	0.211991924486191	-541975784558295	5.96798e+06	1.98896e+07
Csa1M029610.1	757766117823119	-237009239436446	0.652764501735871	-363085368162909	0.000282485306214315	0.00066650340546042
Csa1M031880.1	253998997163469	-258137065553602	0.160026247535926	-161309203664012	1.54698e-44	1.11668e-42
Csa1M033120.1	166405710062402	-497828393224792	0.267607743339937	-186029143630725	3.04306e-63	5.09469e-61
Csa1M033130.1	852435431061074	-453774120956946	0.324439189982788	-139864151732415	1.88686e-30	6.073e-30
Csa1M033140.1	76900582465521	-431395495975608	0.412713365170427	-104526659997421	1.42463e-11	1.60537e-10
Csa1M033160.1	218636057650504	-592186656578168	0.491707490796859	-120434743757609	2.09924e-19	3.6242e-18
Csa1M033170.1	232479580688488	-278735447965283	108403777941872	-257127060751282	0.0101326117563758	0.0191329754546749
Csa1M033180.1	723183705394144	-276276102915221	0.244983767535472	-112773228077333	1.69836e-15	2.37282e-14
Csa1M033190.1	255512207234967	-150127262183765	0.0976969647981938	-153666250014904	2.74079e-39	1.52527e-37
Csa1M033230.1	810901966157671	-107888395531794	0.0920810581335069	-117166763413349	1.047e-17	1.64505e-16
Csa1M033260.1	259767730040822	-48179357184916	0.238409811049049	-202086302459272	8.21975e-77	3.41171e-74
Csa1M033280.1	258717475999969	-12249786906376	0.15614102782166	-784533512893701	0.000431799	2.43084
Csa1M033320.1	286594677315359	-534210118820069	135405119710208	-394527267479531	7.97092e+09	0.000200031088034355
Csa1M038340.1	249753310993229	-126762624187491	0.136395955301612	-929372310983718	1.48984e-06	1.21648e-05
Csa1M038890.1	703645639416068	-224052163637595	0.247219888782579	-906286968823294	1.27063e-05	9.75519e-05
Csa1M038910.1	349211682997274	-232976167424137	0.180745257311732	-128897527320633	5.14084e-24	1.14822e-22
Csa1M038920.1	316698888125437	-255368917717279	0.474348938948328	-538356675327353	7.30241e+06	2.4143e+07
Csa1M038940.1	852411360377528	-178268999546727	0.117854264369032	-151262239428622	1.0876e-37	5.45798e-36
Csa1M039200.1	139188109150117	-392809523545015	0.286085799567039	-137304796022553	6.66906e-30	1.9831e-27
Csa1M039880.1	334441389941057	-331508750700377	0.179233128901961	-184959528816634	2.22573e-62	3.57607e-60
Csa1M041570.1	164310470816729	-255238417875585	0.227499377643725	-112193018072911	3.27849e-15	4.51398e-14
Csa1M042070.1	110051199165535	-219003164673268	0.16321030630048	-134184641667218	4.71381e-27	1.23896e-25
Csa1M042250.1	6570498576898	-353973791080128	0.235988714406752	-149996067383975	7.38556e-39	3.48679e-35
Csa1M042270.1	195499563779641	-600568246449656	0.360070332361014	-166791927152586	1.85712e-48	1.60867e-47
Csa1M042280.1	728083998130957	-415524931448073	0.333779151890475	-124490978269494	1.41435e-21	2.75176e-20
Csa1M042290.1	183405738041461	-15279160831976	0.102870112389407	-148528668600438	6.66561e-37	2.97089e-34
Csa1M042330.1	524143182310711	-275656865699237	0.175505853767144	-157064200300105	1.36683e-41	8.43073e-40
Csa1M042350.1	560553021274889	-616037674708101	0.519280586424389	-118632910764092	1.83613e-18	2.99601e-17
Csa1M042370.1	221123594924967	-148088422885391	0.13575243819946	-109087118323286	1.0473e-15	1.33581e-13
Csa1M042380.1	753555848474013	-172367708052638	0.229716228140169	-750350593199983	6.21332	32.1861
Csa1M042400.1	101944048171185	-145702063925669	0.500295010548541	-291232294653341	0.00358751516224271	0.0072902704994007
Csa1M042410.1	258136568554161	-141826918372154	0.387196201408941	-366292122329895	0.00024935524177346	0.000591769443937182
Csa1M042440.1	651540102365846	-99635528710794	140547107688418	-708911982249241	134.968	636.892
Csa1M042450.1	687787108377294	-685060820868303	127707928000749	-536427793945795	8.12737e+06	267595
Csa1M042460.1	505876562698597	-279749865797505	0.1654226058956	-169112234862301	3.71906e-50	3.5116e-48
Csa1M042470.1	155396934549679	-448988543404777	164379003645997	-273142270877678	0.00630615307218027	0.0123343302235468
Csa1M042480.1	155194214900067	-304112737683629	0.184960985603627	-164419937908065	9.57174e-47	7.62791e-45
Csa1M042490.1	271995533188191	-357105524833342	0.218314605061305	-163573813457447	3.85345e-46	2.95278e-44
Csa1M042500.1	628062046659035	-309556613331285	0.281825467809916	-10983982950046	4.5635e-14	5.95017e-13
Csa1M042520.1	24775935452543	-24009495472869	0.189269929805024	-126853195843642	7.13223e-24	1.48791e-21
Csa1M042530.1	243295366522	-228202157169161	0.193272446330222	-118072783525106	3.57962e-18	5.784e-17
Csa1M042540.1	420297059916943	-249746177814543	0.218157055539597	-114479991122365	2.40636e-16	3.52704e-15
Csa1M042590.1	662786476099279	-143594223532775	0.224821084481046	-638704434080255	16912.3	69074
Csa1M042610.1	10366602203027	-167252799530093	0.188587177156608	-886872596810765	7.39875e-05	0.000539551
Csa1M042700.1	156907343204419	-160078955144167	0.109991866174585	-145537084433208	5.53209e-34	2.19992e-32
Csa1M042710.1	472907496271795	-148866748232122	0.245864838515483	-605482057259467	140574	537658
Csa1M042970.1	865663386069469	-121854622094158	0.0848927216456844	-143539539941647	1.00632e-32	3.67198e-31
Csa1M043190.1	66415133707199	-122315494974012	0.229236580517838	-533577558597782	9.5137e+06	3.11438e+07
Csa1M043200.1	160508921210214	-145813632603292	0.161920870398732	-900524016726346	2.15194e-05	0.000162275
Csa1M043220.1	914386751283168	-290628215026167	0.657898123150024	-441752613056008	9.9837e+08	2.74239e+09
Csa1M045480.1	453064703248777	-227068588626943	0.318057459433504	-713923166686224	93.854	447.013
Csa1M045650.1	617176032094749	-40714027753918	0.239864909846182	-169737323312637	1.28499e-50	1.24276e-48
Csa1M045660.1	270874559670164	-620552078707866	0.540673629636189	-114773875531053	1.71381e-16	2.53107e-15
Csa1M045670.1	270017822523239	-320229624000453	0.253720639587016	-126213470264656	1.61043e-22	3.28063e-21
Csa1M045680.1	563945899649085	-286135608710988	0.17280346972222	-165584411685106	1.39153e-47	1.15997e-45
Csa1M045690.1	2466647225758	-264629335898711	0.177392606934131	-149177206689889	2.52761e-36	1.15765e-34
Csa1M045860.1	161860451823431	-261924378601786	0.159415214027148	-164303250602656	1.16035e-46	9.17369e-45
Csa1M046870.1	251946581842051	-135192849742539	0.117644064768964	-114916846853292	1.45251e-16	2.15316e-15
Csa1M047430.1	304064599986343	-255831426104716	0.182013932759037	-140555957572437	7.11804e-31	2.35569e-29
Csa1M050110.1	670801404649077	-287623097905025	0.291191428320484	-987745757366418	5.21389e-09	4.9324e-08
Csa1M050150.1	152274820919219	-107133308079576	0.40486698548174	-264613593899491	0.00814170907208269	0.0156088596846712
Csa1M050470.1	213569407280797	-123761133012076	0.10526887902342	-117566686527119	6.52587e-18	1.04012e-16
Csa1M050540.1	544300953102402	-355900118340362	0.329349979767367	-108061375498413	3.21942e-13	3.974e-13
Csa1M051690.1	13134978913266	-197969559181042	0.477696983297786	-414424972530405	3.40928e+09	8.86377e+09
Csa1M051810.1	114084512354773	-287613422254985	0.154101633034348	-186638789344223	9.73976e-64	1.73255e-61
Csa1M056920.1	667746612373229	-461612770595273	0.311655746479271	-148116239090741	1.23227e-35	5.4076e-34
Csa1M058100.1	308864128947912	-107512847006356	0.153148389657241	-702017482828118	221.591	1030.55
Csa1M058140.1	361820808406505	-192848115061503	0.158901198441569	-121363537187176	6.77797e-21	1.19502e-18
Csa1M058680.1	143249760637105	-768568830187846	126274690310402	-608648358826768	115417	444169
Csa1M059750.1	25152678469746	-332936742452178	0.243258974160586	-136865142838427	1.22234e-28	3.56033e-27
Csa1M062350.1	207571049277801	-103283108868356	0.18584906954582	-555736486175373	2.73878e+06	9.41215e+06
Csa1M062890.1	105644283052279	-126684534782585	0.103250740669181	-122696005821873	1.31902e-20	2.41312e-19
Csa1M064740.1	185361810868173	-113131312332865	0.12703525832518	-890550496172296	5.31436e-05	0.000390838
Csa1M064780.1	27312959814049	-617793139328128	0.896933634495282	-688783557186781	566.476	25.5943
Csa1M064790.1	944382994315508	-544588919847809	0.439712367353015	-123851171875408	3.14625e-21	5.98689e-20
Csa1M064800.1	652399131290911	-688519705755016	0.547207916329291	-125824149324018	2.63839e-22	5.3257e-21
Csa1M064810.1	489587404609184	-132304965691073	0.193872033329284	-682434508056966	883.273	3946.5
Csa1M064820.1	31397333523011	-237820529837823	0.184633933744503	-128806511898793	5.78454e-24	1.28908e-22
Csa1M064830.1	596086104042784	-209758314747007	0.168097479020966	-124783736180151	9.79673e-22	1.92107e-20
Csa1M064840.1	172935569325449	-367911146296136	0.287945267618261	-127771207819914	2.20066e-23	4.72965e-22
Csa1M064850.1	361285232974882	-745104684237206	0.548426443335162	-13586228258907	4.83355e-28	1.35966e-26
Csa1M064860.1	332751745340344	-242138040848552	0.370673140993337	-653238700272874	6472.96	27258.7
Csa1M064870.1	609725029000045	-567711357051671	0.413115914510743	-137421807563143	5.67406e-29	1.69991e-27
Csa1M065370.1	238445887041089	-290345300204123	128624978988137	-22573010506062	0.0239892697680557	0.0424117687096435
Csa1M065380.1	147597124528744	-541323475920415	108149714568386	-500531580763554	5.57705e+07	1.71389e+08
Csa1M065420.1	141071205320226	-450912121817516	0.295764128194548	-152456663548094	1.75929e-38	9.27257e-37
Csa1M065920.1	213380720507247	-413497869609234	0.281162752224929	-147067087065088	5.83785e-35	2.4852e-33
Csa1M065930.1	642712214983633	-447795016819199	0.307971533778747	-14540143088059	6.74515e-34	2.64535e-32
Csa1M065940.1	172267591817713	-440697688290854	0.814052796397203	-541362538451159	6.17613e+06	2.05455e+07
Csa1M066550.1	130882887181115	-118538247137954	0.463401632406564	-255800236443611	0.0105275376459045	0.01981110158868
Csa1M068570.1	939323009887378	-178987735796083	0.551863194700374	-324333525980587	0.00118139107931089	0.00257595268937321
Csa1M070610.1	101102148037537	-136716471237607	0.530925947117757	-25750572557209	0.0100223494395666	0.0189427253471668
Csa1M071130.1	457536844512643	-12039735670483	0.247772125603056	-485919699045216	1.17863e+08	3.51893e+08
Csa1M071150.1	107536079130807	-730099348917817	122767034914606	-59470308900566	273050	1.0214e+06
Csa1M071200.1	134449807551068	-376004283676349	159606384328201	-235582232665058	0.0184817551318742	0.0333314028688629
Csa1M071240.1	449339086581597	-218523642658296	0.858190429829901	-254633045373868	0.0108862079858073	0.020428173843952
Csa1M071250.1	400343502023733	-37321436096379	116538057814855	-320251056145725	0.00136235304540745	0.00294703145750842
Csa1M071260.1	334338694804888	-409845892111331	0.485407049350101	-844334446028467	0.00308385	0.0201772
Csa1M071270.1	22573003664037	-174131956174412	0.279052456840946	-624011550178409	4372.48	173256
Csa1M071270.2	523263897614988	-177752064887953	0.756269162383795	-235038097187078	0.0187542048041171	0.0337921698754115
Csa1M071280.1	250690234873197	-582921885643279	0.409203274039087	-14245288897361	4.79561e-32	1.69703e-30
Csa1M071800.1	323819750256883	-638237376809328	0.864920903677391	-737914153878961	15.9313	80.0707
Csa1M071870.1	236534072678918	-124045763819299	0.102853935126786	-120603809340294	1.7099e-19	2.96745e-18
Csa1M071890.1	735075702656233	-209493569738839	0.245544162490397	-853180819344594	0.00144078	0.009597
Csa1M072450.1	132811432543356	-144060437058409	0.501193921164756	-287434525789175	0.00404866110733328	0.00816329068327101
Csa1M073050.1	156836797689491	-133847264980387	0.543295605563352	-246361766246201	0.0137542742639757	0.0253845674998784
Csa1M073070.1	520283263434118	-598111155128399	128459066190967	-465604470640669	3.22342e+08	9.25496e+08
Csa1M073080.1	332083967447786	-292859262089096	0.400723102122066	-730826998838432	27.0604	134.344
Csa1M073640.1	458282650269474	-83756035888713	140098760923676	-597835664901721	225400	848091
Csa1M073700.1	189725552627928	-151028596455919	0.153429891402805	-984349236482339	7.31274e-09	6.88524e-08
Csa1M074900.1	371082239992937	-304786794883469	0.1993035718481	-152925906975598	8.56731e-39	4.65086e-37
Csa1M075030.1	436388357811832	-21597576723715	0.310744840025783	-695026077405598	364.612	1667.62
Csa1M075560.1	129471101030634	-140338640939195	0.124196229841918	-112997504930563	1.31591e-15	1.85672e-14
Csa1M075570.1	167007309582333	-109385406378877	0.138661653119118	-788865586976013	0.305459	1.74075
Csa1M077220.1	171725918559043	-125297730575908	0.175309648252285	-714722388784869	88.5504	422.459
Csa1M084280.1	150537066309452	-120690974183721	0.108131139115468	-111615372936042	6.28945e-15	8.54156e-14
Csa1M084290.1	664134104381877	-235651566340501	0.252054901158985	-934921579611986	8.83e-07	7.30262e-06
Csa1M085390.1	263098609674213	-128659471082935	0.105525656204262	-12192245536374	3.41869e-20	6.15828e-19
Csa1M085890.1	103364797304769	-494976443311333	0.288179135999136	-171759985883509	4.0168e-52	4.16806e-50
Csa1M086390.1	427190297743264	-219540261659427	0.163306078890388	-13443483742377	3.36227e-27	8.91964e-26
Csa1M086900.1	23066915359644	-223157978884263	0.150972473994056	-147813686151192	1.932e-35	8.4042e-34
Csa1M088440.1	145614434361441	-674011304473393	0.471803240385579	-142858557716255	2.68096e-32	9.58936e-31
Csa1M088450.1	497052769524744	-491009953665078	0.474719821420233	-103431525609381	4.49502e-13	4.89903e-10
Csa1M095020.1	131964083008395	-228492298604984	0.236952751931576	-964294766540483	5.26539e-08	4.72533e-07
Csa1M108800.1	127982474214183	-149483872141116	0.102792185572207	-145423381465228	6.53228e-34	2.56691e-32
Csa1M109370.1	739675387402618	-260743524822981	0.828100926265152	-314869258749619	0.00164002618637868	0.00351335932378735
Csa1M124000.1	177396431669907	-157798034393845	0.154368382595067	-102221732029009	1.57764e-10	1.65689e-09
Csa1M124520.1	134414261376093	-724413529119123	123266528395414	-587680644980405	418257	1.53886e+06
Csa1M132120.1	218957754931182	-449777520131677	0.639096321791968	-703771098025634	195.424	911.595
Csa1M145870.1	274889371982337	-210157991613993	0.140645665489293	-149423724423269	1.74645e-37	8.07298e-35
Csa1M145880.1	130511940210616	-174455735652125	0.17773921217092	-981526437083348	9.6784e-09	9.03151e-08
Csa1M151000.1	180844228978647	-370341040532833	0.59051631785752	-62714785236839	35763.6	142390
Csa1M152000.1	213148290356053	-232897967068522	0.180405782735335	-129096730458023	3.96983e-24	8.94694e-23
Csa1M153540.1	634224048166147	-660943059149165	126506483356357	-522457854817883	1.74552e+07	5.5955e+07
Csa1M160590.1	65274789633459	-143129966012308	0.274328146341867	-521747286674477	1.81381e+07	5.80506e+07
Csa1M164680.1	527447674180187	-179400864606759	0.131058450284104	-136886148293269	1.18751e-28	3.46904e-27
Csa1M164690.1	362294554094101	-173377185009726	0.122484962484215	-141549771901241	1.73994e-31	5.99738e-30
Csa1M165740.1	869453332865966	-209916603380731	0.64397601217769	-325969600437244	0.00111531686480627	0.00244073570930748
Csa1M165740.2	581166408170994	-309359961479167	0.885117747235381	-349512776628235	0.000473834873126057	0.00108933904653709
Csa1M166250.1	118013515136835	-390640217105136	168959039900092	-23120409380648	0.0207754274116949	0.0371185400702357
Csa1M168880.1	18634134783042	-237288118257135	0.178533511948565	-132909567322855	2.61217e-26	6.61273e-25
Csa1M169990.1	790757910914964	-639334164028015	0.620521758338714	-103031707661576	6.81763e-11	7.36593e-10
Csa1M171020.1	212416384026472	-193645120570242	0.422101786316156	-458764039499234	4.48284e+08	1.26917e+09
Csa1M171040.1	352671364981747	-348936856547039	129241926599584	-269987352964888	0.00693658393473213	0.013472174081855
Csa1M171070.1	171502724637286	-12212677428385	0.1585433846041	-770305078252324	1.32856	7.2557
Csa1M172610.1	195294523334483	-19152764056572	0.407269548033993	-470272431342533	2.56713e+08	7.42522e+08
Csa1M222880.1	141366453558106	-1913672558429	0.183148530203782	-104487464698719	1.48475e-11	1.67028e-10
Csa1M225390.1	129837346754041	-104582466602341	0.0950076177495554	-110077980144735	3.50465e-14	4.61183e-13
Csa1M226420.1	936208531029853	-105306518046022	0.201684407545491	-522135148312196	1.77622e+07	5.68933e+07
Csa1M237040.1	504002825481278	-163037451571675	0.134219264472933	-121470976772156	5.94383e-20	1.05355e-18
Csa1M237050.1	465824814482599	-146147313443796	0.111483416161214	-131093321747922	2.91151e-25	6.9635e-24
Csa1M237060.1	249099521936281	-138596573892501	0.129355635002541	-107143823993271	8.71369e-13	1.05534e-11
Csa1M246600.1	195014685343142	-169719988631895	0.412916001602558	-411027879697563	3.95182e+09	0.000102183060733783
Csa1M256180.1	200661367537855	-12860934274966	0.409276470834714	-314235857456851	0.00167592654170675	0.00358487057015499
Csa1M256190.1	217737227000002	-170784884099546	0.174631293130976	-977974113559675	1.37562e-08	1.27531e-07
Csa1M257320.1	798836109102262	-232114876300205	0.284063606852094	-817122893257714	0.0305264	0.186672
Csa1M257330.1	904742185232516	-190905305338929	0.145614881452535	-131102881405125	2.87504e-25	6.88455e-24
Csa1M263950.1	866783916611228	-150847303462339	0.547041333326408	-275751198808102	0.00582430776265161	0.0114593801654462
Csa1M264000.1	857331756141575	-125874593595915	0.0976077578660807	-128959619960348	4.74307e-24	1.06295e-22
Csa1M264010.1	321029324753095	-105685578168843	0.168101881001386	-628699557311745	32366.9	129202
Csa1M264520.1	12910354663093	-189430296142314	0.229689968048061	-824721679192696	0.0162126	0.101097
Csa1M264580.1	369215193687373	-12419723658373	0.11490571676043	-108086211970351	3.13344e-13	3.87508e-12
Csa1M265640.1	268946609338902	-553816403962432	143004119853167	-387273041176071	0.000107622850751799	0.000266323444979269
Csa1M266170.1	161063635957695	-245455095838	0.20136458702841	-121895860369614	3.53211e-20	6.3511e-19
Csa1M267210.1	200239690922176	-379494592746065	144475236793009	-262671030115541	0.00862146993835099	0.0164636773297965
Csa1M267230.1	124867488981684	-289244368952842	0.156007624650855	-185403995221497	9.74947e-63	1.59212e-60
Csa1M269350.1	172855480730583	-184922084152059	0.182558348821703	-101294783473674	4.08825e-10	4.16625e-10
Csa1M275920.1	468426347145985	-177306765177493	0.766080237262726	-231446729145534	0.0206421034242463	0.0368968801831382
Csa1M287010.1	830573062254707	-610231920018346	127829948489308	-477377897143866	1.80801e+08	5.30578e+08
Csa1M305750.1	330662584434293	-194433267231123	0.144249841317235	-134789241676547	2.08119e-27	5.60319e-26
Csa1M306810.1	624800997423682	-257857374103261	0.951749305396716	-270929931486295	0.00674254817186324	0.0131196198093594
Csa1M348430.1	326655111615479	-404333633543895	13978369556988	-289256648921377	0.00382108295846517	0.0077357418739459
Csa1M348950.1	486845594437545	-63498384031693	0.522657370038602	-121491416120284	5.7971e-20	1.02937e-18
Csa1M351950.1	803133555027153	-107043660991761	0.116347070119867	-920037443843478	3.56705e-06	2.83924e-05
Csa1M372010.1	746199509443998	-161800591363973	0.126761932154597	-127641310457972	2.60036e-23	5.56466e-22
Csa1M386590.1	119962504059445	-104658696161246	0.17206175234268	-608262410072442	11823.1	454646
Csa1M397120.2	886332927832382	-200859860354236	0.328262677336888	-611887595579738	94237.7	364988
Csa1M409740.1	374629784025119	-31169187061346	0.405034361274246	-769544266893482	1.41005	7.69024
Csa1M414240.1	43500669695714	-682774410800367	0.907440573395026	-752417767971173	5.30532	27.6479
Csa1M418780.1	466499234081351	-117533844313142	0.312222179078766	-376442969746525	0.000166929622547557	0.00040508390621376
Csa1M423060.1	596536430265229	-280731598338838	0.348601114246244	-805308953030298	0.0807298	0.478542
Csa1M423070.1	157010692399089	-448827457475618	0.830969094193948	-540125331509455	6.61769e+06	2.19594e+07
Csa1M424860.1	729057305765748	-16336685409675	0.117553074614105	-138972846633778	6.57902e-30	2.05445e-29
Csa1M425940.1	383230483286196	-279498431414343	0.245344113299827	-113920985368325	4.57829e-16	6.60965e-15
Csa1M426960.1	206459124211201	-123737241672675	0.143248717026853	-863793018470657	0.000572406	0.00391757
Csa1M427500.1	477470155480474	-108118846781707	0.163887834623173	-659712461454535	4192.08	17949.5
Csa1M433620.1	126598902635652	-130394140231225	0.452514190175374	-288154809423082	0.00395726836970221	0.00799763214948034
Csa1M435760.1	132204921158343	-372109757151809	0.57271323041595	-649731379317975	8176.68	34194.8
Csa1M439830.1	457993990839055	-239895358680887	0.330522522760257	-725806388858087	3.9267	193.451
Csa1M467720.1	193088090717195	-183910106724026	0.106303361987888	-173004976780491	4.66343e-53	5.24912e-52
Csa1M469740.1	136614745800663	-48701371778066	0.784689041012848	-620645494363016	54193.1	213251
Csa1M470240.1	130731667860497	-188090602895509	0.197640980308044	-951678151982201	1.78626e-07	1.55066e-06
Csa1M470410.1	688654906278412	-276271885054072	0.206335111215322	-133894751807785	6.96713e-27	1.81683e-26
Csa1M470440.1	408836369633871	-147759551323864	0.183561984679566	-804957255075445	0.0830837	0.491764
Csa1M475990.1	747621188390748	-421449041649951	0.351405499038648	-119932397985497	3.85526e-19	6.56481e-18
Csa1M476010.1	219703160396087	-117031383476084	0.377996612480401	-309609609218791	0.00196086804906213	0.00415511318245745
Csa1M479100.1	248693614912881	-208348281471419	0.376775709894189	-5529769462313	3.20652e+06	1.0939e+07
Csa1M479110.1	969360520872102	-25980541052613	0.666062889268004	-390061381158246	9.59491e+09	0.000238889531625105
Csa1M479630.1	113039736277869	-123548951461759	0.106122746141029	-116420801340338	2.51798e-17	3.90699e-16
Csa1M481720.1	776397692576411	-783994747575929	0.875965341418327	-895006583601261	3.5527e-05	2.63909e-05
Csa1M481730.1	173214533923956	-101011092850104	0.14142669929329	-714229302917036	91.7867	437.48
Csa1M499320.1	795460742775606	-176600260258703	0.202494668788102	-872123011018643	2.75196e-05	0.00192647
Csa1M522520.1	525541442568018	-148085110380365	0.134788834637216	-109864523110491	4.44039e-14	5.80104e-13
Csa1M522530.1	883583513586633	-193443126411696	0.216023595842589	-895472208289015	3.40593e-05	0.000253668
Csa1M523070.1	140568231110241	-144550291370995	0.169897195075692	-850810346260246	0.00176801	0.0117102
Csa1M526820.1	191657707457155	-418334708049689	173542443813666	-241056135235054	0.0159279921362865	0.0291505959334223
Csa1M528540.1	273952146640278	-304492016352252	0.475218589390865	-640740962474868	14801.3	60713.6
Csa1M532370.1	200583646718234	-337496682533869	0.525257478434008	-642535701804903	13156	54165.7
Csa1M533430.1	663753757149395	-282045939445476	0.329804899555801	-85519026498803	0.00121076	0.0081164
Csa1M533450.1	157758274896102	-103854950937857	0.104121999388172	-99743523509072	1.97385e-09	1.92298e-08
Csa1M533460.1	668990461331208	-124355157483576	0.0931925875984725	-13343889325122	1.28573e-26	3.30523e-25
Csa1M533530.1	915371804456475	-315493478352825	0.670061627273031	-470842480022022	2.49638e+08	7.22584e+08
Csa1M533650.1	158135670832265	-469510478973416	0.792316644562152	-592579345891283	310793	115586
Csa1M534720.1	76394387223809	-1922666324234	0.257188105930187	-747572022150941	7.67822	39.5484
Csa1M534750.1	152577870751962	-198187129371642	0.210823705924183	-940060931491802	5.4248e-07	4.53729e-06
Csa1M534790.1	965570464682	-102488115829125	0.09072931113407	-112960315192605	1.37283e-16	1.93292e-14
Csa1M536320.1	421163145999001	-406834149954055	0.374883274370371	-10852288639373	1.94493e-13	2.44319e-13
Csa1M537320.1	656437763830928	-200574189632275	0.181088996203771	-110760009628955	1.64037e-14	2.19631e-13
Csa1M537470.1	269659474827709	-408098960910632	0.282771404087468	-144321156599129	3.24958e-33	1.22616e-31
Csa1M537480.1	123988214224091	-324110113659323	0.664897001385297	-487459129735956	1.09034e+08	3.26414e+08
Csa1M538140.1	193256570585307	-161314998585596	0.111861499622527	-144209579819642	3.82003e-33	1.43597e-31
Csa1M538280.1	639749272849451	-377492796791698	0.238380103287474	-158357510373448	1.76341e-42	1.15949e-40
Csa1M538790.1	204224365078689	-121459737397111	0.121119671641602	-100280768392863	1.14729e-10	1.13719e-08
Csa1M542440.1	769725941158467	-103318414628711	0.190683264316027	-541832630143551	6.01595e+06	2.00394e+07
Csa1M547510.1	539901629417225	-37070731508946	100485603167066	-368915848047533	0.000224997037093029	0.00053703318198208
Csa1M560730.1	778375166101764	-353307584001732	0.825982193333527	-427742373689488	1.89069e+09	5.04462e+08
Csa1M568480.1	321085792496849	-318119086119262	0.328406250843385	-968675490500854	3.43262e-08	3.11563e-07
Csa1M568500.1	564726446026547	-338855552947524	0.30668124176358	-110491124595337	2.21393e-15	2.9484e-13
Csa1M568540.1	102728483614556	-158234790116583	0.179434056489192	-881854834096749	0.000115953	0.000832781
Csa1M569110.1	116694458978609	-118251972684877	0.208427616191679	-567352709038939	1.39887e+06	4.91269e+06
Csa1M569120.1	144871147642214	-307621910047806	0.561448831314692	-547907294289805	4.2756e+06	1.44109e+07
Csa1M569130.1	796866761733822	-136048619050722	0.100319518260401	-135615303392484	6.77086e-29	1.87355e-26
Csa1M569310.1	37004860731731	-212808401012452	0.185746661474879	-11456916604729	2.17107e-16	3.19219e-15
Csa1M569340.1	40488532703566	-431996776502926	0.447615130734017	-965107626711638	4.86425e-08	4.37519e-07
Csa1M569360.1	711405904763073	-112121471049971	0.105811583489661	-105963324006891	3.09896e-12	3.62753e-11
Csa1M569370.1	120535683552069	-108234078080804	0.412637499275486	-262298211555768	0.00871638479168316	0.0166321745239636
Csa1M569400.1	795903494851521	-137833995170447	0.320731380472069	-429749016038205	1.72743e+09	4.62513e+09
Csa1M569450.1	150813331995865	-20776464395024	0.48360929131576	-429612597774896	1.73809e+09	4.65242e+09
Csa1M569470.1	219780285684439	-357478439338563	0.312814722731485	-114278009748734	3.03703e-16	4.43597e-15
Csa1M569480.1	411894691385377	-342022348555197	0.445257198656234	-768145578751797	1.57291	8.55502
Csa1M569520.1	120782315670773	-120993803814999	0.46168780449187	-262068442436256	0.00877534514033845	0.0167350628152544
Csa1M570200.1	142842038396179	-476040742737525	164981376520822	-288542108677002	0.00390890444007502	0.00790630488930097
Csa1M570220.1	225697755379263	-178399841397509	0.153362407753794	-116325665468105	2.81504e-17	4.34424e-16
Csa1M572390.1	103079125670487	-173071143429313	0.128614720429989	-134565579158199	2.81738e-28	7.5041e-26
Csa1M573070.1	167934465415821	-467452263262763	157916968205146	-296011422062959	0.00307525003208535	0.00631565883818538
Csa1M573570.1	17457274904388	-790800580437593	123778660821913	-638882805151175	16716.2	68287.2
Csa1M574230.1	121686691284528	-205080407636485	0.192512234469444	-106528506202049	1.69106e-13	2.0126e-11
Csa1M574250.1	393306084993232	-267496105126429	106296996354647	-251649730754348	0.0118527805810413	0.0220880130498631
Csa1M574870.1	743706860482808	-1084167402903	0.119587493330973	-906589286809809	1.23588e-05	9.50305e-05
Csa1M574940.1	306695062348786	-222247242228365	0.140323264232491	-158382320596633	1.6952e-42	1.11833e-40
Csa1M574950.1	962129407008977	-254626536597171	0.172385074884174	-14770799430766	2.26016e-35	9.78895e-34
Csa1M574960.1	429051097483793	-160906874032433	0.13629535076224	-118057492887727	3.64529e-18	5.88058e-17
Csa1M575180.1	315582170266253	-534348884787691	140552083282023	-380178558944232	0.000143657022845652	0.00035087395686575
Csa1M586770.1	739497745096138	-270545899106035	0.155403790534438	-174092213694158	7.02326e-54	8.27955e-52
Csa1M586810.1	12928967959045	-118170393624483	0.153358604390269	-770549484942894	1.30337	7.12012
Csa1M587470.1	255022764237877	-165261114973096	0.331007113700894	-499267562939538	5.95485e+07	1.82437e+06
Csa1M588510.1	277036183335376	-147237092230649	0.136054276255294	-108219378532706	2.70986e-13	3.37007e-12
Csa1M589060.1	604580212384017	-458270392742486	110973648166923	-412954246627246	3.63486e+09	9.43056e+09
Csa1M589090.1	347076087296865	-35804161762301	0.381207524217598	-939230195830645	5.8703e-07	4.89962e-06
Csa1M589140.1	215327856837331	-601883248533428	0.537265658620287	-112027120824934	3.95439e-15	5.42211e-14
Csa1M589640.1	511508529668486	-119277257139339	0.107987765595226	-110454417203546	2.30631e-14	3.06937e-13
Csa1M589650.1	523265135464228	-262332731530813	0.174168687109312	-150619916751263	2.87979e-37	1.40968e-36
Csa1M589720.1	143658412136654	-244619485678712	0.197209371897291	-124040497327943	2.48443e-21	4.76393e-20
Csa1M589750.1	116363489844736	-101311855106811	0.0798329362802275	-126904833803418	6.67724e-23	1.39738e-21
Csa1M590300.1	866375358068579	-286818757000729	0.164077585717452	-174806787744088	2.01091e-54	2.45787e-52
Csa1M595830.1	163387738423972	-390806113338566	154104178331826	-253598648374777	0.0112131061884644	0.0209823156375296
Csa1M595860.1	283858969609946	-295272358331914	11119584932198	-265542608049082	0.00792082910877138	0.0152146816750918
Csa1M596500.1	510355804785945	-108291650464672	0.116103745841294	-932714527683713	1.08761e-06	8.9428e-06
Csa1M597060.1	227013245388611	-228476091351293	0.394584708335078	-5790292591807	702639	2.53278e+06
Csa1M597140.1	276488302896062	-102386877145329	0.118143969643136	-866628042502697	0.000446467	0.00308531
Csa1M597700.1	338617445828317	-260556138651127	102359621861642	-254549727629238	0.0109122215146325	0.0204721296383991
Csa1M597710.1	346843933669011	-316926399641204	0.235745459149908	-134435844823494	3.3577e-27	8.91938e-26
Csa1M597780.1	99647780305416	-208258998015914	0.213175237508028	-976938036755189	1.52381e-08	1.40811e-07
Csa1M597790.1	139566950978419	-899205437493151	113856026566021	-789774124931134	0.284003	1.62079
Csa1M597800.1	180414423035408	-786469693742305	0.910347499953275	-863922506276638	0.000565956	0.00387609
Csa1M599480.1	122099235988956	-285850007885904	0.298087560069439	-958946451235052	8.85434e-08	7.82978e-07
Csa1M600240.1	105064383906365	-391088214862623	170162698552913	-22983193037516	0.0215436225658639	0.0383980669511278
Csa1M600840.1	107475754958278	-134676809307742	0.525284464095062	-256388335298965	0.0103508324749713	0.0195098992808755
Csa1M600890.1	574498373938652	-116517615095628	0.249813443700112	-46641851363092	3.09842e+08	8.90763e+08
Csa1M601510.1	287813472819919	-111164057914557	0.130762727424307	-850120367662912	0.00187635	0.0123947
Csa1M601530.1	389490324798733	-134547510425211	0.111482550094382	-120689300981456	1.54125e-19	2.68412e-18
Csa1M605730.1	251472247377321	-366840914203018	0.487264704991631	-752857554518173	5.12968	26.7536
Csa1M605740.1	383239159313797	-53686989208667	0.396631406405291	-135357383055562	9.62109e-28	2.64023e-26
Csa1M605750.1	345025197901507	-248494021050665	0.201014217100127	-123620122315472	4.19522e-21	7.90741e-20
Csa1M612320.1	476179589608841	-294477891905441	105395042957474	-279403929864386	0.00520541524014649	0.0103232617787615
Csa1M613490.1	253608600720639	-133919907564642	0.142018946162385	-942972125786073	4.1118e-07	3.47263e-06
Csa1M614120.1	109208119708139	-130631372747058	0.108239946274632	-120686841820499	1.54586e-19	2.6898e-18
Csa1M614640.1	466647975114898	-420929209774187	0.41248548184594	-102047036392762	1.88897e-10	1.97553e-09
Csa1M615160.1	119115936129368	-159351872342929	0.109283906111216	-145814583330102	3.68559e-34	1.4864e-32
Csa1M615190.1	423067190996616	-11832624010941	0.132111743381204	-895652703393541	3.35065e-05	0.000249645
Csa1M615710.1	948897792564384	-242689351915389	0.280242305731536	-865998269896757	0.000471836	0.00325385
Csa1M616240.1	191892267814279	-22026938258737	0.215062117208673	-102421284346254	1.28381e-10	1.35688e-09
Csa1M627390.1	795698432855946	-166414091333587	0.686151886253703	-242532440218427	0.0152947128825441	0.0280637838238097
Csa1M627460.1	398917994838162	-376976737403669	11910910030324	-316497006898652	0.00155098905108386	0.0033337312401277
Csa1M627480.1	298569213513977	-115754440649108	0.215960564238643	-535998046945256	8.32309e+06	2.73587e+07
Csa1M629000.1	225763835739212	-101032127474656	0.351713169421389	-287257163673645	0.00407145759468132	0.00820676342157385
Csa1M629010.1	144119056668621	-172258520754648	0.153739481322547	-112045727794052	3.87217e-15	5.32037e-14
Csa1M629020.1	894361197271353	-685528001089851	126722673037926	-540967125026382	631405	2.09868e+07
Csa1M629780.1	564546334083458	-309189067549252	0.327081043254502	-945298035229368	3.29318e-07	2.80026e-07
Csa1M630320.1	453537278184358	-16380929772182	0.156571062033616	-104622971572263	1.28697e-11	1.45353e-10
Csa1M633420.1	340613710578425	-562021411709155	0.385129592589661	-1459304666593	3.10993e-34	1.25933e-32
Csa1M635930.1	2947265149581	-151565798635274	0.198376886066691	-764029528038464	2.16724	11.6634
Csa1M641010.2	102479357668175	-135640010657735	0.57188955206877	-237178682784231	0.0177023007344143	0.0320708318206543
Csa1M654910.1	125725503625182	-309952537156298	0.577949787294537	-536296654086904	818662	2.69323e+07
Csa1M654920.1	965215870933244	-653977566559476	123886947101445	-527882542802483	1.30015e+07	4.20705e+07
Csa1M657490.1	205585606071603	-247579520805984	0.435538919160151	-56844408137714	1.31241e+06	4.62047e+06
Csa1M658010.1	454690425882105	-291607793487308	0.234271119582	-124474495194974	1.44386e-21	2.80644e-20
Csa1M660200.1	492334580404442	-850785019906617	0.570762353744763	-149061166057051	3.00743e-36	1.36797e-35
Csa1M665890.1	112169225473012	-164301679298862	0.126211699661533	-130179436406828	9.67412e-25	2.24374e-23
Csa1M666960.2	691811030227103	-193263417751356	0.806470258579503	-23964109735648	0.0165565149358253	0.0302010114508742
Csa1M680120.1	212862967104625	-443961526049092	0.614109596406976	-722935333768786	48.5299	237.034
Csa1M690140.1	356567989072772	-272611698616508	119392557912002	-228332237271804	0.0224113861064566	0.0398342443928036
Csa1M690150.1	777062484076016	-197245134628865	0.243510027871297	-810008262711529	0.0549219	0.329283
Csa1M690210.2	112044780306601	-225537438693868	0.544069611558736	-414537834685736	3.39253e+09	8.82377e+09
Csa1M690300.1	148404668426195	-105495905810834	0.0730011110246903	-144512740052892	2.46091e-33	9.41052e-32
Csa1M690360.1	287096232194976	-16547108676428	0.153301520580158	-107938320597256	3.68113e-13	4.5327e-12
Csa1M695380.1	256673748618552	-414948121532975	137893920485294	-300918358164476	0.00261950779536553	0.00544253350788063
Csa1M696480.1	182636605396111	-362472785884493	142822983521434	-253791635594909	0.0111514633350868	0.0208846215477471
Csa1M696490.1	123038907673821	-136302422249318	0.113694546376516	-119884749614931	4.08354e-19	6.9476e-19
Csa1M696500.1	574033200744441	-121376915883237	0.116516429803058	-104171502755787	2.07065e-11	2.30853e-10
Csa1M696520.1	441020807076068	-334034352874368	0.173245847608111	-192809442469275	7.76461e-69	1.93368e-66
Csa1M698530.1	562130985153673	-129903552088565	0.0973965315983891	-133375952877067	1.399e-26	3.59179e-25
Csa1M699040.1	651194632117445	-219013973346376	0.676853180071901	-323576781190731	0.00121316021941605	0.00264121856096885
Csa1M701990.1	273752738235137	-267270924359763	0.396996653224	-673232185181568	1669.77	7327.49
Csa1M701990.2	200539860867618	-154085939598285	0.365679802495513	-421368471943911	2.51238e+09	6.6253e+09
Csa1M703580.1	113704347869051	-56261931573858	107048708587094	-525573192955277	1.47437e+07	4.74614e+07
Csa1M705600.1	161825905242479	-129918874082596	0.446486295378112	-29098065366726	0.00361652543965776	0.00734625166540594
Csa2M000220.1	128606979593105	-196776478304614	0.130892793592985	-150334080970489	4.43584e-37	2.13467e-36
Csa2M000240.1	314268867948703	-151359966509478	0.357299966481517	-423621552501063	2.27319e+09	6.01523e+09
Csa2M000300.1	28908641894665	-202546862405494	0.168394104374926	-120281445218847	2.52778e-19	4.34146e-18
Csa2M000310.1	186432627666675	-154413363699607	0.158895804156091	-971790064059333	2.52943e-08	2.31058e-07
Csa2M000340.1	689260437288444	-241539494755438	0.140028531492135	-172493057080303	1.13252e-52	1.23974e-50
Csa2M000350.1	486335004388281	-380330471474545	0.239372354489867	-158886548233641	7.59397e-43	5.11131e-41
Csa2M000410.1	278098843047525	-110122513244639	0.123278887226936	-893279585189001	4.15376e-05	0.000307526
Csa2M000420.1	812354566414952	-924288051791938	119254142748058	-775057394647191	0.914781	5.04993
Csa2M000440.1	411966078114262	-716575558710997	106097102737816	-67539597238746	1438.64	6341.14
Csa2M000800.1	728057899070284	-199183815146459	0.7351181263555	-270954841140911	0.00673748719062248	0.013111052676184
Csa2M000820.1	274628924641097	-108650460867807	0.331130402451165	-328119858712855	0.00103366938082197	0.00227279495354995
Csa2M000920.1	424922000624059	-161174240379795	0.276925291304172	-582013436261994	58800.3	2.13774e+06
Csa2M000930.1	669477827195018	-232669211308197	0.288138606007034	-807490584245126	0.0675287	0.402445
Csa2M000960.1	222802804238991	-209808580519809	0.191082554041593	-109799966601943	4.76941e-14	6.21053e-13
Csa2M002550.1	961412097668127	-14109262019292	0.0892302309790245	-158121993684054	2.56359e-42	1.65826e-40
Csa2M003610.1	232884903515458	-12862267853519	0.0969615627721794	-132653264714185	3.67816e-26	9.19446e-25
Csa2M004740.1	837790745582634	-298554490470882	0.775222725328267	-385120921660881	0.000117536031763476	0.000289488238450207
Csa2M005330.1	10386820847588	-271940003552504	0.271387492405636	-100203587550027	1.24052e-10	1.22533e-08
Csa2M005990.1	408862454163291	-359940181504498	0.221139312622809	-162766256815873	1.44627e-45	1.08323e-43
Csa2M006000.1	943700859819003	-218057228113359	0.236543242492591	-921849323682068	3.01304e-07	2.41565e-05
Csa2M006030.1	115754703840111	-185660718364908	0.186495943114254	-99552148569347	2.39305e-09	2.31778e-08
Csa2M006070.1	117447374753736	-149644132597326	0.21841670445528	-685131354630272	731.749	328.93
Csa2M006150.1	159429853676702	-269366341005731	0.200245787505149	-134517856461178	3.00526e-27	7.99384e-26
Csa2M006280.1	106305654760541	-254431886953647	0.54686296391515	-465257118770844	3.27822e+08	9.40822e+08
Csa2M006810.1	363490861800082	-244121621258579	109574939640605	-222789647029944	0.0258874196197309	0.0455245996436456
Csa2M006850.1	335981120414383	-198682346490411	0.153869227476392	-129124159358566	3.8309e-25	8.6436e-23
Csa2M006860.1	796298669170475	-261933277503466	0.260417652603735	-100581997758054	8.45299e-10	8.45426e-09
Csa2M006880.1	395377735369752	-129629240695426	0.197519837177272	-656284667646244	5279.01	22377.4
Csa2M007950.1	900622656692311	-1601246267012	0.527741949131108	-303414627101057	0.00241217445647831	0.00504543324896771
Csa2M008690.1	908451996903638	-364936741421708	0.175550000743589	-207881936699471	5.53556e-82	2.98068e-79
Csa2M008700.1	103566676147888	-185103907876321	0.212600493616756	-870665466139502	0.000312975	0.0021825
Csa2M010140.1	463287413564706	-194040003069214	0.79127696288	-245223875042399	0.0141970429195505	0.0261484409805125
Csa2M010150.1	773865742330389	-765685015035667	0.70364618160246	-108816765450488	1.40946e-13	1.78631e-12
Csa2M010160.1	158820336444215	-811758444138977	0.79719767255772	-101826494492205	2.37019e-10	2.45816e-09
Csa2M010190.1	476451296411717	-179453214496979	0.153411300749096	-116975225176191	1.31229e-17	2.05541e-17
Csa2M010200.1	288690579108449	-555331508280761	0.454812811284029	-122101113799532	2.74513e-20	4.95841e-19
Csa2M010240.1	423082691156075	-35562456331288	0.407905862128497	-871829989049905	0.00028241	0.0019742
Csa2M010250.1	26117587265329	-130576411151923	0.161743508503556	-807305420539035	0.0685612	0.408476
Csa2M010360.1	311823426555249	-40157852220242	133235699718228	-301404595804048	0.00257788752138911	0.00535941282360799
Csa2M010380.1	850988208196465	-433570817692909	0.942280410150678	-460129291686726	4.19876e+08	1.19213e+09
Csa2M010390.1	108295982562848	-681637423659586	0.567501679584748	-120111965863846	3.10322e-20	5.31147e-18
Csa2M010420.1	531903627357688	-176825488974904	0.139974300743925	-126327110073152	1.39392e-22	2.8571e-21
Csa2M011440.1	148093493781575	-115842330889046	0.424337192987014	-272995940029679	0.00633421258293794	0.0123781745669657
Csa2M011470.1	752226720105969	-229339254661999	0.166471044894725	-137765252093559	3.52851e-30	1.06999e-27
Csa2M011550.1	749146281381961	-463418915681924	111652563812838	-415054433016646	3.31686e+09	8.63362e+09
Csa2M012670.1	464660431175845	-190299650051326	0.153762344112426	-123762193630571	3.51515e-21	6.65074e-20
Csa2M013300.2	944875860829837	-151729255877233	0.576702415838939	-26309800637216	0.00851390302106546	0.0162707424353657
Csa2M020860.1	372579452654224	-204215323602486	0.177788851480895	-114863964698276	1.5442e-16	2.28397e-15
Csa2M020870.1	156393210765172	-218730125085865	0.182621366945608	-119772471723427	4.67594e-20	7.94869e-18
Csa2M020940.1	638457591795456	-122000511634399	0.116283097405751	-104916805929841	9.43353e-12	1.07581e-10
Csa2M020950.1	610704492303428	-185305472030228	0.252735015792241	-733200626946594	22.6732	113.071
Csa2M021000.1	84732241407322	-517415169058072	0.490354825664206	-105518522909856	4.98054e-12	5.78248e-11
Csa2M021500.1	212820231780301	-314670025176029	0.60199507587142	-52271195859954	1.72171e+07	5.52273e+07
Csa2M021510.1	33493670467946	-412979770649045	0.350421167047503	-117852404330661	4.65091e-18	7.47259e-17
Csa2M021520.1	20098557631526	-708554240436027	123375391878863	-574307590553978	929720	3.32666e+06
Csa2M021530.1	363567437989585	-563295493487378	135702186485547	-415096844108234	3.31071e+08	8.62101e+09
Csa2M021540.1	295110049700493	-492249615822365	0.616431024608884	-798547763125144	0.139979	0.816874
Csa2M021570.1	7617206112214	-151061458885222	0.115309534343347	-131005176411016	3.2702e-25	7.79332e-25
Csa2M021710.1	49089538662215	-216038123340465	0.831588901057831	-259789570382254	0.00937969785134621	0.0178125746156106
Csa2M021720.1	191781776598772	-150970869549406	0.395992378617169	-381246907015246	0.000137585450928101	0.000336622244730512
Csa2M021750.1	566853675726315	-145158295300395	0.248280421587511	-584654619048292	501884	18350.2
Csa2M022270.1	374327187813793	-159176528641432	0.129489788466457	-122925931478114	9.92697e-21	1.82786e-19
Csa2M022770.1	753158860983479	-18493835574708	0.702969228923169	-263081722695565	0.00851798320910737	0.016276978656728
Csa2M022780.1	669225984643808	-266226554275982	0.773566892256474	-344154535232767	0.000578401502940736	0.00131276978162318
Csa2M022790.1	94047444821026	-334270549515004	0.774184563677726	-4317711372687	1.57655e+09	4.24455e+08
Csa2M023340.1	343231172526343	-138918407460646	0.15766843424787	-881079387407708	0.000124263	8.90214e-05
Csa2M023940.1	47432528984868	-144402988592506	0.339604048034471	-425209856679472	2.11777e+09	5.62488e+09
Csa2M032730.1	279803178250354	-20413313487941	0.184920719593222	-110389541706549	2.47902e-14	3.29253e-13
Csa2M033290.1	158498596897946	-101012930566256	0.192654417415976	-524321901989665	1.57799e+07	5.07397e+07
Csa2M033310.1	275295807845369	-130413153387692	0.125462983836132	-103945521938189	2.62517e-11	2.89277e-10
Csa2M033340.1	25632634413447	-375637416614578	0.236708931156815	-158691695652889	1.03603e-42	6.90326e-41
Csa2M033350.1	279921843958629	-374180875043235	0.197461246647519	-189495853690811	4.45076e-66	9.43325e-64
Csa2M033360.1	550102200881555	-203076781101055	0.25237205052242	-80467223165433	0.0850408	0.503049
Csa2M033950.1	236445757880868	-413720211709365	0.253940204722922	-162920326917426	1.12429e-45	8.45257e-44
Csa2M034500.1	404035175065952	-151906691875909	0.120070243002455	-126514853370292	1.0978e-22	2.2647e-21
Csa2M034530.1	150469694734236	-250995459432232	0.664963238327448	-377457647228062	0.000160279736356383	0.000389425400911167
Csa2M034700.1	677727931867047	-249429531470989	0.776095793604976	-321390134473459	0.00130944655683195	0.00283998516783834
Csa2M034770.1	351178950139633	-674425707826536	0.634357061159915	-106316418484151	2.12341e-12	2.51664e-11
Csa2M035370.1	725283413977589	-196322669883582	0.151866474360545	-129273212346719	3.15625e-24	7.14568e-23
Csa2M035500.1	115626133313093	-170184252882998	0.105586526061716	-161179895987415	1.90713e-44	1.36186e-42
Csa2M037260.1	566865103786782	-141201214419934	0.224586534391984	-628716297716619	32332	129088
Csa2M047780.1	4425879920074	-315904215428285	0.380438356070814	-830368995100703	0.00100927	0.0638887
Csa2M047820.1	223560627388113	-195596891846747	0.212592560306845	-92005520590388	3.56115e-06	2.83569e-06
Csa2M049330.1	620812302614938	-227999512217593	0.734742642778008	-310312072476893	0.00191491508315201	0.00406292366364617
Csa2M055050.1	939855496588619	-220911327791247	0.163392810345175	-135202599994799	1.18755e-27	3.24549e-26
Csa2M057070.1	134099771405218	-716188309677728	0.588378787094511	-121722319938548	4.36968e-20	7.82184e-21
Csa2M060480.1	905435292011057	-15478062756465	0.113836263726245	-135967768528373	4.18473e-28	1.18764e-26
Csa2M061570.1	219933332185845	-182338567252202	0.135409411716757	-134657233157182	2.48869e-27	6.65533e-26
Csa2M062640.1	240185559030588	-409106461384168	149436402491354	-273766267498201	0.00618775086839579	0.0121170199086937
Csa2M069200.1	121718830617146	-321875654567886	0.323578695645325	-994736856596685	2.5894e-09	2.50308e-08
Csa2M069700.1	357197720632104	-283385025390769	0.461966590154596	-613431861589677	85525	332212
Csa2M070200.1	231730328377959	-327613022807581	0.532591373506617	-615130171280385	76849.6	299564
Csa2M070210.1	359506906287682	-254492682093337	0.387376331270824	-656964975785822	504.337	21437.8
Csa2M070280.1	519739052911907	-195497606292919	0.820808853182196	-238176775914385	0.0172297597537196	0.0312972742134715
Csa2M070840.1	229049674668497	-202997401854633	0.172091626933432	-117958906817213	4.09841e-19	6.60086e-17
Csa2M070870.1	328201793099068	-143910865847251	0.102498412537338	-140403019212446	8.83355e-31	2.91859e-29
Csa2M070880.1	449393423298705	-101705446544001	0.265340294978525	-383301927633087	0.000126580030458791	0.000310764503614355
Csa2M072990.1	444294990281979	-267827167815315	0.200223087389548	-133764378177946	8.30324e-27	2.1596e-25
Csa2M073010.1	204860307882948	-103066383384207	0.340208274722313	-302950842298978	0.00244952073270822	0.00511602909715336
Csa2M074150.1	830422584049625	-123686764522939	0.0929606003694939	-133052889107123	2.15658e-26	5.47331e-25
Csa2M074190.1	690520139129501	-326099149472708	0.213600304384546	-152667923583868	1.27282e-38	6.83514e-37
Csa2M074200.1	686283540900931	-467795141630196	0.222226925403424	-210503358574113	2.27065e-84	1.37085e-81
Csa2M075330.1	486175330246829	-342297671455405	0.335637739068275	-101984262081379	2.01511e-10	2.10219e-09
Csa2M075440.1	153258476568014	-22868869093824	0.182993266055783	-124971096405552	7.74151e-22	1.52405e-20
Csa2M076540.1	131185332254458	-142331465902308	0.107153723849846	-132829229623188	2.90817e-26	7.29715e-25
Csa2M078050.1	221705274952221	-149547051514371	0.156942378359128	-952878713053305	1.59131e-07	1.38444e-06
Csa2M082200.1	200474146468016	-155770287933308	0.171949503574003	-905907168648893	1.31565e-05	0.000100815
Csa2M091770.1	274947352389879	-476320631332271	14257931372308	-334074150656519	0.000835549763046619	0.00186183401511887
Csa2M094380.1	228994690532817	-387190247988737	0.264708342161707	-146270512227456	1.88794e-35	7.78746e-33
Csa2M094390.1	189346631243654	-528676475531285	0.915436734780868	-577512847633142	768944	2.76578e+06
Csa2M094400.1	175652352933434	-457250256542571	0.755556808046102	-605183159854039	143208	547102
Csa2M099490.1	775829530027079	-259861437433616	0.170425427671632	-152478090261452	1.70251e-38	9.04508e-37
Csa2M100010.1	340985300722213	-107845838442799	0.284298951756996	-37933955709756	0.000148601142421976	0.000362460891340968
Csa2M100030.1	859593696936801	-151939857751783	0.210296031473984	-722504636377693	50.0931	244.429
Csa2M116250.1	31855865442507	-258353142257073	0.184836712969725	-139773716003806	2.14256e-30	6.87378e-29
Csa2M116260.1	1393877135288	-340759524232466	0.452789371562791	-752578451778459	5.24047	27.3242
Csa2M123040.1	774950354584512	-196867586116755	0.235166290639636	-837142030778683	0.00569279	0.0366099
Csa2M123070.1	103223653813825	-185802417164732	0.204476059171792	-908675655806864	1.02038e-05	7.87943e-06
Csa2M123570.1	30148149967029	-197166057191974	0.16975593601845	-116146782148781	3.47093e-17	5.33575e-16
Csa2M123610.1	147455310652552	-162060441988115	0.20636775231822	-785299254208176	0.406226	2.2914
Csa2M129170.1	595955823535263	-6188599676142	0.492974408501482	-125535921731795	3.79878e-22	7.60633e-22
Csa2M138740.1	951797202338632	-407466421703417	0.220117616739362	-185113044443822	1.67397e-62	2.71143e-60
Csa2M138750.1	315647020572413	-401707943769584	0.271255020863204	-148092353273773	1.27685e-35	5.5909e-34
Csa2M138770.1	70541762556998	-537264245503185	0.363901007761082	-147640219192777	2.49922e-35	1.08008e-33
Csa2M139860.1	127350949180799	-329159438458806	0.245867539476871	-133876736701052	7.13817e-27	1.859e-25
Csa2M150010.1	23308052907636	-126510461430027	0.188030373783467	-672819283844611	1717.83	7525.15
Csa2M150510.1	114786411247091	-124108377679096	0.10035859008908	-123664927505394	3.96771e-21	7.49277e-20
Csa2M151070.1	144591399717051	-404705836055356	158352520049378	-255572715817316	0.0105966170847683	0.019926040790924
Csa2M151080.1	191299495945753	-449612831771575	156458509437962	-287368730142386	0.00405710431896538	0.00817948687985704
Csa2M151580.1	360808617996942	-594062963343704	142297547152026	-41747941214266	2.98256e+09	7.80219e+09
Csa2M163170.1	732432497725685	-259353742383991	0.174095436482925	-148972165855381	3.43598e-36	1.55227e-34
Csa2M166180.1	53628896384486	-185281454564363	0.663211675844555	-279370013093361	0.00521087742788336	0.0103310091547139
Csa2M169690.1	29274582418975	-437826650758049	135129481335173	-32400527733254	0.00119507579210243	0.00260355330848079
Csa2M171860.1	162447806245938	-375647883378596	148963153264108	-252175034662822	0.0116772550642308	0.0217853687278463
Csa2M171910.1	878630536233359	-113390122622122	0.210012541640934	-539920719668206	6.6936e+06	2.22039e+07
Csa2M172510.1	123265953907339	-164556516107394	0.11040585396025	-149046912101817	3.0723e-36	1.39429e-34
Csa2M173050.1	625607748329399	-36280458728967	0.182475769920779	-198823431432667	5.78672e-74	2.09616e-71
Csa2M173570.1	566085943370311	-160404312691421	0.273101226540071	-587343801870059	426849	1.56931e+06
Csa2M174080.1	933437595382312	-144627830114412	0.227625575612092	-635376010474672	21011.4	85066.2
Csa2M174660.1	102459183629718	-245294854442256	0.277907607497692	-882648937360568	0.000108013	0.000777714
Csa2M174670.1	395514214161429	-254473046495694	0.214357803795136	-118714150821818	1.66625e-18	2.72775e-17
Csa2M175170.1	746174752859141	-427725305072013	0.963018874984891	-444150489863164	8.93319e+07	2.4647e+09
Csa2M176170.1	256675673472762	-344542993489666	132795043141139	-259454709558304	0.00947156363502531	0.017966482176579
Csa2M176180.1	155017141417115	-458685376952031	0.792081806444684	-579088388623484	700170	2.52434e+06
Csa2M176700.1	370785691818045	-120202171142068	0.435629748566287	-275927370749285	0.00579299926659241	0.0114045379830356
Csa2M177210.1	178223386681423	-14295715191306	0.135016141742053	-105881526511236	3.382e-12	3.95188e-11
Csa2M177220.1	692925978675509	-512583399192584	110263509231407	-464871291296235	3.34013e+08	9.58039e+08
Csa2M178720.1	172466883732269	-664627265457437	126223362241127	-526548535593426	1.39819e+07	4.50967e+06
Csa2M179730.1	708031385603519	-234701925176286	0.286646610314833	-818784931447491	0.0265935	0.163324
Csa2M185730.2	100875887355119	-235677087262749	0.549597364546015	-428817717234553	1.80145e+09	4.81556e+09
Csa2M190760.1	273838317706912	-466323654758087	0.493662487270273	-944620397098924	3.51342e-07	2.9761e-07
Csa2M193360.1	282317224403984	-289077199835893	12975599413068	-222785237608951	0.0258903608410347	0.0455245996436456
Csa2M205940.1	374209046108507	-200202339800813	0.292137596036149	-685301524066899	723.094	3251.96
Csa2M215520.1	312497905722746	-26294642830995	0.387223811924637	-679055420179392	1117.04	4956.51
Csa2M222070.1	147332565691029	-149702162821033	0.522656418695893	-286425570348035	0.0041799043811374	0.00840834359707193
Csa2M223690.1	332368810705564	-10459389802645	0.106735137478718	-979938757724509	1.1327e-08	1.05567e-07
Csa2M228380.1	145382343695703	-361304394547007	0.162617050113548	-222181126945007	2.29514e-95	2.68977e-92
Csa2M234520.1	969841804278093	-188137973072125	0.165729810719072	-113520900226597	7.24108e-16	1.03713e-14
Csa2M234550.1	145249726531038	-163644924482525	0.155330134747311	-105352979155488	5.93949e-13	6.86383e-12
Csa2M234560.1	151382564145635	-16877941220336	0.133267292501946	-126647288344134	9.27403e-23	1.91666e-21
Csa2M234570.1	119392421074842	-1184168214935	0.176323381337542	-67158887604821	1869.23	8163.25
Csa2M234590.1	337295527254491	-537596800651214	0.479947196109713	-112011655658954	4.02404e-15	5.51382e-14
Csa2M237140.1	422414095971471	-201580502670657	0.135925535005685	-148302158724059	9.3432e-36	4.13655e-34
Csa2M237680.1	327850124389622	-210149068481058	0.349929906307511	-600546179943773	190788	721954
Csa2M237690.1	355488892772861	-178161797673	0.114637328432988	-155413424325521	1.82128e-40	1.07036e-38
Csa2M237740.1	158804806553383	-239931725091843	0.155575527649314	-154222022394601	1.16078e-39	6.56992e-38
Csa2M237750.1	302852792986187	-226536524007868	0.149939548396149	-15108523830507	1.42292e-37	7.12281e-37
Csa2M238760.1	789112978206245	-130293278002983	0.218608844991834	-596011007733242	252068	944864
Csa2M238780.1	159857553381469	-14457932347912	0.419391801477711	-344735693377173	0.000566100139512548	0.00128690245087956
Csa2M238840.1	24264323609799	-137787576214147	0.344496660355296	-399967814120577	6.34287e+09	0.000160611305453581
Csa2M239390.1	217979536202252	-152522211816387	0.387198131306974	-393912572102437	8.17791e+09	0.000205044605062508
Csa2M246540.1	400995937529111	-231292086183	0.146575099539777	-157797666117383	4.28771e-42	2.7292e-40
Csa2M247040.1	106618427986913	-103358397135699	0.115482390318224	-895014355443143	3.5502e-05	2.63822e-05
Csa2M247600.1	430440198839131	-186322358684493	0.171591958256639	-108584551733959	1.81799e-13	2.2866e-12
Csa2M248130.1	98841208146215	-426025754957639	0.287491600473174	-148187200689153	1.10877e-35	4.88718e-34
Csa2M248720.1	230753131938468	-135934342806197	0.380269485414718	-35746844808741	0.000350650499776291	0.000818992955104695
Csa2M248750.1	194943667602507	-135630926014804	0.432573891037757	-313543948964237	0.00171596824698604	0.00366461950741805
Csa2M249850.1	478201564240824	-105964062505097	0.105519355724632	-100421445693457	9.94873e-11	9.93526e-09
Csa2M258620.1	241299831742214	-255133551842043	0.420674572887733	-60648674363813	132063	506172
Csa2M263860.1	323944953710502	-12138839391304	0.118044536288323	-102832708509735	8.38333e-11	8.98929e-10
Csa2M263870.1	256956778127677	-114018935302257	0.15597693397949	-73099869572542	26.7168	132.705
Csa2M263880.1	475117760711676	-14660604024856	0.124537554589171	-117720346069256	5.43965e-18	8.69079e-17
Csa2M263890.1	151297058047322	-116278211895802	0.465710147227029	-249679360838831	0.012532187374153	0.0232844137886085
Csa2M263950.1	584517920668559	-153666933033956	0.697690820481547	-220250759394964	0.0276294733061866	0.0482988502833339
Csa2M264040.1	190318410899213	-190354663133159	0.144294481882575	-131920958202731	9.74381e-26	2.38777e-24
Csa2M270840.1	348088050159742	-122079344235468	0.124815010814461	-978082230966117	1.361e-08	1.26235e-07
Csa2M271440.1	743006582884572	-206974906275231	0.274610940078734	-753702333256967	4.8082	25.1493
Csa2M271490.1	118714253786225	-188838369756978	0.247328746604891	-763511610959837	2.25617	12.1289
Csa2M277000.1	183638475460763	-273418944998778	0.263029619426715	-103949869065966	2.61323e-11	2.8828e-10
Csa2M277040.1	251567621850123	-318426389803914	0.452429774997565	-703813956112034	194.824	909.009
Csa2M279260.1	156327806189935	-161237155976256	0.447513658839694	-360295496665531	0.00031462005279187	0.000738736041458153
Csa2M285330.1	121062774242019	-119275429715789	0.165829140043287	-719267009915472	6.35363	307.316
Csa2M285940.1	120160955817049	-446859258968741	0.926137235012605	-482497887003387	1.40018e+08	4.15054e+08
Csa2M287040.1	296191057969856	-104143364061481	0.0943977832836648	-11032395087979	2.66667e-14	3.5348e-13
Csa2M287080.1	563409081954892	-212240855362971	0.199897473655581	-106174856280904	2.47128e-12	2.92024e-11
Csa2M287090.1	57306034452663	-211888970137892	0.259494406906431	-816545422554312	0.0320228	0.195642
Csa2M297180.1	29053141820028	-125599913284351	0.144193927930372	-871048559999001	0.000302576	0.00211294
Csa2M297760.1	820337878875628	-475033136356252	114258748052276	-415752092906631	3.2172e+08	8.39395e+09
Csa2M298260.1	182128276071917	-116672355333835	0.365017453304229	-319635004511944	0.00139178149837382	0.00300840433894995
Csa2M299930.1	598168270498429	-105449741649088	0.236144714455483	-446547117907087	7.98927e+08	2.21285e+09
Csa2M302090.1	264215763540514	-100047946451839	0.34022542211748	-294063699970347	0.00327538124420891	0.00669217726678024
Csa2M302100.1	246723418737907	-133639118578857	0.175334049692001	-762197181971288	2.4983	13.3872
Csa2M302160.1	960600957369406	-1519377070192	0.591284105006296	-256962271998808	0.0101809324889689	0.0192151115931913
Csa2M307320.1	245822380166754	-157945451641366	0.37536804383792	-420774901417995	2.57927e+09	6.79181e+09
Csa2M307840.1	135677400699011	-112284203804291	0.110940123099561	-101211537059071	4.45137e-10	4.52242e-09
Csa2M308350.1	321201313549753	-129550424207434	0.0918493674717513	-141046615533066	3.55491e-31	1.20861e-29
Csa2M327500.1	141776675642517	-14954351336685	0.104886079750382	-142577083367734	4.01421e-32	1.42558e-30
Csa2M334540.1	106100919908471	-410930709084879	0.302353096067388	-135910865286225	4.52315e-28	1.27822e-26
Csa2M336070.1	144182470126768	-404020834851204	169997385090792	-237662970307116	0.0174716177021376	0.0316850908967698
Csa2M336130.1	437767892735482	-290786198359749	0.142151363639419	-20456096298686	5.3017e-79	2.40059e-76
Csa2M345930.1	524314466862947	-243263694468239	0.270775967275182	-8983947021451	2.61224e-05	0.000195506
Csa2M345990.1	234536620914036	-224873120094557	0.140045191149384	-160571825600701	5.09159e-44	3.57182e-42
Csa2M348960.1	123786811320994	-321782042930077	0.191963646580829	-167626552559047	4.57718e-49	4.05294e-47
Csa2M349020.1	621487672608291	-133203772888993	0.199929706408852	-666253031035789	2691.53	11664.8
Csa2M349630.1	204508502917946	-148965545971095	0.410696906775058	-36271406848624	0.000286577167478329	0.000675456055463068
Csa2M350420.1	135354572872189	-386877559290109	0.267645589973299	-144548452798608	2.33654e-33	8.96935e-32
Csa2M351650.1	294356032118325	-106618480912392	0.296235494633796	-35991122888293	0.000319305302292125	0.000749119116529204
Csa2M351680.1	241651707433674	-408398453774534	143703278766668	-284195640683783	0.004483762206775	0.00897879128008626
Csa2M351860.1	570919636641219	-515129227603673	127090888336178	-405323492775553	5.05142e+09	0.000129157468716433
Csa2M354730.1	531639683780904	-114893415001118	0.238663646762781	-481403081531372	1.47916e+08	4.37425e+07
Csa2M354930.1	318990275288365	-460762903711233	0.61282640480132	-751865291869423	5.53435	28.7887
Csa2M354940.1	745828728210351	-700014350934268	0.415848996775193	-168333783744269	1.38943e-49	1.27565e-48
Csa2M354950.1	130356952433221	-29419626404668	0.19271050615346	-152662285995142	1.28387e-39	6.87594e-37
Csa2M356620.1	722166501726735	-200708575110238	0.275793549348096	-727749345786587	34.0079	168.041
Csa2M357220.1	699043362026499	-751433129608825	0.879372764996301	-854510350467797	0.00128421	0.00858857
Csa2M357230.1	279935596885895	-873419654064799	122658338984731	-712075233770716	107.34	50.9537
Csa2M357240.1	255665773843072	-765289922816509	0.680786050104737	-112412691578914	2.5568e-15	3.54482e-14
Csa2M357250.1	751591674234094	-354832498904146	0.313809330595467	-113072641349075	1.20798e-15	1.70806e-14
Csa2M358870.1	591455648170006	-11908447773313	0.156945994310844	-758760860740886	0.325863	17.2756
Csa2M359910.1	120328625453228	-316536245667712	0.619586598115953	-510882976859472	3.2416e+07	1.01753e+07
Csa2M360020.1	842962805286036	-18341324056778	0.614192612340595	-298624953935573	0.00282422079974624	0.0058350047696095
Csa2M360580.1	452174476927315	-118372473506967	0.0954980849741842	-123952719616279	2.77204e-21	5.29504e-20
Csa2M360650.1	16117087447743	-107355405880102	0.133777655817652	-802491307116597	0.101598	0.0598856
Csa2M360760.1	460573368072902	-304201586479013	0.905166681627767	-336072452348738	0.000777383182382771	0.00173785964347082
Csa2M360770.1	144228557632202	-119066428951581	0.223656293952884	-532363417309703	1.01714e+07	3.31825e+07
Csa2M361350.1	137600483523019	-369805806868061	0.689541299883596	-536306972374953	8.18194e+06	2.69214e+07
Csa2M361420.1	917569172013393	-157783234047025	0.122290375897771	-129023427141089	4.36619e-24	9.81801e-23
Csa2M361430.1	198176754969964	-137283805337818	0.175364469234868	-782848463755513	0.0493785	2.7704
Csa2M361460.1	164609558563889	-107561974993145	0.150376829892155	-715282900100265	85.0075	406.043
Csa2M361820.1	116484975320409	-132827763242021	0.114372120138548	-116136487704448	3.51298e-17	5.39623e-16
Csa2M361830.1	33671559856711	-305034085426932	0.196251603143194	-155430111418945	1.77446e-41	1.04594e-39
Csa2M361860.1	239079311114927	-173952621894552	0.36519629057104	-476326365808782	1.90487e+08	5.57852e+08
Csa2M362410.1	447525382550126	-101816529730823	0.2498672855469	-407482434156879	4.60491e+09	0.000118226297869662
Csa2M365120.1	678901984585254	-240991875097164	0.710083155391862	-339385427280234	0.000689163547125674	0.00155038452454661
Csa2M367210.1	10104788918758	-165711313614682	0.543597727248173	-304841807292965	0.00230049631381949	0.00482399621726405
Csa2M368870.1	711058082149542	-185713888256533	0.214995906435143	-863801973422953	0.000571957	0.000391584
Csa2M368880.1	130906688842231	-32453405026725	0.171764058802931	-188941768452034	1.27359e-65	2.58915e-63
Csa2M369050.1	706573544720652	-125366136536836	0.0974609579305516	-128632161225184	7.24963e-24	1.60305e-22
Csa2M369140.1	395609931023834	-418851576040878	0.37010650403115	-113170552659519	1.0804e-15	1.53093e-14
Csa2M369740.1	568897877014597	-282723083745414	0.168343842088142	-167943822737148	2.68283e-49	2.40766e-49
Csa2M369770.1	237751920450676	-106416413260394	0.135561690347672	-785003587573082	0.415918	2.34276
Csa2M369840.1	622312787670263	-292015244262753	0.221917040273355	-131587571600203	1.51558e-25	3.68681e-24
Csa2M370460.1	242350316999386	-170952948341912	0.162863285563614	-104967149440896	8.94386e-12	1.02206e-10
Csa2M370550.1	854778453547909	-171736076236955	0.1994693669549	-860964662688202	7.32861e-05	0.00498321
Csa2M372870.1	352852337355623	-128278106320885	0.141987498199465	-903446486117242	1.64807e-05	0.000125227
Csa2M372880.1	132953469172843	-104466299289945	0.448278799376998	-23303867913256	0.0197857172572494	0.0355126887311874
Csa2M373400.1	873392159494249	-109121503107074	0.187531360048616	-581884027710272	592573	2.15356e+06
Csa2M375240.1	121242746905002	-109273447488266	0.231339354805055	-472351310827978	2.31805e+08	6.73411e+08
Csa2M375770.1	191759390315305	-108590898589055	0.123257324275255	-881009702486745	0.000125038	0.000895444
Csa2M377970.1	991119028584597	-201768433332145	0.160781602996693	-125492238895202	4.01425e-22	8.02971e-22
Csa2M377980.1	661726002741963	-191765100139978	0.734961048253579	-260918725687099	0.00907575629561345	0.0172699419940312
Csa2M378000.1	605448530580029	-302193077831079	0.312269350944775	-967732109849368	3.76451e-08	3.4091e-07
Csa2M379110.1	91577379749349	-189424249276392	0.251297733016259	-753784154766478	4.77814	25.0052
Csa2M379360.1	244767445476712	-943438538871767	101287861391015	-931442846077763	1.22611e-06	1.00526e-05
Csa2M379880.1	41473637936415	-105192984143854	0.132696356637947	-792734531746529	0.22388	1.28689
Csa2M379920.1	130599587932718	-310378216422912	0.620412555686107	-500277135880444	5.6512e+07	1.73534e+08
Csa2M381690.1	53337356805484	-150970263945626	0.135910271552961	-111080834598139	1.14593e-14	1.54572e-13
Csa2M382390.1	528383139275656	-183790476170234	0.286900216731994	-640607658870891	14931.2	61233.9
Csa2M382420.1	120161163125716	-128552305769124	0.456349885090348	-281696807579284	0.00484793441587828	0.00966047183112053
Csa2M382440.1	716748727189688	-440540220569192	0.436828035428901	-100849804691827	6.4378e-10	6.48762e-09
Csa2M382460.1	175135800720852	-115708623980247	0.108262092051607	-106878244995571	1.16061e-12	1.39547e-11
Csa2M382540.1	415863518048326	-35318962441549	0.374816500764378	-942300095367245	4.38376e-07	3.69136e-06
Csa2M382650.1	205810763790204	-466919497993574	0.321060567072299	-145430347380041	6.46613e-34	2.54594e-32
Csa2M384980.1	436593669591775	-110042138356628	0.116176295981595	-947199576530325	2.74547e-08	2.35362e-06
Csa2M385000.1	259436116015836	-188922063651416	0.133149415451466	-141887264777576	1.07595e-32	3.74104e-30
Csa2M385080.1	896070456118982	-123195008440147	0.101478748922547	-121399810056956	6.48411e-20	1.14625e-19
Csa2M401470.1	93492065880655	-140661081080319	0.187472811503813	-750301230093081	6.23677	32.2992
Csa2M401480.1	900128734428914	-140430737448665	0.104280681234497	-134666110526146	2.45896e-27	6.59351e-26
Csa2M403720.1	300427411129099	-158491801914217	0.13930077015787	-113776687476026	5.40246e-16	7.77135e-15
Csa2M403730.1	336739890715873	-119676484443237	0.121830584194482	-982318891717648	8.94677e-09	8.36053e-09
Csa2M404730.1	245474101865589	-315688782281469	0.183511255374812	-172026931883111	2.53472e-52	2.64393e-50
Csa2M404760.1	325275264628556	-319138922953803	0.168107690069512	-189841953584538	2.30439e-66	4.99026e-64
Csa2M404770.1	976077053876055	-240020308713898	0.188030542647066	-127649638901706	2.5727e-24	5.51139e-22
Csa2M404780.1	734910721954536	-38412965436565	0.300994690945028	-12762007634075	2.67224e-23	5.71234e-22
Csa2M404790.1	193359069389909	-164010668062602	0.14531315615407	-112867046868563	1.52653e-15	2.14026e-14
Csa2M404850.1	626666505598673	-40428895115823	0.247644838928362	-163253533935017	6.51623e-46	4.95507e-44
Csa2M404870.1	263715663768802	-103383474560343	0.135762001741803	-76150523146352	2.63585	14.0864
Csa2M404910.1	171823894103733	-554429279588421	0.352070128160141	-15747694429112	7.12313e-42	4.47679e-40
Csa2M406060.1	511980120832066	-536850856901112	0.255351151532441	-210240233372477	3.9545e-84	2.31722e-81
Csa2M406070.1	734635280912371	-118929912256452	0.28046693726008	-424042539267889	2.23097e+09	5.90979e+09
Csa2M406630.1	201221973754965	-744799019600886	126865220125308	-587078963694879	433724	1.59371e+06
Csa2M406760.1	100091006800755	-146311197493399	0.117928193708237	-124068039111482	2.40045e-21	4.60734e-20
Csa2M406780.1	475221301883898	-114794340505828	0.16582687471065	-692254139783621	443.612	2017.54
Csa2M408410.3	221752680252509	-109980475453627	0.339986649481326	-323484688652953	0.00121707978634304	0.00264888361189779
Csa2M408940.1	315402619460864	-162768849393092	0.126238694467017	-128937367484911	4.88197e-24	1.09285e-23
Csa2M415550.1	308778619949302	-329798544576101	0.252325250414347	-130703742108463	4.86257e-25	1.14919e-23
Csa2M416190.1	478517403849452	-225642806501947	0.17583116058036	-128329248215831	1.07238e-23	2.35039e-22
Csa2M416820.1	116389700749028	-153517574216719	0.201548736485181	-761689588800803	2.59849	13.8979
Csa2M418350.1	144634622989603	-109873566616406	0.103502885037115	-106155076331454	2.52419e-12	2.9757e-11
Csa2M418940.1	126450638672871	-285916222497023	0.157423333714555	-181622517927016	1.02724e-59	1.52728e-57
Csa2M420980.1	340085573885776	-375386406978208	0.240072953333447	-156363472755225	4.11675e-42	2.48539e-39
Csa2M423600.1	699869106055885	-269791314322461	0.177402731601678	-152078444275719	3.13703e-38	1.63183e-36
Csa2M425740.1	157943993707233	-496158199562994	0.352335617444513	-140819768140849	4.90191e-31	1.65247e-29
Csa2M425750.1	118133177491217	-358182300610616	0.299238797890662	-119697814299298	5.11632e-20	8.67511e-18
Csa2M425770.1	977701123757008	-314367697808666	0.715449450220336	-439398894934996	1.11289e+09	3.04187e+09
Csa2M425780.1	652095741802572	-118440345155722	0.110799986258113	-10689563162924	1.13906e-12	1.37287e-11
Csa2M425800.1	214837110976423	-138444300714115	0.378179261313487	-366081154829253	0.000251417635732522	0.000596521800249974
Csa2M427880.1	988364005180007	-228020237031396	0.161676724491581	-141034671347062	3.6156e-31	1.22715e-29
Csa2M428380.1	126545727220432	-214986123531044	0.157742670749564	-136289136293604	2.69563e-28	7.73848e-27
Csa2M428990.1	642486051910087	-104876121595533	0.0888475993144334	-118040467502531	3.71983e-18	5.99596e-17
Csa2M431070.1	262756845521056	-193845311696765	0.128359423363738	-151017593112316	1.5767e-37	7.85313e-36
Csa2M432820.1	29236047864771	-437927835932544	137152696176127	-319299472881067	0.00140805516831171	0.00304259035989958
Csa2M432830.1	112291980966196	-429749976956408	168396339423597	-255201495725736	0.0107101920774142	0.0201282102403852
Csa2M433910.1	26099677824596	-17621696395421	0.218455109317409	-806650686746684	0.072338	0.430206
Csa2M433930.1	107401640322262	-556396537386784	0.401656402187542	-138525499495708	1.22775e-29	3.79664e-28
Csa2M435450.1	33301799746816	-146594341243597	0.361735314315978	-405253055043295	5.06666e+09	0.000129513828239824
Csa2M435460.1	419773867971241	-161312751000995	0.170768838460612	-944626387666168	3.51141e-07	2.97566e-06
Csa2M439190.1	344654259169649	-122506578073236	0.161608613044186	-758044857669444	3.44362	18.2272
Csa2M439200.1	108723981494503	-139559015716079	0.176663385169482	-789971366065429	0.279545	1.59627
Csa3M000030.1	743827646883768	-145629119700414	0.201289550629383	-723480773070774	46.6189	227.924
Csa3M000040.1	62670618380689	-172103591651069	0.238468983450318	-721702206974536	53.1384	25.8782
Csa3M001730.1	201447132639252	-295418676266348	0.201245638249695	-146795070360635	8.72222e-35	3.68163e-33
Csa3M001740.1	615227699450564	-309037512829452	0.298163223032103	-103647092920034	3.58848e-11	3.93036e-10
Csa3M001750.1	238281912829203	-40821989318754	0.390917962255893	-1044259749109	1.58416e-11	1.77609e-10
Csa3M001760.1	445832859325417	-23610659196942	0.15140221768551	-155946587559144	7.91452e-41	4.72099e-39
Csa3M002390.1	331654898297279	-144667187171856	0.124356370932259	-116332750857342	2.79177e-17	4.315e-16
Csa3M002400.1	249871378016074	-549143662301469	0.404764325084679	-135669975901801	6.28439e-28	1.74585e-26
Csa3M002410.1	315870202422131	-660131527826298	106368740567667	-620606697327918	54327	213736
Csa3M002420.1	128929473679931	-104488409341663	0.171249246824275	-610153978947905	105051	405294
Csa3M002590.1	309615105664237	-274800108922011	0.16275660714413	-168841138767817	5.88939e-50	5.50866e-48
Csa3M002630.1	47666410509759	-157478184866072	0.252665558532102	-623267317401567	45854.2	181405
Csa3M002770.1	821906367058185	-173583016573022	0.599639704970444	-289478857277435	0.00379413989407708	0.00768510056015633
Csa3M002890.1	329634009267525	-127915220989477	0.15291206961853	-836527955632197	0.00599726	0.0385306
Csa3M004500.1	618837665997209	-17594234923135	0.159440472402803	-110349866994158	2.5909e-15	3.43665e-13
Csa3M005540.1	185067220850682	-247984748422444	0.42294590904498	-586327336709317	453830	1.6639e+06
Csa3M005550.1	322443496797335	-113775466697132	0.111561916342832	-101984145151736	2.01536e-10	2.10219e-09
Csa3M006610.1	629429347119551	-128132284902662	0.109677614796968	-116826286877096	1.56383e-17	2.44171e-16
Csa3M006650.1	180423881076507	-232732976420696	0.482409626065882	-482438500074442	1.40436e+08	4.16169e+08
Csa3M006660.1	578859649142195	-620350156536685	0.697060551375098	-889951605083539	5.60907e-05	0.000412056
Csa3M008280.2	878143979096588	-101891989408094	0.182259888222161	-559047799282612	2.26445e+06	7.84467e+06
Csa3M008860.1	423069850734441	-109319310328272	0.237564465429732	-460166928292595	4.19118e+08	1.19049e+09
Csa3M008880.1	413190540127327	-132117257165075	0.133295626882532	-99115972710421	3.70672e-09	3.54192e-08
Csa3M011640.1	102074096231496	-143180194504916	0.14878189819094	-962349561646036	6.36312e-08	5.66961e-07
Csa3M011730.1	163438258725906	-48634536935342	0.812040969857298	-598917280539289	210911	79477.6
Csa3M016930.1	530165522990377	-169098622423378	0.127484171439412	-132642837549243	3.72967e-26	9.31156e-25
Csa3M017090.1	7307038126415	-105433389637132	0.113082315209078	-932359665984873	1.12462e-07	9.23569e-06
Csa3M017100.1	644988475500273	-73905232875105	0.859982859932272	-859380300683265	0.000841372	0.00570352
Csa3M017110.1	56859049147117	-58832588504175	0.403936432605993	-145648136080761	4.70265e-35	1.88513e-32
Csa3M017120.1	390288919807515	-286131321279446	0.160360923423963	-17842957945744	3.27871e-57	4.56796e-55
Csa3M017130.1	278436450705081	-132697896470913	0.129203447424627	-102704609757665	9.57461e-11	1.02281e-09
Csa3M017240.1	218036318688904	-13972361392655	0.152111493945919	-918560526242852	4.09219e-06	3.23527e-05
Csa3M017260.1	284188751158747	-19447031626851	0.165448020178424	-11754164000197	6.72228e-18	1.06971e-16
Csa3M019320.1	33729886586212	-5579455862876	0.300608588804995	-185605337660375	6.70353e-63	1.11295e-60
Csa3M019330.1	26828438209352	-252652951193036	110663878017437	-228306612527374	0.0224264735708509	0.0398575051696755
Csa3M019960.1	11551134347106	-136854291995802	0.51520927367742	-265628549383388	0.00790066964488742	0.0151818134003754
Csa3M020030.1	120315609865635	-110662778590183	0.102199043720335	-108281618459179	2.53187e-13	3.15857e-12
Csa3M020040.1	105137039085995	-231115604233464	0.287484752343734	-803922998869619	0.0904048	0.533986
Csa3M020080.1	139173410197718	-108269551213236	0.205603364950171	-526594257051563	1.39472e+07	4.50065e+07
Csa3M020090.1	986409119026074	-168158097367952	0.537819240326723	-312666570399744	0.00176800838744581	0.00376808206066355
Csa3M027720.1	400687473923188	-143461443031376	0.144261526551062	-994453936965634	2.66404e-09	2.569e-08
Csa3M033730.1	215464598011352	-131469397656108	0.116718689387907	-112637828907741	1.9807e-15	2.75954e-14
Csa3M035340.1	578726253247559	-525406940281193	0.511478534835787	-10272316519595	9.39218e-11	1.0044e-09
Csa3M035840.1	719346568177783	-351685093475978	0.169769618119319	-207154317345996	2.51442e-81	1.28448e-78
Csa3M036390.1	154487638299079	-10796962358199	0.126503339159355	-853492281701605	0.00140249	0.00935134
Csa3M036410.1	270175263489476	-108647871943023	0.123229348042593	-881672050277099	0.000117861	0.000845873
Csa3M036490.1	408848083905283	-206966186799399	0.107501000934007	-192524892792814	1.3454e-68	3.26884e-66
Csa3M036510.1	531937786511566	-183457438726873	0.110201970730467	-166473827564822	3.16129e-48	2.72651e-47
Csa3M038080.1	360625382968461	-177965155418111	0.310503013079944	-573151138382966	995397	355081
Csa3M038190.1	322137223873209	-449837913516668	0.313222040718526	-14361630250692	9.00829e-33	3.3052e-31
Csa3M038750.1	175591326416758	-430220063628062	0.294754342022868	-145958855321862	2.98314e-34	1.21167e-32
Csa3M038780.1	144903601030335	-326871425299044	0.635713762741606	-514180193125542	2.72116e+07	8.59307e+07
Csa3M040850.1	100678505372391	-439132876371184	184780565950696	-237651007351258	0.0174772841723676	0.0316919934983235
Csa3M045090.1	914569887462981	-16197972647954	0.540354615689832	-29976560165541	0.00272064562344762	0.00563328026979287
Csa3M045120.1	805343515792566	-525281891048961	0.469068778381033	-111983980869915	4.15173e-15	5.68097e-14
Csa3M045220.1	169320712449121	-113765128834871	0.0952326978459996	-119460155396249	6.81132e-19	1.14613e-17
Csa3M062560.1	170843442061427	-132219919942517	0.141482085434201	-934534711845261	9.15885e-07	7.56203e-06
Csa3M062590.1	712367817254801	-285527946740769	0.209550134894328	-13625758193129	2.81472e-28	8.03404e-27
Csa3M064180.1	164097141631651	-142712239889519	0.17091164199605	-835005961108358	0.00682285	0.0436939
Csa3M073920.1	112929488738709	-278647733049713	0.197052051184161	-141408187012118	2.12794e-31	7.32211e-30
Csa3M073960.1	37969075647961	-120379874379912	0.106611766288292	-112914248183816	1.44672e-15	2.03553e-14
Csa3M076000.1	235806586422233	-735769868527309	123757815536266	-594523962255699	27605.3	103224
Csa3M076570.1	142539884714974	-503335747676814	0.908313359555219	-554143283682722	3.00007e+06	1.02663e+07
Csa3M077620.1	786648615728413	-13045492675402	0.246154400903228	-529971945556667	1.15981e+07	3.7664e+07
Csa3M078260.1	959651326355857	-289908686634131	0.289570442470229	-100116808939827	1.35432e-09	1.33311e-08
Csa3M081900.1	102115071106764	-19380316157866	0.145493886339972	-133203646183322	1.76245e-26	4.50169e-25
Csa3M081920.1	103567348731086	-232437857865383	0.159651118491535	-145591123984331	5.11172e-34	2.0409e-32
Csa3M081930.1	145816593047519	-211941559546556	0.170618409551708	-124219631459127	1.98627e-21	3.82712e-20
Csa3M088940.1	601196918973195	-248697280570714	0.92879376737956	-267763726787674	0.00741434647481069	0.0143205065261903
Csa3M099570.1	214633419124536	-133438417511016	0.155357709952357	-858910816540341	0.00087647	0.00593337
Csa3M099580.1	131973922655468	-222118302340137	0.133495579438237	-166386260335236	3.65918e-48	3.14232e-46
Csa3M099600.1	539802938147395	-228045872912763	0.160255918059609	-142301061747959	5.95912e-32	2.0902e-31
Csa3M099630.1	640030262162096	-454091567395312	0.458030875779318	-991399469790541	3.61881e-09	3.46456e-08
Csa3M105970.1	205395258114974	-101748415508067	0.145189012342409	-700799694594707	241.754	1121.41
Csa3M105980.1	944559355736306	-17914993877653	0.225314820108592	-795109432616053	0.184871	1.07007
Csa3M113310.1	789444016321485	-111661761960318	0.120823338911889	-924173781041988	2.42526e-06	1.9578e-05
Csa3M114440.1	173326528899504	-110321891263835	0.136869527398034	-806036912387409	0.0760644	0.451559
Csa3M115050.1	352973591147099	-110951183399431	0.268656839345252	-412984771464713	3.63004e+09	9.41928e+08
Csa3M115060.1	180543492030385	-408313030893919	0.669560179948092	-609822750996891	107251	413540
Csa3M115100.1	400342135967505	-107276465293079	0.121340663224591	-884093282847143	9.49227e-06	0.000685943
Csa3M116790.1	653211389911943	-106547683047536	0.309530885652368	-344223106598801	0.000576937211051552	0.00130974476478807
Csa3M118040.1	476427999737471	-592075002465771	0.436225294262552	-135726884766434	5.81494e-28	1.62029e-26
Csa3M118130.1	35765532292232	-128194693095181	0.289122075472406	-443392960865127	9.25308e+08	2.54837e+09
Csa3M119240.1	152484614492517	-191025007451017	0.197574783300192	-966849130543023	4.10383e-08	3.70965e-07
Csa3M119370.1	471707822600511	-104571576492093	0.241604671625614	-432821003784789	1.50326e+09	4.0615e+09
Csa3M119560.1	748863520980258	-157691774668764	0.197253915123053	-799435461498401	0.130254	0.761461
Csa3M119610.1	542386340212649	-170129610730137	0.703458095023788	-241847541358358	0.0155856987923748	0.0285740201564813
Csa3M119700.1	134811963044322	-100280170028465	0.109498902872221	-915809815423326	5.282e-06	4.14141e-05
Csa3M119830.1	243408819320556	-136115738818141	0.134993312286069	-100831468250585	6.55911e-10	6.59986e-09
Csa3M120450.1	175198660601008	-154093253557826	0.477420634781116	-322762030653479	0.00124824539144421	0.00271442886610338
Csa3M120470.1	123400352033521	-19238238698431	0.504729877617167	-381159102156877	0.000138075193432797	0.000337696056808447
Csa3M120480.1	910816719087416	-322561101226451	0.836919839130606	-385414571557448	0.00011613441680307	0.000286177611127714
Csa3M121730.1	732805823724194	-4582304946798	0.30715211147909	-149186828790853	2.49143e-36	1.1437e-34
Csa3M121790.1	211567751543007	-146147116381548	0.347888908451156	-420097085107465	2.65773e+09	6.99009e+09
Csa3M122310.1	103630603525878	-159695648811236	0.52617848443123	-303500909931462	0.00240528430026532	0.00503260650222496
Csa3M122550.1	830358456313109	-131368091545569	0.12956559774482	-101391182406536	3.70428e-11	3.79241e-09
Csa3M122650.2	138708117236483	-239927288396153	0.288032026164444	-832988232562629	0.00809227	0.0515252
Csa3M122660.1	278741692444501	-554044100088325	0.551212438164457	-100513715171831	9.05976e-10	9.05658e-09
Csa3M123170.1	187651525633685	-542729371652326	0.446666588436537	-121506597023976	5.69046e-20	1.01134e-18
Csa3M123180.1	204131925490671	-112119845547443	0.107722758080667	-104081855631178	2.27517e-11	2.52806e-10
Csa3M124800.1	131619218717058	-109761700347675	0.188945120757128	-580918416457886	627780	227322
Csa3M125520.1	937038492721247	-149375295138496	0.197056679661149	-758032132660288	3.447	18.2403
Csa3M126150.1	609064991555033	-12713536526068	0.134249869246437	-947005505288822	2.79696e-07	2.39673e-06
Csa3M126220.1	259898639880434	-111307442986574	0.126116195697531	-882578501285644	0.000108695	0.000782342
Csa3M126890.2	22877078694704	-343222453423674	139582330669418	-245892479211103	0.013935380708699	0.0256950106302092
Csa3M126940.1	132767911628753	-312374849358887	0.16625072940467	-187893821866212	9.2247e-65	1.73381e-62
Csa3M126950.1	141279029356472	-3066380507085	0.539431392636691	-5684468032342	131220	4.62047e+06
Csa3M127040.1	905280820011306	-282293405464707	0.653545900464809	-431941207593739	1.56445e+09	4.21425e+09
Csa3M127080.1	286290646085626	-117862276062021	0.143383220273981	-822008850385745	0.0203353	0.0125976
Csa3M127120.1	436799969646235	-290174575065477	0.350678956972438	-827465034031922	0.0128833	0.0809698
Csa3M127800.1	425398912230859	-100808292513159	0.247153731796296	-407876878008241	4.52748e+08	0.000116358435980143
Csa3M128830.1	18474942759455	-125818249282262	0.163779279618312	-768218358118817	1.56399	0.850887
Csa3M128960.1	424995307820352	-110799011244954	0.122231068956504	-906471752156417	1.24928e-05	9.59865e-05
Csa3M129590.1	10119067013041	-477647659373314	0.924141664859023	-516855453591283	2.35911e+07	7.48299e+07
Csa3M132020.1	559642950557834	-461085304601263	0.445259649934559	-103554253045168	3.95425e-12	4.31438e-10
Csa3M132530.1	222938738142261	-179561694324122	0.177317183965068	-101265816605511	4.21114e-10	4.28273e-09
Csa3M133260.1	116738006328539	-21288687503416	0.135807137395234	-156756764863251	2.2185e-41	1.35166e-39
Csa3M133370.1	667221472094032	-400161657453317	0.355314387973959	-112621855741638	2.01694e-15	2.8061e-14
Csa3M133380.1	758317931893515	-564130879989872	0.380666410580987	-148195602319856	1.09499e-36	4.83713e-34
Csa3M133880.1	267626148010235	-392236822986193	0.266355238354513	-147260788039818	4.38417e-35	1.8784e-33
Csa3M133890.1	713918725546177	-389450893432416	0.303007579599142	-128528432835783	8.2906e-24	1.82917e-22
Csa3M133920.1	206367092109827	-250683045703332	0.427993482912179	-585716969327708	470822	1.72462e+06
Csa3M134610.1	456275362101828	-208395089544024	0.142481914356635	-146260731044368	1.91527e-34	7.88387e-33
Csa3M134760.1	344251755423049	-108877556004722	0.335112626861742	-324898399157132	0.00115817995865427	0.00252787240537565
Csa3M134770.1	220940007904578	-312438526024232	0.177922227197976	-175603987733685	4.95261e-55	6.28476e-53
Csa3M134780.1	510333276588733	-550058957880954	0.44235902242271	-124346725170969	1.69434e-21	3.27731e-20
Csa3M134820.1	262625698765747	-510982902865867	136535268313596	-374249751860621	0.00018220033257847	0.000440584685758083
Csa3M134940.1	228555630797741	-121997300189591	0.347337330515377	-351235785708873	0.000444149516517581	0.00102428415529341
Csa3M135050.1	325158021288768	-790642343631015	121568000543716	-650370442957727	7836.58	32820.7
Csa3M135080.1	113719431712747	-134722004509123	0.17177658838381	-784286181118618	0.440393	2.47642
Csa3M135120.1	158011399326719	-124011396678321	0.122236417695486	-101452086879098	3.48034e-10	3.57048e-09
Csa3M135620.1	103375764595859	-243425446515998	0.62700310835532	-388236427016324	0.000103445758704887	0.000256496558889542
Csa3M135670.1	805834671043425	-416577988454294	0.317354904750013	-131265653128141	2.3194e-25	5.60794e-24
Csa3M135700.1	150911442169126	-205277132027607	0.122940285004396	-166973040627218	1.37122e-48	1.19819e-46
Csa3M135710.1	41630745000315	-609020153715026	0.82261047178852	-740350596790841	13.2635	67.1365
Csa3M135720.1	566907210044903	-620359053057234	0.40963492095618	-151441935567694	8.27636e-38	4.20638e-36
Csa3M135740.1	119062856578428	-347842797117844	0.313488371291367	-110958756040921	1.31367e-14	1.7672e-14
Csa3M135760.1	234692005816015	-371989100054063	0.220083378854578	-169021896151394	4.33505e-50	4.07393e-49
Csa3M141900.1	762342162597129	-151965815182115	0.21346568042975	-711898113439955	108.728	515.865
Csa3M142960.1	653019045174574	-35224008643935	0.335050512122309	-105130442633308	7.52253e-12	8.63314e-11
Csa3M142970.1	37478406924346	-212475576051468	0.959136539841988	-221527975658682	0.0267408684394785	0.0468853579089792
Csa3M143510.1	280554577021675	-102589625199779	0.124745929873858	-822388556512563	0.000197014	0.122163
Csa3M144110.1	193448625689676	-357647665293654	0.278007009801643	-12864699546563	7.11179e-24	1.57431e-22
Csa3M144130.1	131140581856136	-428946071600701	153044041252517	-280276231658673	0.00506669942900222	0.0100621862763169
Csa3M144210.1	119780459521139	-370615477087291	0.212621978594506	-174307228037839	4.82325e-54	5.78877e-52
Csa3M145790.1	670591049607379	-109219479617254	0.0997813411437225	-109458821023399	6.95375e-14	8.97859e-13
Csa3M146290.1	224756423752958	-13531391589807	0.133250455185258	-101548558096813	3.15276e-10	3.24444e-09
Csa3M146470.1	980024760338699	-110955700427053	0.101086601236605	-109763014157878	4.96852e-14	6.46134e-14
Csa3M146510.1	134642322692719	-109522897741616	0.162722815475956	-673064176165257	1689.16	7406.08
Csa3M147210.1	112883519690325	-10529648770302	0.187570034139106	-561371586811836	1.98027e+06	6.88534e+06
Csa3M149300.1	157241152855591	-162959384884184	0.431475265640494	-377679551670899	0.000158859048802782	0.000386125399060738
Csa3M149310.1	484669034187709	-148872128527306	0.272779944070398	-545759069768289	4.82639e+06	1.61988e+07
Csa3M149930.1	48504992033591	-21227918225193	0.261611379723651	-81142946639465	0.000488614	0.294633
Csa3M150740.1	20892540673265	-149364912203912	0.088558038331091	-16866330264169	7.95899e-50	7.37521e-48
Csa3M150770.1	101009806641236	-164538145712821	0.200753865085945	-819601384224309	0.024849	0.153129
Csa3M150820.1	413809836484287	-488827228476204	0.258966159805025	-188761044626156	1.79335e-65	3.5729e-63
Csa3M153190.1	258527960134574	-339050118553366	145934892448455	-23232971420671	0.0201631952506527	0.0361381197354042
Csa3M153750.1	667077756695937	-333511266423977	0.872209896247055	-382375008422869	0.000131437144333859	0.000322450711311842
Csa3M164480.1	637630125901434	-150250486723732	0.119040311944037	-126218156076714	1.60087e-22	3.2645e-21
Csa3M164530.1	506946598030493	-484711368122934	0.45407370469709	-106747288624934	1.33647e-12	1.59823e-11
Csa3M164540.1	557820455283213	-225353569352851	0.336685109384375	-669330371529965	2181.88	9503.61
Csa3M164550.1	706860944646513	-210945180850049	0.621425675327305	-339453597148114	0.000687450084367486	0.00154687915415105
Csa3M164570.1	111542696944517	-120993940223876	0.125413067245672	-964763424427382	5.03028e-08	4.51637e-07
Csa3M166270.1	819236788742295	-131309444509204	0.11575996845408	-113432515802121	8.01115e-16	1.14577e-14
Csa3M166280.1	259612707015248	-132411824166122	0.0948620900011341	-139583498702736	2.79838e-30	8.94898e-29
Csa3M166300.1	105476163590642	-120627982613136	0.169337058853545	-712354303480988	105.187	499.559
Csa3M167380.1	403773268084403	-45769904160508	0.26899851197763	-170149283815794	6.3651e-51	6.21627e-49
Csa3M168940.1	652481476882939	-23516819246989	0.746149498035077	-315175702843983	0.00162291257044026	0.00347894202075332
Csa3M171140.1	229439220179432	-112522537182798	0.146358252974615	-76881579887616	1.49268	8.13201
Csa3M171740.1	710314209897215	-327704498923848	0.980107205363506	-334355769583703	0.000827114929706254	0.00184427652429073
Csa3M171760.1	203991942029804	-123814181471018	0.137770146696505	-898701093378157	2.54045e-05	0.000190276
Csa3M171820.1	895958941466957	-187973257241453	0.130390639242031	-144161619525876	4.09489e-34	1.52776e-31
Csa3M172390.1	132947112341351	-133846154140208	0.484023873767444	-276528000774847	0.00568739527874084	0.011212148836172
Csa3M172400.1	241806778465871	-200284335499816	0.201914757181097	-991925198018989	3.43319e-09	3.29319e-09
Csa3M174040.1	530033158536563	-110803375837167	0.0956530973954396	-115838774544953	4.9744e-17	7.57684e-16
Csa3M175080.1	340010312230293	-145374057862147	0.150480178971518	-966067816078707	4.42922e-08	3.9893e-07
Csa3M175590.1	268575788832693	-387863928172903	0.528273025851265	-734211116586722	21.0251	104.957
Csa3M175600.1	825795342270274	-741903541862891	117047521170093	-633848145134794	23204.1	9356.3
Csa3M175610.1	170931603305085	-591224638240663	0.485794606536319	-12170259411813	4.47658e-20	8.006e-19
Csa3M175620.1	183927194916241	-442728997066534	0.29216636895534	-151533182497883	7.20358e-38	3.67992e-36
Csa3M175700.1	22036465525397	-192696894325948	0.182858642415369	-105380249891734	5.76979e-12	6.68322e-11
Csa3M176850.1	142050545503819	-124270633479815	0.0919275494850475	-135183233074247	1.21923e-27	3.3275e-26
Csa3M176860.1	570268512068794	-238767045785115	0.300408913076415	-794806796309601	0.0189443	1.0959
Csa3M177980.1	144281116549017	-16363369515017	0.172837605833124	-946748216983284	2.8667e-07	2.45121e-06
Csa3M180430.1	26817103471105	-112222085580863	0.392401599682139	-285987839172336	0.00423803488544014	0.00852011796393784
Csa3M182060.1	34353589698022	-908775736301716	120682370409678	-75303106262888	5.06198	26.4212
Csa3M182110.1	480244851641689	-190453393110161	0.286437656641509	-664903474435707	2950.21	12747.1
Csa3M182150.1	186199027900538	-553950129872377	0.464738247587184	-119196156707213	9.3539e-19	1.56209e-17
Csa3M182760.1	475105519406744	-110169886607226	0.10681201178497	-103143723974618	6.06764e-11	6.56987e-11
Csa3M183360.1	657275236685568	-100361285830963	0.134781674628318	-744621152005463	9.60588	49.1216
Csa3M184000.1	154152202025535	-287844671248647	0.506877715833896	-56787793634821	1.35659e+06	4.77263e+06
Csa3M184010.1	101466510318791	-402008318259595	0.231016496348738	-174017147958443	8.00697e-54	9.38369e-53
Csa3M184020.1	132648213466188	-11529013494947	0.165731871080517	-695642510989691	349.016	1600.7
Csa3M184580.1	499684586447552	-193730265974719	0.300001305784554	-64576474248364	10634.3	44029
Csa3M184590.1	937416917703782	-14284883396976	0.189655665382605	-753200984961782	4.99652	2.61001
Csa3M185660.1	304069105920342	-110455959768263	0.320798858981686	-344315313710542	0.000574973635773108	0.00130543586843392
Csa3M199580.1	117988765912124	-196488935933426	0.144202443913955	-136259088681375	2.80891e-28	8.02898e-27
Csa3M200200.1	715399870876096	-115147075381402	0.203674306501019	-565349048486026	1.57222e+06	5.50594e+06
Csa3M200700.1	215321075200068	-105008163936859	0.182720886594774	-574691628821496	90885.7	3.25376e+06
Csa3M200710.1	147699704560176	-434217100741813	0.201138896459692	-215879229917536	2.33263e-90	1.85892e-86
Csa3M207350.1	138972406703403	-126186904659096	0.159809790022228	-789606848501241	0.287839	1.64221
Csa3M209460.1	226066741859833	-113896197747231	0.369738674330266	-308045129316103	0.00206687157127364	0.00436580601298608
Csa3M209470.1	303928748420324	-134314156616449	0.145445273052974	-923468695799617	2.59042e-06	2.08606e-05
Csa3M214030.1	29274297014416	-129827369401314	0.14346266720378	-904955776522	1.43549e-05	0.000109617
Csa3M214590.1	103103517673283	-711128507861229	128607398586782	-552945254841908	3.21232e+06	1.09569e+07
Csa3M215590.1	318290275184333	-259535766107101	0.351059575520587	-739292656302667	14.3632	72.5184
Csa3M215620.1	137848323826919	-118020203436883	0.189287734206536	-623496308049779	45188.5	178877
Csa3M219730.1	287695293398146	-121458646378946	0.0865082046712196	-140401302790363	8.85497e-31	2.92082e-29
Csa3M223310.1	163395340867873	-100571516375987	0.15929072665019	-631370817943763	27242.7	109251
Csa3M229410.1	155067115036287	-217131347531447	0.219539168060089	-989032387478198	4.58542e-09	4.35233e-08
Csa3M229420.1	347992639516539	-57591659228007	133994633623251	-429805714383575	1.72302e+08	4.61456e+09
Csa3M229430.1	234036349582219	-531025425973919	0.650788582131973	-815972253591618	0.0335795	0.204902
Csa3M232430.1	331619216643063	-575501956156351	0.701311396779041	-820608304384467	0.0228521	0.140867
Csa3M232960.1	483364176445658	-258745628661087	0.345678150720396	-748516005775484	7.146	36.8738
Csa3M234010.1	387834915799541	-104645601352141	0.114012950740482	-917839602189906	4.3756e-07	3.44702e-06
Csa3M234020.1	217846610611164	-416923473912241	144386565933265	-288755031479134	0.00388254504017996	0.00785378666214899
Csa3M236570.1	392347869294207	-165330836564893	0.131765487110957	-125473551678727	4.1101e-22	8.21319e-21
Csa3M238100.1	177867602228775	-160973683602039	0.487671179244281	-330086522339688	0.000963871722659198	0.00212966799717635
Csa3M238730.1	124165326674965	-114918189178397	0.164896604675811	-696910584692311	318.962	1466.91
Csa3M238740.1	66374783186676	-213578745215831	0.352902866023382	-605205470906208	143010	546554
Csa3M239250.1	194759184306168	-332234069217114	0.220260109348764	-150837148950584	2.07271e-37	1.02214e-35
Csa3M251950.1	518558436051322	-322745588949709	0.197105023983893	-163742954099477	2.91868e-46	2.25383e-44
Csa3M253490.1	756030770361901	-111011495184137	0.108539814599065	-102277210988614	1.48984e-10	1.56882e-09
Csa3M271310.1	894736761147961	-107493099638659	0.259334074137674	-414496629477212	3.39864e+09	8.83841e+06
Csa3M271380.1	1911492727656	-443840336511542	0.291926412240962	-152038430885516	3.3347e-38	1.73014e-36
Csa3M278920.1	203016134893563	-187209414919865	0.206591708107301	-906180681862753	1.28307e-06	9.84694e-05
Csa3M302120.1	194878551902708	-206252997587547	0.178809343978061	-115347997480967	8.80919e-17	1.32257e-16
Csa3M337350.1	100516812929736	-150353493714527	0.240857024180696	-624243757166609	43080.4	170804
Csa3M346920.1	101178478366085	-160489439100967	0.519853353275709	-308720599933977	0.00202047525718289	0.00427460216086383
Csa3M348940.1	280480656912697	-460166670084779	0.5320200302466	-864942377961755	0.000517601	0.00355837
Csa3M354480.1	522186425544175	-136371238162034	0.239880795948014	-568495854881137	1.30844e+06	4.60975e+06
Csa3M354510.1	843597601152876	-285452854678392	0.335246782823939	-85147082478731	0.0016701	0.0110764
Csa3M355570.1	0.912052152501933	-429180229299099	188715391860997	-227421952744174	0.0229527907278159	0.040709378587223
Csa3M359120.1	105209856646842	-111251703939645	0.15757164198458	-706038869294337	166.037	778.162
Csa3M374210.1	437532925510037	-140463104367275	0.142486494844702	-985799422747875	6.33012e-09	5.97136e-08
Csa3M389850.1	330990887415605	-244403546780877	0.451646747791563	-541138728388829	6.25384e+06	2.07936e+07
Csa3M391390.1	400365579140728	-493570414051471	0.591643365635118	-834236370624444	0.00728201	0.0464849
Csa3M403980.1	569642441422708	-102353308331734	0.138385635537649	-739623790677959	14.0097	70.8171
Csa3M416130.1	301130491079708	-10282661902667	0.12753555220023	-806258468738447	0.074698	0.443711
Csa3M417720.1	461772035298403	-626219181206416	128736462606344	-486434976173997	1.14834e+07	3.43055e+08
Csa3M418720.1	266509748401932	-118724390098714	0.167897810116131	-707122922071434	153.567	721.245
Csa3M418790.1	545554660387544	-200345693435526	0.264143544881199	-758472797529971	3.33185	17.6591
Csa3M423830.1	18318764362081	-100649996591798	0.148239775555164	-678967545753895	112.386	4985.68
Csa3M435010.2	108619226150113	-239503464398119	0.556777328534281	-430160231251897	1.69567e+09	4.54499e+09
Csa3M446120.1	392750582645419	-343949774161132	0.301835299091896	-11395279982028	4.41409e-16	6.38648e-15
Csa3M462670.1	357270845456096	-10882100074938	0.126437893488736	-860667619071608	7.52095e-05	0.00510702
Csa3M481240.1	338061984050847	-162891887629692	0.152281064568224	-106967920201736	1.05363e-12	1.27298e-11
Csa3M497370.1	481208254665109	-176597125636697	0.310656819313548	-568463702251634	1.31091e+06	4.6168e+06
Csa3M502410.1	10786220713771	-120380970061483	0.447172550614523	-26920473963809	0.00710148522700331	0.0137642659964575
Csa3M516520.1	778790995488885	-552047405232196	0.649825260559304	-849532079988779	0.00197387	0.0130303
Csa3M516530.1	471677535630687	-185898267613474	0.288090769206621	-645276723462621	10982.6	45433.2
Csa3M523580.1	293631808958265	-137494819103063	0.222423836271357	-618165846826414	63431.6	248623
Csa3M535090.1	137502762231655	-319174098741032	0.417591592068796	-764321180797265	2.11869	11.4083
Csa3M535100.1	969087073822894	-705966822549749	125746898133223	-561418876354158	1.97487e+06	6.86893e+06
Csa3M550680.1	631810186207027	-142471759065456	0.245242568925213	-580942206281091	626889	2.27041e+06
Csa3M566330.1	371688959541956	-268781642500751	0.143367376764759	-187477547937405	2.01938e-64	3.69102e-62
Csa3M567330.1	422626874202106	-420358653064406	0.246948958166049	-170220865148075	5.63271e-51	5.52811e-49
Csa3M576840.1	330786736532432	-254255989648793	0.174116558316333	-146026312550276	2.70212e-35	1.1077e-32
Csa3M576850.1	951393589358131	-180929873147079	0.556818343883392	-324935187812291	0.00115668299747352	0.00252488170906814
Csa3M585880.1	490116722227968	-162402999222929	0.136514301461755	-118964092028428	1.2355e-18	2.04782e-17
Csa3M585890.1	602526658546587	-511490808947477	127700262518174	-400540138963835	6.19123e+09	0.000156831267942375
Csa3M588480.1	154156885420002	-140252444444102	0.124109458464105	-113007055368521	1.30168e-15	1.83794e-14
Csa3M588490.1	229023133747833	-363065133520681	145308040692941	-249858942278285	0.0124688679717352	0.0231710900663072
Csa3M588510.1	298950891965124	-490686363205946	143907248765471	-340974042249691	0.000650247365757008	0.00146747601585601
Csa3M589580.1	848346457812933	-167803991272842	0.204005013579815	-822548369416373	0.0194405	0.120658
Csa3M589590.1	186386729121076	-407809339723089	0.2121036554546	-192268887987354	2.20464e-68	5.29193e-66
Csa3M592100.1	350416900423834	-150037507004598	0.156817855415698	-956762905645367	1.09385e-07	9.58348e-07
Csa3M592110.1	388639220107353	-149062407779715	0.123202555501761	-120989704452668	1.06944e-19	1.87888e-18
Csa3M592690.1	174608881541562	-608092800806299	0.414552466886916	-146686571514765	1.02351e-34	4.31106e-33
Csa3M593190.1	143759581481783	-762366559787525	124023029649649	-614697578297454	78974.2	307545
Csa3M597250.1	821274576519148	-176990693785082	0.127195475049919	-139148577192405	5.14622e-30	1.62228e-28
Csa3M597330.1	134231939210146	-120225337430797	0.0918061928375138	-130955585581881	3.49097e-25	8.29959e-24
Csa3M598370.1	32921782371539	-599612922419648	0.7961578721222	-753133195582615	5.02253	26.2291
Csa3M598380.1	186804488831045	-101785990606475	0.339215298534671	-300063089861117	0.00269420925834392	0.0055855079140464
Csa3M598390.1	241238399366502	-115421751716198	0.35118074303699	-328667656199019	0.00101377198927685	0.00223274147052428
Csa3M600010.1	136278176155351	-127094713421989	0.14905542375286	-852667485838807	0.00150614	0.0100123
Csa3M603590.1	5195775312015	-249119020997077	104306669550698	-238833261641043	0.0169250161095306	0.0307970678555282
Csa3M603600.1	175975603475233	-343511725177932	151436325975806	-226835749589444	0.0233074261752389	0.0413015966992159
Csa3M606620.1	166588421294478	-348622029737088	0.25071269260257	-139052405412009	5.88686e-30	1.84409e-28
Csa3M607130.1	265182163509719	-233732956947978	0.164339907288897	-142225318733503	6.64062e-32	2.32515e-30
Csa3M623950.1	137032649140949	-12454031559291	0.0916160564439025	-135937214967517	4.36318e-29	1.23653e-26
Csa3M623960.1	384219323045345	-100212600884408	0.108322966833188	-925127918982592	2.21822e-06	1.79494e-05
Csa3M624050.2	348150704185781	-238256651815534	1071168213313	-222426924972534	0.0261303343112035	0.0458956757896595
Csa3M624070.2	148723186348855	-436137973813072	0.726230652146286	-600550214348733	190741	721954
Csa3M625650.1	912373805099913	-226165619189041	0.155560260327816	-145387786515937	6.88094e-35	2.6933e-34
Csa3M626150.1	823581797407179	-140144452891941	0.554071481839235	-252935690584062	0.0114271759655539	0.0213568130170478
Csa3M627680.1	316881370710644	-113373504503114	0.11319685506515	-10015605507579	1.30162e-09	1.28251e-08
Csa3M630240.1	413277687968725	-227555800897179	0.185320699351787	-122790277445057	1.17401e-20	2.15375e-19
Csa3M630280.1	268786988476471	-399982181074535	0.430035756502538	-930113775485957	1.38951e-06	1.13549e-06
Csa3M636950.1	578337232005805	-216991267516772	0.73273929805134	-296137068250389	0.00306273079735929	0.0062925426086201
Csa3M643770.1	37615021268662	-490095426054411	0.349807822829789	-14010419266492	1.34608e-30	4.38202e-29
Csa3M646530.1	274379457364575	-437408855160959	0.234842239597566	-186256465578985	1.99074e-63	3.41909e-61
Csa3M646540.1	781289978393913	-69283814088786	124559967766421	-556228580748427	2.66264e+06	91587.9
Csa3M646670.1	352126257117549	-140917382382552	0.289769939405506	-486307802222893	1.15574e+08	3.45215e+07
Csa3M651820.1	518380675475043	-309768614831321	0.200031883964986	-154859619722196	4.31559e-40	2.48495e-38
Csa3M656500.1	191275068274999	-126140493206425	0.135018606453573	-934245260854467	9.4128e-07	7.76848e-06
Csa3M659030.1	204759590213967	-162438892239482	0.139950520121361	-116068802101357	3.80237e-17	5.83176e-16
Csa3M664590.1	239291425868502	-123281753857609	0.137029943635553	-899670178552295	2.326e-05	0.000174872
Csa3M665100.1	478286786451473	-237347918582027	0.325353203900293	-729508471829169	29.8471	147.774
Csa3M680630.1	310699072948535	-438374229953181	13722741731627	-319450907498211	0.00140068881357309	0.00302732948934875
Csa3M684670.1	299064692904144	-106708789834068	0.342444597176675	-311608916343962	0.00183266850098716	0.00389796674977765
Csa3M686210.1	420502490261003	-103719384378333	0.117013748954293	-886386303363781	7.72887e-05	0.000562184
Csa3M689790.2	188611354320667	-117678911301541	0.381740426614402	-308269449859471	0.00205135628434257	0.00433487179178585
Csa3M690840.1	331578805362106	-869761060945376	122744872140329	-708592583770841	138.118	651.295
Csa3M695850.1	160468380637608	-353144663795951	144978153722499	-243584743444796	0.0148569492904032	0.0272907063168637
Csa3M696850.1	262878390390789	-104106919338974	0.120321205314882	-865241659327835	0.000504202	0.00346865
Csa3M702610.1	56584724937157	-134998247764011	0.236373217454659	-571123282145561	1.12161e+06	3.98056e+06
Csa3M705670.1	461998433281228	-116718924005226	0.228715401967606	-510323847896163	3.3389e+07	1.0456e+08
Csa3M710180.1	157677300798149	-308838630133888	0.194414456108725	-158855795147853	7.97574e-44	5.35019e-41
Csa3M710730.1	249011387478528	-145180195412593	0.144872413492006	-10021245033003	1.22944e-10	1.21499e-08
Csa3M715370.1	875015303147821	-514196661439992	110776690189515	-464174060951192	3.45486e+08	9.89381e+08
Csa3M717370.1	101458430507273	-223700765436903	0.178937928559811	-125015846130201	7.31779e-22	1.44349e-20
Csa3M727990.1	141172469670073	-349256354112323	0.331847855868888	-105245927594697	6.65486e-12	7.66386e-11
Csa3M728000.1	115958428393934	-732886128032872	123187548006254	-594935234846676	269206	1.00759e+06
Csa3M728010.1	465603212480398	-210618696083068	0.152498777127949	-138111727877237	2.18249e-29	6.67923e-28
Csa3M728020.1	269544729373023	-214919944443828	0.177057406449994	-121384328819098	6.60795e-20	1.16711e-18
Csa3M730710.1	708881504266415	-134652455635116	0.142746219863459	-943299624774056	3.98539e-07	3.3673e-06
Csa3M730740.1	548348968996287	-250076487238036	0.840686668720957	-297466935711624	0.00293304501986593	0.00604354699873709
Csa3M730750.1	934986545939288	-227712670328656	0.244901212749695	-929814384224361	1.42919e-06	1.16743e-05
Csa3M730820.1	491090447435965	-334516869765965	0.322294496184039	-103792299814809	3.08251e-11	3.38923e-10
Csa3M730910.1	853954804219973	-34751980468226	0.18520099088727	-1876446789066	1.47467e-64	2.72035e-62
Csa3M730920.1	845937016961312	-257066819414275	0.174584289355656	-147245104564128	4.48707e-35	1.91837e-33
Csa3M730930.1	176000468194366	-123858988160276	0.131361666068784	-942885332281189	4.14596e-07	3.49704e-06
Csa3M730950.1	243455373470503	-171913290839226	0.150851599618324	-113961861375147	4.3684e-16	6.32497e-15
[truncated: 1,645 more rows]

## Sheet: DM4_1_2_sig_down
	baseMean	log2FoldChange	lfcSE	stat	pvalue	padj
[truncated: 2,285 more rows]

[truncated: 2 more sheets: DM4_1_3_sig_up, DM4_1_3_sig_down]
