# Supplementary material for: Analysis of QTL DM4.1 for Downy Mildew Resistance in Cucumber Reveals Multiple subQTL: A Novel RLK as Candidate Gene for the Most Important subQTL
Source: Front Plant Sci. 2020 Oct 22;11:569876. doi: 10.3389/fpls.2020.569876 (PMC7649820; doi:10.3389/fpls.2020.569876)
Supplement: Supplementary Table 5 — GO term enrichment. GO-term enrichment was performed on DEGs in genotypes NIL DM4.1.1/.2 and NIL DM4.1.3 (both up- and downregulated genes). Lists are given for GO-terms significantly enriched in either of the four DEG lists (up- and downregulated upon DM inoculation, in both NILs). [file Table_5.xlsx]

## Sheet: GOterms_up_NILDM4-1-1_2
GO.ID	Term	Annotated	Significant	Expected	p
GO:0009658	chloroplast organization	152	43	11.83	3.8e-10
GO:0009768	photosynthesis, light harvesting in photosystem I	20	11	1.56	5.3e-08
GO:0015995	chlorophyll biosynthetic process	59	16	4.59	4.6e-07
GO:0015979	photosynthesis	212	58	16.5	8.2e-07
GO:0007169	transmembrane receptor protein tyrosine kinase signaling pathway	149	29	11.6	3.6e-06
GO:0009416	response to light stimulus	712	74	55.42	9e-05
GO:0000413	protein peptidyl-prolyl isomerization	45	12	3.5	0.00012
GO:0009773	photosynthetic electron transport in photosystem I	17	7	1.32	0.00017
GO:0045490	pectin catabolic process	75	16	5.84	0.00018
GO:0051253	negative regulation of RNA metabolic process	215	11	16.73	0.00048
GO:0042793	plastid transcription	11	5	0.86	0.00088
GO:0009904	chloroplast accumulation movement	12	5	0.93	0.00141
GO:0009834	plant-type secondary cell wall biogenesis	64	13	4.98	0.00168
GO:0010207	photosystem II assembly	18	6	1.4	0.0018
GO:0042548	regulation of photosynthesis, light reaction	29	5	2.26	0.00199
GO:0019740	nitrogen utilization	19	7	1.48	0.00214
GO:0016042	lipid catabolic process	200	21	15.57	0.00312
GO:0009903	chloroplast avoidance movement	14	5	1.09	0.00313
GO:0009958	positive gravitropism	33	8	2.57	0.00315
GO:0048829	root cap development	20	6	1.56	0.00329
GO:0010588	cotyledon vascular tissue pattern formation	21	6	1.63	0.00431
GO:0010497	plasmodesmata-mediated intercellular transport	15	5	1.17	0.0044
GO:0071554	cell wall organization or biogenesis	593	67	46.16	0.00441
GO:0006782	protoporphyrinogen IX biosynthetic process	10	4	0.78	0.00524
GO:0071370	cellular response to gibberellin stimulus	79	10	6.15	0.00604
GO:0048640	negative regulation of developmental growth	9	3	0.7	0.00605
GO:0010020	chloroplast fission	23	6	1.79	0.00701
GO:0042335	cuticle development	30	7	2.34	0.00707
GO:0010440	stomatal lineage progression	6	3	0.47	0.00787
GO:0007017	microtubule-based process	144	12	11.21	0.00884
GO:0050826	response to freezing	18	5	1.4	0.01031
GO:0006949	syncytium formation	18	5	1.4	0.01031
GO:0010114	response to red light	59	10	4.59	0.01076
GO:0019430	removal of superoxide radicals	13	4	1.01	0.01478
GO:0006855	drug transmembrane transport	101	17	7.86	0.01507
GO:0019932	second-messenger-mediated signaling	25	5	1.95	0.01719
GO:0019755	one-carbon compound transport	9	3	0.7	0.01721
GO:0007154	cell communication	1674	129	130.3	0.0173
GO:0010311	lateral root formation	52	9	4.05	0.01789
GO:0006546	glycine catabolic process	8	3	0.62	0.01957
GO:0009821	alkaloid biosynthetic process	8	3	0.62	0.01957
GO:0009767	photosynthetic electron transport chain	67	13	5.22	0.01991
GO:0006810	transport	2193	162	170.7	0.02375
GO:0006633	fatty acid biosynthetic process	200	19	15.57	0.02593
GO:0006352	DNA-templated transcription, initiation	52	7	4.05	0.02595
GO:0034599	cellular response to oxidative stress	61	9	4.75	0.02758
GO:0006836	neurotransmitter transport	9	3	0.7	0.02768
GO:0046654	tetrahydrofolate biosynthetic process	9	3	0.7	0.02768
GO:0042372	phylloquinone biosynthetic process	9	3	0.7	0.02768
GO:0007267	cell-cell signaling	16	4	1.25	0.03121
GO:0010088	phloem development	16	4	1.25	0.03121
GO:0033014	tetrapyrrole biosynthetic process	70	19	5.45	0.03214
GO:0010305	leaf vascular tissue pattern formation	32	6	2.49	0.03464
GO:0000271	polysaccharide biosynthetic process	179	19	13.93	0.0371
GO:2000377	regulation of reactive oxygen species metabolic process	41	7	3.19	0.03716
GO:0006814	sodium ion transport	46	6	3.58	0.03729
GO:0034605	cellular response to heat	21	4	1.63	0.03729
GO:0014070	response to organic cyclic compound	317	27	24.67	0.03729
GO:0010189	vitamin E biosynthetic process	10	3	0.78	0.0373
GO:0007050	cell cycle arrest	10	3	0.78	0.0373
GO:0006418	tRNA aminoacylation for protein translation	51	8	3.97	0.04208
GO:0010143	cutin biosynthetic process	18	4	1.4	0.04639
GO:0010025	wax biosynthetic process	26	5	2.02	0.0473
GO:0000038	very long-chain fatty acid metabolic process	22	4	1.71	0.04838
GO:0009809	lignin biosynthetic process	88	10	6.85	0.04977

## Sheet: GOterms_down_NILDM4-1-1_2
GO.ID	Term	Annotated	Significant	Expected	p
GO:0051289	protein homotetramerization	7	3	0.28	0.0021
GO:0006486	protein glycosylation	79	10	3.22	0.0027
GO:0046777	protein autophosphorylation	133	13	5.41	0.003
GO:0009058	biosynthetic process	4620	176	188.08	0.0031
GO:0007338	single fertilization	8	3	0.33	0.0032
GO:0006468	protein phosphorylation	999	63	40.67	0.0048
GO:0006904	vesicle docking involved in exocytosis	32	5	1.3	0.0089
GO:0031668	cellular response to extracellular stimulus	167	8	6.8	0.0094
GO:0030308	negative regulation of cell growth	12	3	0.49	0.0112
GO:0044093	positive regulation of molecular function	96	9	3.91	0.0151
GO:0009306	protein secretion	24	4	0.98	0.0151
GO:0009611	response to wounding	301	23	12.25	0.0159
GO:0034440	lipid oxidation	85	8	3.46	0.0201
GO:0030148	sphingolipid biosynthetic process	21	4	0.85	0.0211
GO:0045944	positive regulation of transcription by RNA polymerase II	25	4	1.02	0.0212
GO:0052544	defense response by callose deposition in cell wall	15	3	0.61	0.0212
GO:0008219	cell death	234	20	9.53	0.0215
GO:0008152	metabolic process	10182	424	414.5	0.0251
GO:0015749	monosaccharide transmembrane transport	16	3	0.65	0.0253
GO:0071806	protein transmembrane transport	87	5	3.54	0.0258
GO:0006144	purine nucleobase metabolic process	16	4	0.65	0.0302
GO:1904062	regulation of cation transmembrane transport	7	2	0.28	0.0303
GO:0051346	negative regulation of hydrolase activity	7	2	0.28	0.0303
GO:0046477	glycosylceramide catabolic process	7	2	0.28	0.0303
GO:0016093	polyprenol metabolic process	7	2	0.28	0.0303
GO:0046084	adenine biosynthetic process	7	2	0.28	0.0303
GO:0006506	GPI anchor biosynthetic process	18	3	0.73	0.0347
GO:0006024	glycosaminoglycan biosynthetic process	8	2	0.33	0.0394
GO:0010941	regulation of cell death	88	9	3.58	0.0405
GO:0010604	positive regulation of macromolecule metabolic process	344	18	14	0.0405
GO:0045937	positive regulation of phosphate metabolic process	43	5	1.75	0.0406
GO:0007265	Ras protein signal transduction	7	2	0.28	0.0407
GO:0050777	negative regulation of immune response	15	2	0.61	0.0407
GO:0010921	regulation of phosphatase activity	17	2	0.69	0.0407
GO:0045935	positive regulation of nucleobase-containing compound metabolic process	245	10	9.97	0.0408
GO:0001666	response to hypoxia	64	6	2.61	0.0436
GO:0030433	ubiquitin-dependent ERAD pathway	20	3	0.81	0.0457
GO:0032147	activation of protein kinase activity	34	4	1.38	0.048
GO:0007031	peroxisome organization	32	4	1.3	0.0491
GO:0006474	N-terminal protein amino acid acetylation	9	2	0.37	0.0493
GO:0002098	tRNA wobble uridine modification	9	2	0.37	0.0493
GO:0018401	peptidyl-proline hydroxylation to 4-hydroxy-L-proline	9	2	0.37	0.0493

## Sheet: GOterms_up_NILDM4-1-3
GO.ID	Term	Annotated	Significant	Expected	p
GO:0051865	protein autoubiquitination	19	4	0.24	8.3e-05
GO:0009408	response to heat	189	11	2.39	0.0004
GO:0010200	response to chitin	144	8	1.82	0.00049
GO:0009939	positive regulation of gibberellic acid mediated signaling pathway	7	2	0.09	0.00319
GO:0009611	response to wounding	301	10	3.8	0.00504
GO:0043447	alkane biosynthetic process	9	2	0.11	0.00539
GO:0034605	cellular response to heat	21	3	0.27	0.00663
GO:0009094	L-phenylalanine biosynthetic process	11	2	0.14	0.00809
GO:0009733	response to auxin	371	8	4.68	0.01239
GO:0010497	plasmodesmata-mediated intercellular transport	15	2	0.19	0.01495
GO:0046739	transport of virus in multicellular host	15	2	0.19	0.01495
GO:0009698	phenylpropanoid metabolic process	191	7	2.41	0.01654
GO:0006833	water transport	25	3	0.32	0.01681
GO:0007267	cell-cell signaling	16	2	0.2	0.01694
GO:0080167	response to karrikin	165	6	2.08	0.01844
GO:0006633	fatty acid biosynthetic process	200	6	2.52	0.01931
GO:0010207	photosystem II assembly	18	2	0.23	0.02125
GO:0006949	syncytium formation	18	2	0.23	0.02125
GO:0001944	vasculature development	20	2	0.25	0.02595
GO:0005992	trehalose biosynthetic process	20	2	0.25	0.02595
GO:0005975	carbohydrate metabolic process	966	16	12.19	0.02797
GO:0010162	seed dormancy process	22	2	0.28	0.03104
GO:2000022	regulation of jasmonic acid mediated signaling pathway	24	2	0.3	0.03648
GO:0016042	lipid catabolic process	200	6	2.52	0.04164
GO:0010025	wax biosynthetic process	26	2	0.33	0.04226

## Sheet: GOterms_down_NILDM4-1-3
GO.ID	Term	Annotated	Significant	Expected	p
GO:0070828	heterochromatin organization	13	2	0.08	0.0029
GO:0010233	phloem transport	16	2	0.1	0.0044
GO:0009873	ethylene-activated signaling pathway	181	5	1.13	0.0056
GO:0045934	negative regulation of nucleobase-containing compound metabolic process	240	4	1.5	0.0062
GO:0010941	regulation of cell death	88	3	0.55	0.0062
GO:0010119	regulation of stomatal movement	69	3	0.43	0.0092
GO:0008361	regulation of cell size	30	2	0.19	0.015
GO:0006334	nucleosome assembly	35	2	0.22	0.0202
GO:0006355	regulation of transcription, DNA-templated	1995	22	12.48	0.0205
GO:0044093	positive regulation of molecular function	96	2	0.6	0.0308
GO:0009786	regulation of asymmetric cell division	6	1	0.04	0.0369
GO:0043266	regulation of potassium ion transport	6	1	0.04	0.0369
GO:0046578	regulation of Ras protein signal transduction	6	1	0.04	0.0369
GO:0048281	inflorescence morphogenesis	6	1	0.04	0.0369
GO:0006486	protein glycosylation	79	3	0.49	0.0386
GO:0007049	cell cycle	459	4	2.87	0.0394
GO:0009648	photoperiodism	97	3	0.61	0.0424
GO:1904062	regulation of cation transmembrane transport	7	1	0.04	0.043
GO:0016093	polyprenol metabolic process	7	1	0.04	0.043
GO:0051346	negative regulation of hydrolase activity	7	1	0.04	0.043
GO:0048587	regulation of short-day photoperiodism, flowering	7	1	0.04	0.043
GO:0042542	response to hydrogen peroxide	54	2	0.34	0.0449
GO:0006342	chromatin silencing	55	2	0.34	0.0464
GO:0006333	chromatin assembly or disassembly	49	3	0.31	0.0482
GO:0048766	root hair initiation	8	1	0.05	0.049
GO:0006140	regulation of nucleotide metabolic process	8	1	0.05	0.049
GO:0006024	glycosaminoglycan biosynthetic process	8	1	0.05	0.049
GO:2000104	negative regulation of DNA-dependent DNA replication	8	1	0.05	0.049
GO:0006516	glycoprotein catabolic process	8	1	0.05	0.049
