# Supplementary material for: Analysis of QTL DM4.1 for Downy Mildew Resistance in Cucumber Reveals Multiple subQTL: A Novel RLK as Candidate Gene for the Most Important subQTL
Source: Front Plant Sci. 2020 Oct 22;11:569876. doi: 10.3389/fpls.2020.569876 (PMC7649820; doi:10.3389/fpls.2020.569876)
Supplement: Supplementary Table 7 — Polymorphisms in fine-mapped DM4.1.2 interval. SNPs and indels in the fine-mapped DM4.1.2 interval were determined using the SAMtools mpileup command, and annotated using SnpEff. Non-synonymous SNPs are given. [file Table_7.xlsx]

## Sheet: Sheet1
Chromosome	Position	Reference Allele	Allele in NIL DM4.1.2	Effect on encoded protein	Gene ID	Putative gene function
Chr4	15416150	C	A	Val -> Phe	Csa4M410830.1	Wall-associated protein kinase
Chr4	15642519	G	A	Val -> Ile	Csa4M416480.1	NADH-cytochrome b5 reductase
Chr4	15672216	T	C	Thr -> Ala	Csa4M416990.1	F-Box protein SKIP24
Chr4	15672866	C	A	Arg -> Ile	Csa4M416990.1	F-Box protein SKIP24
