# Supplementary material for: Analysis of QTL DM4.1 for Downy Mildew Resistance in Cucumber Reveals Multiple subQTL: A Novel RLK as Candidate Gene for the Most Important subQTL
Source: Front Plant Sci. 2020 Oct 22;11:569876. doi: 10.3389/fpls.2020.569876 (PMC7649820; doi:10.3389/fpls.2020.569876)
Supplement: Supplementary Table 8 — In silico detection 551 bp insertion allele CsLRK10L2 in a collection of 115 resequenced cucumber accessions. The collection of 115 resequenced cucumber accessions (Qi et al., 2013) was probed in silico for reads containing evidence for presence or absence of the 551 bp insertion allele identified in NIL DM4.1. For each individual in which the 115 bp insertion allele could be identified, SRR number of the resequencing data, PI/CGN number of the accession, accession names, country of origin and “type” (Eurasia, East Asia, India or Xishuangbanna) is defined by Qi et al. (2013) is given. [file Table_8.xlsx]

## Sheet: Lines containing 551 bp fragmen
SRR number	Type	Subspecies	Number (PI, CGN etc.)	Name	Country of Origin
SRR543205	India	Hardwickii	PI 215589	-	India
SRR543208	India	Hardwickii	?	-	India
SRR543209	India	Hardwickii	?	-	India
SRR543211	India	Hardwickii	?	-	India
SRR543212	India	Hardwickii	?	-	India
SRR543213	India	Hardwickii	CUS 233	-	India
SRR543215	India	Hardwickii	PI 214155	-	India
SRR543255	Eurasia	Sativus	PI 326594	Kecskemeti Hamvas	Hungary
SRR543260	Eurasia	Sativus	PI 263047	Altaisky Ranny (Altaiski Rannii 166)	Russia
SRR543266	Eurasia	Sativus	PI 172843	8181	Turkey
SRR543270	Eurasia	Sativus	CGN19655	SC 53-B (6)	US
SRR543271	Eurasia	Sativus	CGN19844	2163	US
SRR543272	Eurasia	Sativus	PI 234517/CGN20898	SC 50	US
SRR543273	Eurasia	Sativus	CGN21626	National Pickle	US
SRR543278	Eurasia	Sativus	CGN21616	Rasht	Iran
SRR543279	Eurasia	Sativus	CGN21684	WJR2930	Iraq
SRR543281	India	Sativus	PI 482412	TGR 580	Zimbabwe
SRR543282	Eurasia	Sativus	CGN21691	N2/81	Congo
SRR543283	India	Sativus	PI 500361	Inyangu	Zambia
SRR543284	India	Sativus	PI 500359	ZM 1065	Zambia
SRR543285	India	Sativus	PI 500365	Chibimbi	Zambia
SRR543286	India	Sativus	CGN23002	JL-14 Dhillon	India
SRR543287	India	Sativus	PI 605988	USM 411	India
SRR543288	India	Sativus	PI 605991	USM 414	India
SRR543289	India	Sativus	PI 175120	10382	India
SRR543291	India	Sativus	PI 606033	Poona Kheera	India
SRR543292	India	Sativus	PI 606039	KSM 588	India
SRR543293	India	Sativus	PI 605943	USM 307	India
SRR543294	India	Sativus	PI 605957	USM 321	India
SRR543296	India	Sativus	CGN20890	Ketimun Tjarang/Putih	Indonesia
SRR543297	India	Sativus	CGN20517	Yellow 1	Sri Lanka
SRR543298	India	Sativus	PI 163213	8288	Pakistan
