# Supplementary material for: Analysis of QTL DM4.1 for Downy Mildew Resistance in Cucumber Reveals Multiple subQTL: A Novel RLK as Candidate Gene for the Most Important subQTL
Source: Front Plant Sci. 2020 Oct 22;11:569876. doi: 10.3389/fpls.2020.569876 (PMC7649820; doi:10.3389/fpls.2020.569876)
Supplement: Supplementary Table 9 — BLAST output CsLRK10L protein domains. Galacturonan binding (GUB), WAK-associated (WAK) and protein kinase domains of CsLRK10L1 and CsLRK10L2 were used as BLASTp queries against translated Arabidopsis and cucumber genomes. Tabular BLAST output is given. [file Table_9.xlsx]

## Sheet: CsLRK10L1 Kinase cucumber
qseqid	sseqid	pident	length	mismatch	gapopen	qstart	qend	sstart	send	evalue	bitscore
RLK1_Kinase_domain	Csa4M410830.1	100	295	0	0	1	295	341	635	0	611
RLK1_Kinase_domain	Csa1M024230.1	72822	287	78	0	1	287	131	417	2.66E-159	451
RLK1_Kinase_domain	Csa5M610360.1	69625	293	89	0	2	294	295	587	1.14E-150	436
RLK1_Kinase_domain	Csa1M042520.1	67698	291	94	0	2	292	74	364	4.67E-149	423
RLK1_Kinase_domain	Csa1M042480.1	66323	291	98	0	2	292	340	630	1.75E-142	414

## Sheet: CsLRK10L1 Kinase Arabidopsis
qseqid	sseqid	pident	length	mismatch	gapopen	qstart	qend	sstart	send	evalue	bitscore
RLK1_Kinase_domain	AT5G38210.1	69831	295	87	1	1	295	346	638	1.88E-151	439
RLK1_Kinase_domain	AT1G18390.1	68151	292	93	0	1	292	324	615	1.84E-149	433
RLK1_Kinase_domain	AT1G66880.1	70408	294	85	1	1	294	955	1246	3.67E-145	439
RLK1_Kinase_domain	AT1G25390.1	66667	294	97	1	2	294	278	571	1.16E-142	415

## Sheet: CsLRK10L2 Kinase Cucumber
qseqid	sseqid	pident	length	mismatch	gapopen	qstart	qend	sstart	send	evalue	bitscore
RLK2_Kinase_Domain	Csa5M610370.1	56393	305	123	4	11	308	281	582	9.96E-112	337
RLK2_Kinase_Domain	Csa1M042500.1	55.96	302	122	3	13	308	313	609	2.57E-109	330
RLK2_Kinase_Domain	Csa1M042510.1	54785	303	125	5	13	308	340	637	5.13E-106	323

## Sheet: CsLRK10L2 Kinase Arabidopsis
qseqid	sseqid	pident	length	mismatch	gapopen	qstart	qend	sstart	send	evalue	bitscore
RLK2_Kinase_Domain	AT1G66920.1	58389	298	116	5	14	308	287	579	9.26E-117	348
RLK2_Kinase_Domain	AT1G70250.1	58528	299	117	5	14	308	447	742	1.10E-116	353
RLK2_Kinase_Domain	AT1G66980.1	57239	297	123	2	14	308	793	1087	3.66E-116	360
RLK2_Kinase_Domain	AT5G38260.1	56566	297	124	3	14	308	309	602	5.73E-116	347
RLK2_Kinase_Domain	AT1G66910.1	56902	297	123	3	14	308	336	629	6.42E-116	348
RLK2_Kinase_Domain	AT5G38280.1	58389	298	118	4	14	308	319	613	1.89E-115	347
RLK2_Kinase_Domain	AT4G18250.1	58609	302	115	5	14	308	507	805	5.83E-112	343
RLK2_Kinase_Domain	AT1G67000.1	56863	306	119	6	14	308	544	847	7.03E-112	343
RLK2_Kinase_Domain	AT5G39030.1	55932	295	125	3	16	308	488	779	3.19E-110	337
RLK2_Kinase_Domain	AT5G39020.1	54209	297	129	3	14	308	484	775	7.35E-108	331
RLK2_Kinase_Domain	AT1G66930.1	55333	300	126	5	14	308	334	630	2.18E-107	326
RLK2_Kinase_Domain	AT5G38240.1	55235	277	117	3	32	308	287	556	4.62E-105	318
RLK2_Kinase_Domain	AT5G38250.1	57353	272	105	4	38	307	285	547	9.47E-102	309

## Sheet: CsLRK10L GUB Cucumber
qseqid	sseqid	pident	length	mismatch	gapopen	qstart	qend	sstart	send	evalue	bitscore
RLK2_GUB_domain	Csa4M410830.1	92473	93	7	0	1	93	35	127	2.62e-57	186
RLK2_GUB_domain	Csa4M410840.1	48936	94	45	2	1	93	36	127	5.12e-26	96.3
RLK2_GUB_domain	Csa2M404850.1	39286	84	47	2	1	84	349	428	1.91e-16	72.0
RLK2_GUB_domain	Csa1M042510.1	37209	86	50	3	1	84	38	121	1.64e-13	63.5
RLK2_GUB_domain	Csa1M042500.1	34118	85	54	2	1	84	38	121	5.91e-13	62.0
RLK2_GUB_domain	Csa1M042540.1	32941	85	55	2	1	84	37	120	2.56e-12	60.1
RLK2_GUB_domain	Csa1M042480.1	39474	76	43	3	1	75	34	107	1.30e-11	58.2
RLK2_GUB_domain	Csa1M042490.1	29412	85	58	2	1	84	148	231	8.60e-10	53.1
RLK2_GUB_domain	Csa1M042530.1	35000	60	38	1	1	59	35	94	1.55e-06	43.5

## Sheet: CsLRK10L GUB Arabidopsis
qseqid	sseqid	pident	length	mismatch	gapopen	qstart	qend	sstart	send	evalue	bitscore
RLK2_GUB_domain	AT1G66920.1	43617	94	48	3	2	93	39	129	1.25e-20	84.3
RLK2_GUB_domain	AT1G66880.1	42391	92	50	2	2	93	26	114	1.59e-19	81.3
RLK2_GUB_domain	AT5G38210.1	37234	94	54	3	2	93	44	134	1.80e-18	78.2
RLK2_GUB_domain	AT5G38250.1	39362	94	52	3	2	93	43	133	1.66e-16	72.4
RLK2_GUB_domain	AT1G66940.1	39785	93	52	3	2	93	39	128	1.76e-15	69.3
RLK2_GUB_domain	AT1G67000.1	38298	94	53	4	2	93	40	130	1.06e-14	67.4
RLK2_GUB_domain	AT5G38240.1	37234	94	56	2	2	93	43	135	1.29e-14	67.0
RLK2_GUB_domain	AT1G67025.1	35556	90	54	3	5	93	14	100	3.56e-11	56.6
RLK2_GUB_domain	AT1G66930.1	36842	76	45	2	1	76	76	148	4.09e-11	57.0
RLK2_GUB_domain	AT5G38260.1	30380	79	52	2	2	80	43	118	2.84e-10	54.7
RLK2_GUB_domain	AT1G66910.1	32468	77	48	3	2	77	44	117	2.32e-07	46.6
RLK2_GUB_domain	AT1G18390.1	31915	47	30	2	10	54	50	96	3.11e-04	37.7
RLK2_GUB_domain	AT1G69910.1	35000	40	23	1	10	49	45	81	0.001	35.8

## Sheet: CsLRK10L WAK Cucumber
qseqid	sseqid	pident	length	mismatch	gapopen	qstart	qend	sstart	send	evalue	bitscore
RLK2_WAK_domain	Csa4M410830.1	94286	70	4	0	2	71	160	229	2.95e-41	140
RLK2_WAK_domain	Csa4M410840.1	39130	69	37	2	3	70	167	231	2.34e-07	45.1
RLK2_WAK_domain	Csa2M404850.1	30882	68	47	0	3	70	482	549	1.47e-05	40.0

## Sheet: CsLRK10L WAK Arabidopsis
qseqid	sseqid	pident	length	mismatch	gapopen	qstart	qend	sstart	send	evalue	bitscore
RLK2_WAK_domain	AT1G66880.1	34328	67	41	1	3	69	783	846	2.18e-07	45.4
RLK2_WAK_domain	AT5G38260.1	31884	69	44	1	3	71	185	250	2.85e-06	42.4
RLK2_WAK_domain	AT1G67000.1	33333	69	43	1	3	71	404	469	4.60e-05	38.9
RLK2_WAK_domain	AT1G66910.1	28986	69	46	1	3	71	195	260	9.43e-05	38.1
RLK2_WAK_domain	AT1G66930.1	39583	48	25	1	23	70	1	44	8.62e-04	35.4
RLK2_WAK_domain	AT1G67025.1	31818	66	39	2	11	70	142	207	0.003	33.5
RLK2_WAK_domain	AT5G38210.1	30952	42	29	0	22	63	188	229	0.006	33.1
RLK2_WAK_domain	AT1G66920.1	31579	57	38	1	3	59	164	219	0.006	33.1
RLK2_WAK_domain	AT1G18390.1	32727	55	35	1	18	70	180	234	0.009	32.3
RLK2_WAK_domain	AT1G66940.1	42857	28	16	0	44	71	228	255	0.063	30.0
RLK2_WAK_domain	AT1G10380.1	31818	44	25	1	32	70	217	260	0.86	26.9
