# Supplementary material for: Analysis of QTL DM4.1 for Downy Mildew Resistance in Cucumber Reveals Multiple subQTL: A Novel RLK as Candidate Gene for the Most Important subQTL
Source: Front Plant Sci. 2020 Oct 22;11:569876. doi: 10.3389/fpls.2020.569876 (PMC7649820; doi:10.3389/fpls.2020.569876)
Supplement: Supplementary Table 11 — Predicted cucumber defense pathway genes. Cucumber orthologues of known Arabidopsis defense pathway genes were identified by BLASTp search followed by phylogenetic analysis. When multiple orthologues were found, capital letters were added as a suffix. [file Table_11.xlsx]

## Sheet: Blad1
Gene name	Gene ID
CsPR1	Csa2M287080.1
CsPR2	Csa1M660200.1
CsPR3A	Csa6M507520.1
CsPR3B	Csa6M508020.1
CsPR3C	Csa6M509040.1
CsPR3D	Csa3M002420.1
CsPAD4A	Csa4M496760.1
CsPAD4B	Csa3M829180.1
CsEDS1	Csa1M006320.1
CsNPR1A	Csa4M063470.1
CsNPR1B	Csa4M063480.1
CsRST1	Csa3M838770.1
CsPGIP2	Csa4M046710.1
